# Supplementary material for: Crystal structure of tri­methyl­ammonium 5-(2,4-di­nitro­phen­yl)-1,3-dimethyl-2,6-dioxo-1,2,3,6-tetra­hydro­pyrimidin-4-olate
Source: Acta Crystallogr Sect E Struct Rep Online. 2014 Sep 13;70(Pt 10):o1102–3. doi: 10.1107/S1600536814019977 (PMC4257181; doi:10.1107/S1600536814019977)
Supplement: Supplementary file 1 [file e-70-o1102-sup1.cif]

##############################################################################
#                                                                            #
# This CIF contains the data in a paper accepted for publication in          #
# Acta Crystallographica Section E. It conforms to the requirements of       #
# Notes for Authors for Acta Crystallographica Section E, and has been       #
# peer reviewed under the auspices of the IUCr Commission on Journals.       #
#                                                                            #
# Full details of the Crystallographic Information File format               #
# are given in the paper "The Crystallographic Information File (CIF):       #
# a New Standard Archive File for Crystallography" by S. R. Hall, F. H.      #
# Allen and I. D. Brown [Acta Cryst. (1991), A47, 655-685].                  #
#                                                                            #
# The current version of the core CIF dictionary is obtainable from          #
# ftp://ftp.iucr.org/pub/cif_core.dic.                                       #
#                                                                            #
# Software is freely available for graphical display of the structure(s)     #
# in this CIF. For information consult the CIF software page                 #
# http://www.iucr.org/resources/cif/software.                                #
#                                                                            #
# This file may be used for bona fide research purposes within the           #
# scientific community so long as proper attribution is given to the journal # 
# article from which it was obtained.                                        #
#                                                                            #
##############################################################################
data_global
_audit_creation_method     SHELXL-97
_journal_data_validation_number     ?
_journal_date_recd_electronic     2014-07-24
_journal_date_accepted     2014-09-04
_journal_name_full     'Acta Crystallographica, Section E'
_journal_year     2014
_journal_volume     70
_journal_issue     10
_journal_page_first     o1102
_journal_page_last     o1103
_journal_paper_category     HO
_journal_paper_doi     10.1107/S1600536814019977
_journal_coeditor_code     LH5722
_publ_contact_author_name     'Kalaivani Doraisamyraja'
_publ_contact_author_address
;
PG and Research Department of Chemistry
Seethalakshmi Ramaswami College
Tiruchirappalli 620 002
Tamil Nadu, India
;
_publ_contact_author_email     kalaivbalaj@yahoo.co.in
_publ_contact_author_phone        .91E-306
_publ_section_title
;\
Crystal structure of trimethylammonium
5-(2,4-dinitrophenyl)-1,3-dimethyl-2,6-dioxo-1,2,3,6-tetrahydropyrimidin-4-\
olate
;
loop_
    _publ_author_name
    _publ_author_address
    'Sridevi Gunaseelan'
;
PG and Research Department of Chemistry
Seethalakshmi Ramaswami College
Tiruchirappalli 620 002, Tamil Nadu, India
;
    'Kalaivani Doraisamyraja'
;
PG and Research Department of Chemistry
Seethalakshmi Ramaswami College
Tiruchirappalli 620 002, Tamil Nadu, India
;
_publ_section_synopsis     .
data_I
_audit_creation_method     SHELXL-2012
_database_code_depnum_ccdc_archive     'CCDC 1022943'
_chemical_name_systematic
;\
Trimethylammonium 5-(2,4-dinitrophenyl)-1,3-dimethyl-2,6-dioxo-1,2,3,6-\
tetrahydropyrimidin-4-olate
;
_chemical_name_common
;
Trimethylammonium 5-(2,4-dinitrophenyl)-1,3-dimethyl barbiturate
;
_chemical_formula_moiety     'C3 H10 N +, C12 H9 N4 O7 -'
_chemical_formula_sum     'C15 H19 N5 O7'
_chemical_formula_iupac     'C3 H10 N +, C12 H9 N4 O7 -'
_chemical_formula_weight     381.35
_chemical_melting_point     ?
_shelx_space_group_comment
;
The symmetry employed for this shelxl refinement is uniquely defined
by the following loop, which should always be used as a source of
symmetry information in preference to the above space-group names.
They are only intended as comments.
;
_space_group_crystal_system     triclinic
_space_group_name_H-M_alt     'P -1'
_space_group_name_Hall     '-P 1'
loop_
    _space_group_symop_operation_xyz
    'x, y, z'
    '-x, -y, -z'
_cell_length_a     9.8417(5)
_cell_length_b     9.9474(6)
_cell_length_c     10.4241(5)
_cell_angle_alpha     103.454(2)
_cell_angle_beta     106.479(2)
_cell_angle_gamma     100.856(2)
_cell_volume     915.66(9)
_cell_formula_units_Z     2
_cell_measurement_reflns_used     5386
_cell_measurement_theta_min     2.13
_cell_measurement_theta_max     27.5
_cell_measurement_temperature     293(2)
_exptl_crystal_description     block
_exptl_crystal_colour     red
_exptl_crystal_size_max     0.350
_exptl_crystal_size_mid     0.350
_exptl_crystal_size_min     0.300
_exptl_crystal_density_diffrn     1.383
_exptl_crystal_density_meas     ?
_exptl_crystal_density_method     ?
_exptl_crystal_F_000     400
_exptl_absorpt_coefficient_mu     0.111
_exptl_absorpt_correction_type     multi-scan
_exptl_absorpt_process_details     '(SADABS; Bruker, 2004)'
_shelx_estimated_absorpt_T_min     0.962
_shelx_estimated_absorpt_T_max     0.967
_exptl_absorpt_correction_T_min     9536
_exptl_absorpt_correction_T_max     9865
_exptl_special_details
;
;
_diffrn_ambient_temperature     293(2)
_diffrn_radiation_type     MoK\a
_diffrn_radiation_wavelength     0.71073
_diffrn_measurement_device_type     'Bruker Kappa APEXII CCD'
_diffrn_measurement_method     '\w and \f scan'
_diffrn_detector_area_resol_mean     ?
_diffrn_reflns_number     16319
_diffrn_reflns_av_R_equivalents     0.0256
_diffrn_reflns_theta_min     2.138
_diffrn_reflns_theta_max     27.718
_diffrn_reflns_theta_full     25.242
_diffrn_measured_fraction_theta_max     0.993
_diffrn_measured_fraction_theta_full     0.996
_diffrn_reflns_limit_h_min     -12
_diffrn_reflns_limit_h_max     12
_diffrn_reflns_limit_k_min     -12
_diffrn_reflns_limit_k_max     12
_diffrn_reflns_limit_l_min     -13
_diffrn_reflns_limit_l_max     13
_refine_special_details     ?
_reflns_number_total     4271
_reflns_number_gt     2922
_reflns_threshold_expression     I>2\s(I)
_refine_ls_structure_factor_coef     Fsqd
_refine_ls_matrix_type     full
_refine_ls_R_factor_all     0.0758
_refine_ls_R_factor_gt     0.0506
_refine_ls_wR_factor_gt     0.1429
_refine_ls_wR_factor_ref     0.1636
_refine_ls_goodness_of_fit_ref     0.985
_refine_ls_restrained_S_all     1.001
_refine_ls_number_reflns     4271
_refine_ls_number_parameters     341
_refine_ls_number_restraints     76
_refine_ls_hydrogen_treatment     mixed
_refine_ls_weighting_scheme     calc
_refine_ls_weighting_details
;
 w=1/[\s^2^(Fo^2^)+(0.0891P)^2^+0.1912P]
 where P=(Fo^2^+2Fc^2^)/3
;
_atom_sites_solution_hydrogens     mixed
_atom_sites_solution_primary     ?
_atom_sites_solution_secondary     ?
_refine_ls_shift/su_max     0.000
_refine_ls_shift/su_mean     0.000
_refine_diff_density_max     0.225
_refine_diff_density_min     -0.197
_refine_ls_extinction_method     'SHELXL97 (Sheldrick, 2008)'
_refine_ls_extinction_coef     0.020(4)
_refine_ls_extinction_expression
                                  'Fc^*^=kFc[1+0.001xFc^2^\l^3^/sin(2\q)]^-1/4^'
loop_
    _atom_type_symbol
    _atom_type_description
    _atom_type_scat_dispersion_real
    _atom_type_scat_dispersion_imag
    _atom_type_scat_source
    'C' 'C' 0.0033 0.0016
                         'International Tables Vol C Tables 4.2.6.8 and 6.1.1.4'
    'H' 'H' 0.0000 0.0000
                         'International Tables Vol C Tables 4.2.6.8 and 6.1.1.4'
    'N' 'N' 0.0061 0.0033
                         'International Tables Vol C Tables 4.2.6.8 and 6.1.1.4'
    'O' 'O' 0.0106 0.0060
                         'International Tables Vol C Tables 4.2.6.8 and 6.1.1.4'
_computing_data_collection     'APEX2 (Bruker, 2004)'
_computing_cell_refinement     'APEX2 and SAINT (Bruker, 2004)'
_computing_data_reduction     'SAINT and XPREP (Bruker, 2004)'
_computing_structure_solution     'SIR92 (Altomare <i>et al.</i>, 1993)'
_computing_structure_refinement     'SHELXL97 (Sheldrick, 2008)'
_computing_molecular_graphics
 'ORTEP-3 for Windows (Farrugia, 2012) and Mercury (Macrae <i>et al.</i>, 2008)'
_computing_publication_material     'SHELXL97 (Sheldrick, 2008)'
loop_
    _atom_site_type_symbol
    _atom_site_label
    _atom_site_fract_x
    _atom_site_fract_y
    _atom_site_fract_z
    _atom_site_U_iso_or_equiv
    _atom_site_adp_type
    _atom_site_calc_flag
    _atom_site_occupancy
    _atom_site_disorder_assembly
    _atom_site_disorder_group
    C C1 0.3976(2) 0.7207(3) 0.07803(19) 0.0655(6) Uani d 1 . .
    C C2 0.2837(2) 0.6256(2) 0.08545(17) 0.0548(5) Uani d 1 . .
    H H2 0.2434 0.5342 0.0208 0.066 Uiso calc 1 . .
    C C3 0.22965(18) 0.66915(18) 0.19261(16) 0.0440(4) Uani d 1 . .
    C C4 0.29063(16) 0.80221(18) 0.29787(16) 0.0424(4) Uani d 1 . .
    C C5 0.40705(19) 0.8947(2) 0.28249(19) 0.0584(5) Uani d 1 . .
    H H5 0.4508 0.9853 0.3481 0.070 Uiso calc 1 . .
    C C6 0.4590(2) 0.8561(3) 0.1734(2) 0.0712(6) Uani d 1 . .
    H H6 0.5347 0.9208 0.1644 0.085 Uiso calc 1 . .
    C C7 0.24320(16) 0.84301(17) 0.41888(15) 0.0415(4) Uani d 1 . .
    C C8 0.21150(17) 0.74090(18) 0.48671(16) 0.0435(4) Uani d 1 . .
    C C9 0.1589(2) 0.9213(2) 0.65492(18) 0.0560(5) Uani d 1 . .
    C C10 0.23385(19) 0.98455(19) 0.46730(18) 0.0507(4) Uani d 1 . .
    C C11 0.1303(3) 0.6789(3) 0.6741(3) 0.0840(7) Uani d 1 . .
    H H11A 0.1415 0.5884 0.6277 0.126 Uiso calc 1 . .
    H H11B 0.0301 0.6674 0.6704 0.126 Uiso calc 1 . .
    H H11C 0.1944 0.7116 0.7704 0.126 Uiso calc 1 . .
    C C12 0.1746(3) 1.1619(2) 0.6375(2) 0.0740(6) Uani d 1 . .
    H H12A 0.1987 1.2185 0.5799 0.111 Uiso calc 1 . .
    H H12B 0.2405 1.2061 0.7326 0.111 Uiso calc 1 . .
    H H12C 0.0752 1.1559 0.6342 0.111 Uiso calc 1 . .
    N N1 0.4546(2) 0.6754(3) -0.0364(2) 0.0970(8) Uani d 1 . .
    N N2 0.09232(17) 0.56946(15) 0.18014(14) 0.0511(4) Uani d 1 . .
    N N3 0.18912(16) 1.01709(16) 0.58517(15) 0.0531(4) Uani d 1 . .
    N N4 0.16852(17) 0.78490(17) 0.60370(15) 0.0529(4) Uani d 1 . .
    O O1 0.4045(2) 0.5528(3) -0.1143(2) 0.1098(7) Uani d 1 . .
    O O2 0.5474(3) 0.7651(4) -0.0482(3) 0.1804(16) Uani d 1 . .
    O O3 0.0792(2) 0.44075(15) 0.13971(17) 0.0812(5) Uani d 1 . .
    O O4 -0.00550(14) 0.61913(14) 0.20145(14) 0.0609(4) Uani d 1 . .
    O O5 0.22047(16) 0.61540(14) 0.45327(13) 0.0597(4) Uani d 1 . .
    O O6 0.2581(2) 1.08059(16) 0.41394(18) 0.0814(5) Uani d 1 . .
    O O7 0.1253(2) 0.95645(19) 0.75936(16) 0.0872(5) Uani d 1 . .
    N N5 -0.0051(4) 0.9761(3) 0.9524(3) 0.0548(8) Uani d 0.5 . .
    H H5A 0.0157(18) 0.9501(17) 0.8715(19) 0.066 Uiso d 0.5 . .
    C C13 0.0093(9) 1.1276(5) 0.9872(7) 0.0839(16) Uani d 0.5 . .
    H H13A -0.062(5) 1.134(8) 0.905(4) 0.126 Uiso d 0.5 . .
    H H13B 0.106(3) 1.180(6) 0.993(6) 0.126 Uiso d 0.5 . .
    H H13C -0.010(6) 1.166(6) 1.070(4) 0.126 Uiso d 0.5 . .
    C C14 -0.1578(5) 0.8892(6) 0.9182(5) 0.0772(12) Uani d 0.5 . .
    H H14A -0.155(6) 0.791(3) 0.896(5) 0.116 Uiso d 0.5 . .
    H H14B -0.217(6) 0.909(5) 0.841(3) 0.116 Uiso d 0.5 . .
    H H14C -0.188(6) 0.913(5) 0.998(4) 0.116 Uiso d 0.5 . .
    C C15 0.0966(8) 0.9352(8) 1.0574(6) 0.0886(17) Uani d 0.5 . .
    H H15A 0.094(7) 0.834(2) 1.037(7) 0.133 Uiso d 0.5 . .
    H H15B 0.087(7) 0.966(6) 1.148(4) 0.133 Uiso d 0.5 . .
    H H15C 0.193(4) 0.987(5) 1.062(7) 0.133 Uiso d 0.5 . .
    N N6 0.4670(5) 0.5181(5) 0.4932(5) 0.0741(11) Uani d 0.5 . .
    H H6A 0.381(2) 0.544(2) 0.4697(18) 0.089 Uiso d 0.5 . .
    C C16 0.4046(7) 0.3737(6) 0.3630(6) 0.0930(15) Uani d 0.5 . .
    H H16A 0.426(6) 0.307(6) 0.413(6) 0.140 Uiso d 0.5 . .
    H H16B 0.441(6) 0.364(7) 0.288(5) 0.140 Uiso d 0.5 . .
    H H16C 0.302(3) 0.367(7) 0.334(6) 0.140 Uiso d 0.5 . .
    C C17 0.5736(8) 0.6071(8) 0.4681(12) 0.117(3) Uani d 0.5 . .
    H H17A 0.623(8) 0.537(7) 0.436(7) 0.176 Uiso d 0.5 . .
    H H17B 0.647(7) 0.679(6) 0.551(4) 0.176 Uiso d 0.5 . .
    H H17C 0.545(4) 0.651(6) 0.396(5) 0.176 Uiso d 0.5 . .
    C C18 0.4811(9) 0.4741(12) 0.6114(7) 0.111(3) Uani d 0.5 . .
    H H18A 0.393(3) 0.443(7) 0.631(5) 0.166 Uiso d 0.5 . .
    H H18B 0.558(5) 0.536(7) 0.695(5) 0.166 Uiso d 0.5 . .
    H H18C 0.510(8) 0.389(5) 0.574(8) 0.166 Uiso d 0.5 . .
loop_
    _atom_site_aniso_label
    _atom_site_aniso_U_11
    _atom_site_aniso_U_22
    _atom_site_aniso_U_33
    _atom_site_aniso_U_12
    _atom_site_aniso_U_13
    _atom_site_aniso_U_23
    C1 0.0500(10) 0.1118(17) 0.0387(9) 0.0263(11) 0.0228(8) 0.0172(10)
    C2 0.0573(10) 0.0737(12) 0.0377(8) 0.0300(9) 0.0197(7) 0.0106(8)
    C3 0.0482(8) 0.0543(10) 0.0350(8) 0.0210(7) 0.0183(6) 0.0129(7)
    C4 0.0397(7) 0.0541(9) 0.0346(7) 0.0155(7) 0.0139(6) 0.0121(7)
    C5 0.0464(9) 0.0752(13) 0.0454(9) 0.0029(8) 0.0181(7) 0.0112(9)
    C6 0.0459(9) 0.1101(18) 0.0544(11) 0.0043(10) 0.0249(8) 0.0231(12)
    C7 0.0404(7) 0.0468(9) 0.0351(8) 0.0110(6) 0.0152(6) 0.0064(6)
    C8 0.0445(8) 0.0548(10) 0.0349(8) 0.0194(7) 0.0168(6) 0.0117(7)
    C9 0.0517(9) 0.0693(12) 0.0403(9) 0.0141(8) 0.0210(7) -0.0002(8)
    C10 0.0517(9) 0.0468(10) 0.0464(9) 0.0059(7) 0.0196(7) 0.0038(7)
    C11 0.119(2) 0.0999(18) 0.0632(13) 0.0394(15) 0.0570(14) 0.0414(13)
    C12 0.0747(13) 0.0577(12) 0.0777(14) 0.0182(10) 0.0309(11) -0.0072(10)
    N1 0.0689(12) 0.170(2) 0.0540(11) 0.0302(14) 0.0373(10) 0.0186(14)
    N2 0.0666(9) 0.0447(8) 0.0390(7) 0.0118(7) 0.0222(6) 0.0046(6)
    N3 0.0530(8) 0.0492(8) 0.0498(8) 0.0115(6) 0.0226(6) -0.0024(7)
    N4 0.0604(9) 0.0676(10) 0.0393(7) 0.0214(7) 0.0264(6) 0.0172(7)
    O1 0.1167(15) 0.164(2) 0.0614(10) 0.0629(14) 0.0513(10) 0.0114(12)
    O2 0.145(2) 0.251(3) 0.1205(19) -0.023(2) 0.1083(19) -0.003(2)
    O3 0.1220(13) 0.0443(8) 0.0793(10) 0.0157(8) 0.0525(10) 0.0058(7)
    O4 0.0511(7) 0.0642(8) 0.0588(8) 0.0074(6) 0.0239(6) 0.0030(6)
    O5 0.0829(9) 0.0629(8) 0.0538(7) 0.0374(7) 0.0356(7) 0.0264(6)
    O6 0.1232(13) 0.0492(8) 0.0846(11) 0.0192(8) 0.0583(10) 0.0191(7)
    O7 0.1065(12) 0.1035(12) 0.0624(9) 0.0314(10) 0.0580(9) 0.0071(8)
    N5 0.086(2) 0.0557(19) 0.0494(17) 0.0395(17) 0.0426(18) 0.0251(15)
    C13 0.126(5) 0.060(3) 0.094(4) 0.042(3) 0.063(4) 0.031(3)
    C14 0.082(3) 0.080(3) 0.064(3) 0.016(2) 0.030(2) 0.010(2)
    C15 0.100(4) 0.117(5) 0.077(3) 0.063(4) 0.032(3) 0.050(4)
    N6 0.081(3) 0.082(3) 0.104(3) 0.048(2) 0.059(3) 0.055(2)
    C16 0.106(4) 0.081(4) 0.090(4) 0.026(3) 0.039(3) 0.016(3)
    C17 0.087(4) 0.076(4) 0.195(9) 0.017(3) 0.042(5) 0.065(5)
    C18 0.106(5) 0.192(9) 0.083(4) 0.090(6) 0.054(4) 0.067(5)
_geom_special_details
;
 All esds (except the esd in the dihedral angle between two l.s. planes)
 are estimated using the full covariance matrix.  The cell esds are taken
 into account individually in the estimation of esds in distances, angles
 and torsion angles; correlations between esds in cell parameters are only
 used when they are defined by crystal symmetry.  An approximate (isotropic)
 treatment of cell esds is used for estimating esds involving l.s. planes.
;
loop_
    _geom_bond_atom_site_label_1
    _geom_bond_atom_site_label_2
    _geom_bond_site_symmetry_2
    _geom_bond_distance
    _geom_bond_publ_flag
    C1 C2 . 1.358(3) ?
    C1 C6 . 1.377(3) ?
    C1 N1 . 1.471(2) ?
    C2 C3 . 1.385(2) ?
    C2 H2 . 0.9300 ?
    C3 C4 . 1.403(2) ?
    C3 N2 . 1.471(2) ?
    C4 C5 . 1.400(2) ?
    C4 C7 . 1.463(2) ?
    C5 C6 . 1.379(3) ?
    C5 H5 . 0.9300 ?
    C6 H6 . 0.9300 ?
    C7 C8 . 1.403(2) ?
    C7 C10 . 1.411(2) ?
    C8 O5 . 1.243(2) ?
    C8 N4 . 1.404(2) ?
    C9 O7 . 1.219(2) ?
    C9 N3 . 1.365(3) ?
    C9 N4 . 1.370(2) ?
    C10 O6 . 1.231(2) ?
    C10 N3 . 1.408(2) ?
    C11 N4 . 1.470(3) ?
    C11 H11A . 0.9600 ?
    C11 H11B . 0.9600 ?
    C11 H11C . 0.9600 ?
    C12 N3 . 1.466(2) ?
    C12 H12A . 0.9600 ?
    C12 H12B . 0.9600 ?
    C12 H12C . 0.9600 ?
    N1 O2 . 1.206(3) ?
    N1 O1 . 1.215(3) ?
    N2 O4 . 1.2122(19) ?
    N2 O3 . 1.2205(19) ?
    N5 N5 2_577 0.964(5) ?
    N5 C13 2_577 1.328(6) ?
    N5 C15 2_577 1.375(6) ?
    N5 C13 . 1.435(6) ?
    N5 C15 . 1.450(6) ?
    N5 C14 . 1.482(6) ?
    N5 C14 2_577 1.819(6) ?
    N5 H5A . 0.914(19) ?
    C13 C15 2_577 1.019(8) ?
    C13 N5 2_577 1.328(6) ?
    C13 C14 2_577 1.577(10) ?
    C13 H13A . 0.962(19) ?
    C13 H13B . 0.971(19) ?
    C13 H13C . 0.944(18) ?
    C14 C13 2_577 1.577(10) ?
    C14 C15 2_577 1.669(9) ?
    C14 N5 2_577 1.819(6) ?
    C14 H14A . 0.962(18) ?
    C14 H14B . 0.938(18) ?
    C14 H14C . 0.956(18) ?
    C15 C13 2_577 1.019(8) ?
    C15 N5 2_577 1.375(6) ?
    C15 C14 2_577 1.669(9) ?
    C15 H15A . 0.972(19) ?
    C15 H15B . 0.960(19) ?
    C15 H15C . 0.973(19) ?
    N6 N6 2_666 0.796(6) ?
    N6 C18 2_666 1.340(8) ?
    N6 C17 . 1.367(8) ?
    N6 C18 . 1.381(7) ?
    N6 C17 2_666 1.419(8) ?
    N6 C16 . 1.603(7) ?
    N6 C16 2_666 1.632(8) ?
    N6 H6A . 0.92(2) ?
    C16 C18 2_666 1.621(12) ?
    C16 N6 2_666 1.633(8) ?
    C16 C17 2_666 1.673(13) ?
    C16 H16A . 0.955(19) ?
    C16 H16B . 0.938(19) ?
    C16 H16C . 0.953(19) ?
    C17 C18 2_666 0.949(9) ?
    C17 N6 2_666 1.419(8) ?
    C17 C16 2_666 1.673(13) ?
    C17 H17A . 0.98(2) ?
    C17 H17B . 0.97(2) ?
    C17 H17C . 0.955(18) ?
    C18 C17 2_666 0.949(9) ?
    C18 N6 2_666 1.340(8) ?
    C18 C16 2_666 1.621(12) ?
    C18 H18A . 0.957(18) ?
    C18 H18B . 0.956(19) ?
    C18 H18C . 0.971(19) ?
loop_
    _geom_angle_atom_site_label_1
    _geom_angle_atom_site_label_2
    _geom_angle_atom_site_label_3
    _geom_angle_site_symmetry_1
    _geom_angle_site_symmetry_3
    _geom_angle
    _geom_angle_publ_flag
    C2 C1 C6 . . 121.79(16) ?
    C2 C1 N1 . . 117.9(2) ?
    C6 C1 N1 . . 120.3(2) ?
    C1 C2 C3 . . 117.72(17) ?
    C1 C2 H2 . . 121.1 ?
    C3 C2 H2 . . 121.1 ?
    C2 C3 C4 . . 123.94(16) ?
    C2 C3 N2 . . 114.20(15) ?
    C4 C3 N2 . . 121.62(13) ?
    C5 C4 C3 . . 114.84(14) ?
    C5 C4 C7 . . 121.04(15) ?
    C3 C4 C7 . . 124.08(14) ?
    C6 C5 C4 . . 122.27(18) ?
    C6 C5 H5 . . 118.9 ?
    C4 C5 H5 . . 118.9 ?
    C5 C6 C1 . . 119.30(18) ?
    C5 C6 H6 . . 120.3 ?
    C1 C6 H6 . . 120.3 ?
    C8 C7 C10 . . 121.30(14) ?
    C8 C7 C4 . . 119.04(14) ?
    C10 C7 C4 . . 119.64(15) ?
    O5 C8 N4 . . 117.22(15) ?
    O5 C8 C7 . . 125.47(14) ?
    N4 C8 C7 . . 117.30(15) ?
    O7 C9 N3 . . 121.10(19) ?
    O7 C9 N4 . . 121.4(2) ?
    N3 C9 N4 . . 117.52(14) ?
    O6 C10 N3 . . 117.41(16) ?
    O6 C10 C7 . . 125.85(16) ?
    N3 C10 C7 . . 116.72(16) ?
    N4 C11 H11A . . 109.5 ?
    N4 C11 H11B . . 109.5 ?
    H11A C11 H11B . . 109.5 ?
    N4 C11 H11C . . 109.5 ?
    H11A C11 H11C . . 109.5 ?
    H11B C11 H11C . . 109.5 ?
    N3 C12 H12A . . 109.5 ?
    N3 C12 H12B . . 109.5 ?
    H12A C12 H12B . . 109.5 ?
    N3 C12 H12C . . 109.5 ?
    H12A C12 H12C . . 109.5 ?
    H12B C12 H12C . . 109.5 ?
    O2 N1 O1 . . 124.0(2) ?
    O2 N1 C1 . . 116.9(3) ?
    O1 N1 C1 . . 119.1(2) ?
    O4 N2 O3 . . 123.40(16) ?
    O4 N2 C3 . . 118.26(14) ?
    O3 N2 C3 . . 118.14(15) ?
    C9 N3 C10 . . 123.73(15) ?
    C9 N3 C12 . . 117.55(16) ?
    C10 N3 C12 . . 118.73(17) ?
    C9 N4 C8 . . 123.40(15) ?
    C9 N4 C11 . . 118.16(15) ?
    C8 N4 C11 . . 118.44(17) ?
    N5 N5 C13 2_577 2_577 75.7(4) ?
    N5 N5 C15 2_577 2_577 74.3(4) ?
    C13 N5 C15 2_577 2_577 127.0(4) ?
    N5 N5 C13 2_577 . 63.7(4) ?
    C13 N5 C13 2_577 . 139.4(3) ?
    C15 N5 C13 2_577 . 42.4(3) ?
    N5 N5 C15 2_577 . 65.9(4) ?
    C13 N5 C15 2_577 . 42.7(4) ?
    C15 N5 C15 2_577 . 140.2(2) ?
    C13 N5 C15 . . 113.9(4) ?
    N5 N5 C14 2_577 . 93.7(4) ?
    C13 N5 C14 2_577 . 68.1(4) ?
    C15 N5 C14 2_577 . 71.4(4) ?
    C13 N5 C14 . . 112.9(4) ?
    C15 N5 C14 . . 110.2(4) ?
    N5 N5 C14 2_577 2_577 54.4(4) ?
    C13 N5 C14 2_577 2_577 100.0(4) ?
    C15 N5 C14 2_577 2_577 96.7(4) ?
    C13 N5 C14 . 2_577 56.5(4) ?
    C15 N5 C14 . 2_577 60.2(4) ?
    C14 N5 C14 . 2_577 148.1(2) ?
    N5 N5 H5A 2_577 . 161.2(12) ?
    C13 N5 H5A 2_577 . 111.6(10) ?
    C15 N5 H5A 2_577 . 110.8(10) ?
    C13 N5 H5A . . 107.2(11) ?
    C15 N5 H5A . . 107.0(11) ?
    C14 N5 H5A . . 105.1(11) ?
    C14 N5 H5A 2_577 . 106.8(11) ?
    C15 C13 N5 2_577 2_577 75.1(5) ?
    C15 C13 N5 2_577 . 65.6(5) ?
    N5 C13 N5 2_577 . 40.6(3) ?
    C15 C13 C14 2_577 2_577 134.6(6) ?
    N5 C13 C14 2_577 2_577 60.6(4) ?
    N5 C13 C14 . 2_577 74.1(4) ?
    C15 C13 H13A 2_577 . 56(4) ?
    N5 C13 H13A 2_577 . 129(4) ?
    N5 C13 H13A . . 102(5) ?
    C14 C13 H13A 2_577 . 159(4) ?
    C15 C13 H13B 2_577 . 158(3) ?
    N5 C13 H13B 2_577 . 117(4) ?
    N5 C13 H13B . . 111(4) ?
    C14 C13 H13B 2_577 . 57(4) ?
    H13A C13 H13B . . 107(3) ?
    C15 C13 H13C 2_577 . 89(3) ?
    N5 C13 H13C 2_577 . 76(4) ?
    N5 C13 H13C . . 114(4) ?
    C14 C13 H13C 2_577 . 89(4) ?
    H13A C13 H13C . . 112(3) ?
    H13B C13 H13C . . 111(3) ?
    N5 C14 C13 . 2_577 51.3(3) ?
    N5 C14 C15 . 2_577 51.3(3) ?
    C13 C14 C15 2_577 2_577 96.3(3) ?
    N5 C14 N5 . 2_577 31.9(2) ?
    C13 C14 N5 2_577 2_577 49.4(3) ?
    C15 C14 N5 2_577 2_577 48.9(3) ?
    N5 C14 H14A . . 106(4) ?
    C13 C14 H14A 2_577 . 69(3) ?
    C15 C14 H14A 2_577 . 156(3) ?
    N5 C14 H14A 2_577 . 118(3) ?
    N5 C14 H14B . . 107(4) ?
    C13 C14 H14B 2_577 . 154(4) ?
    C15 C14 H14B 2_577 . 73(3) ?
    N5 C14 H14B 2_577 . 122(4) ?
    H14A C14 H14B . . 112(3) ?
    N5 C14 H14C . . 110(4) ?
    C13 C14 H14C 2_577 . 90(3) ?
    C15 C14 H14C 2_577 . 89(3) ?
    N5 C14 H14C 2_577 . 78(3) ?
    H14A C14 H14C . . 109(3) ?
    H14B C14 H14C . . 113(3) ?
    C13 C15 N5 2_577 2_577 72.0(5) ?
    C13 C15 N5 2_577 . 62.2(4) ?
    N5 C15 N5 2_577 . 39.8(2) ?
    C13 C15 C14 2_577 2_577 127.8(6) ?
    N5 C15 C14 2_577 2_577 57.3(3) ?
    N5 C15 C14 . 2_577 70.9(4) ?
    C13 C15 H15A 2_577 . 69(4) ?
    N5 C15 H15A 2_577 . 141(4) ?
    N5 C15 H15A . . 117(5) ?
    C14 C15 H15A 2_577 . 159(3) ?
    C13 C15 H15B 2_577 . 93(4) ?
    N5 C15 H15B 2_577 . 73(4) ?
    N5 C15 H15B . . 112(4) ?
    C14 C15 H15B 2_577 . 84(4) ?
    H15A C15 H15B . . 108(3) ?
    C13 C15 H15C 2_577 . 158(4) ?
    N5 C15 H15C 2_577 . 109(4) ?
    N5 C15 H15C . . 104(4) ?
    C14 C15 H15C 2_577 . 53(4) ?
    H15A C15 H15C . . 107(3) ?
    H15B C15 H15C . . 109(3) ?
    N6 N6 C18 2_666 2_666 75.8(6) ?
    N6 N6 C17 2_666 . 77.1(7) ?
    C18 N6 C17 2_666 . 41.0(4) ?
    N6 N6 C18 2_666 . 70.2(7) ?
    C18 N6 C18 2_666 . 146.0(3) ?
    C17 N6 C18 . . 127.1(6) ?
    N6 N6 C17 2_666 2_666 69.8(7) ?
    C18 N6 C17 2_666 2_666 126.1(6) ?
    C17 N6 C17 . 2_666 146.9(3) ?
    C18 N6 C17 . 2_666 39.6(4) ?
    N6 N6 C16 2_666 . 77.8(7) ?
    C18 N6 C16 2_666 . 66.1(5) ?
    C17 N6 C16 . . 106.5(6) ?
    C18 N6 C16 . . 105.7(6) ?
    C17 N6 C16 2_666 . 66.9(6) ?
    N6 N6 C16 2_666 2_666 73.7(8) ?
    C18 N6 C16 2_666 2_666 106.1(5) ?
    C17 N6 C16 . 2_666 67.1(6) ?
    C18 N6 C16 . 2_666 64.5(5) ?
    C17 N6 C16 2_666 2_666 102.6(6) ?
    C16 N6 C16 . 2_666 151.5(2) ?
    N6 N6 H6A 2_666 . 170.3(15) ?
    C18 N6 H6A 2_666 . 104.8(11) ?
    C17 N6 H6A . . 109.9(11) ?
    C18 N6 H6A . . 108.7(11) ?
    C17 N6 H6A 2_666 . 103.0(11) ?
    C16 N6 H6A . . 93.5(12) ?
    C16 N6 H6A 2_666 . 114.8(11) ?
    N6 C16 C18 . 2_666 49.1(3) ?
    N6 C16 N6 . 2_666 28.5(2) ?
    C18 C16 N6 2_666 2_666 50.2(3) ?
    N6 C16 C17 . 2_666 51.3(3) ?
    C18 C16 C17 2_666 2_666 96.6(4) ?
    N6 C16 C17 2_666 2_666 48.8(3) ?
    N6 C16 H16A . . 99(4) ?
    C18 C16 H16A 2_666 . 125(4) ?
    N6 C16 H16A 2_666 . 80(4) ?
    C17 C16 H16A 2_666 . 53(4) ?
    N6 C16 H16B . . 121(4) ?
    C18 C16 H16B 2_666 . 72(4) ?
    N6 C16 H16B 2_666 . 110(4) ?
    C17 C16 H16B 2_666 . 152(4) ?
    H16A C16 H16B . . 112(3) ?
    N6 C16 H16C . . 101(4) ?
    C18 C16 H16C 2_666 . 119(4) ?
    N6 C16 H16C 2_666 . 127(4) ?
    C17 C16 H16C 2_666 . 96(4) ?
    H16A C16 H16C . . 110(3) ?
    H16B C16 H16C . . 113(3) ?
    C18 C17 N6 2_666 . 68.0(6) ?
    C18 C17 N6 2_666 2_666 68.0(6) ?
    N6 C17 N6 . 2_666 33.1(3) ?
    C18 C17 C16 2_666 2_666 128.5(9) ?
    N6 C17 C16 . 2_666 64.0(5) ?
    N6 C17 C16 2_666 2_666 61.8(5) ?
    C18 C17 H17A 2_666 . 61(5) ?
    N6 C17 H17A . . 99(5) ?
    N6 C17 H17A 2_666 . 70(5) ?
    C16 C17 H17A 2_666 . 109(4) ?
    C18 C17 H17B 2_666 . 167(4) ?
    N6 C17 H17B . . 115(5) ?
    N6 C17 H17B 2_666 . 107(4) ?
    C16 C17 H17B 2_666 . 51(5) ?
    H17A C17 H17B . . 106(3) ?
    C18 C17 H17C 2_666 . 78(4) ?
    N6 C17 H17C . . 119.0(18) ?
    N6 C17 H17C 2_666 . 143(3) ?
    C16 C17 H17C 2_666 . 142(4) ?
    H17A C17 H17C . . 108(3) ?
    H17B C17 H17C . . 109(3) ?
    C17 C18 N6 2_666 2_666 71.0(7) ?
    C17 C18 N6 2_666 . 72.4(7) ?
    N6 C18 N6 2_666 . 34.0(3) ?
    C17 C18 C16 2_666 2_666 134.5(9) ?
    N6 C18 C16 2_666 2_666 64.8(5) ?
    N6 C18 C16 . 2_666 65.3(5) ?
    C17 C18 H18A 2_666 . 78(4) ?
    N6 C18 H18A 2_666 . 143(3) ?
    N6 C18 H18A . . 117.4(17) ?
    C16 C18 H18A 2_666 . 136(4) ?
    C17 C18 H18B 2_666 . 161(5) ?
    N6 C18 H18B 2_666 . 105(4) ?
    N6 C18 H18B . . 116(5) ?
    C16 C18 H18B 2_666 . 50(5) ?
    H18A C18 H18B . . 110(3) ?
    C17 C18 H18C 2_666 . 51(5) ?
    N6 C18 H18C 2_666 . 67(5) ?
    N6 C18 H18C . . 94(5) ?
    C16 C18 H18C 2_666 . 116(4) ?
    H18A C18 H18C . . 108(3) ?
    H18B C18 H18C . . 110(3) ?
loop_
    _geom_torsion_atom_site_label_1
    _geom_torsion_atom_site_label_2
    _geom_torsion_atom_site_label_3
    _geom_torsion_atom_site_label_4
    _geom_torsion_site_symmetry_1
    _geom_torsion_site_symmetry_2
    _geom_torsion_site_symmetry_3
    _geom_torsion_site_symmetry_4
    _geom_torsion
    _geom_torsion_publ_flag
    C6 C1 C2 C3 . . . . 0.4(3) ?
    N1 C1 C2 C3 . . . . -179.46(18) ?
    C1 C2 C3 C4 . . . . -3.7(3) ?
    C1 C2 C3 N2 . . . . 170.69(17) ?
    C2 C3 C4 C5 . . . . 4.0(3) ?
    N2 C3 C4 C5 . . . . -169.94(16) ?
    C2 C3 C4 C7 . . . . -173.67(16) ?
    N2 C3 C4 C7 . . . . 12.4(2) ?
    C3 C4 C5 C6 . . . . -1.2(3) ?
    C7 C4 C5 C6 . . . . 176.58(18) ?
    C4 C5 C6 C1 . . . . -1.8(3) ?
    C2 C1 C6 C5 . . . . 2.3(3) ?
    N1 C1 C6 C5 . . . . -177.9(2) ?
    C5 C4 C7 C8 . . . . -136.83(18) ?
    C3 C4 C7 C8 . . . . 40.7(2) ?
    C5 C4 C7 C10 . . . . 41.5(2) ?
    C3 C4 C7 C10 . . . . -140.90(17) ?
    C10 C7 C8 O5 . . . . -178.11(16) ?
    C4 C7 C8 O5 . . . . 0.2(2) ?
    C10 C7 C8 N4 . . . . 0.7(2) ?
    C4 C7 C8 N4 . . . . 179.05(14) ?
    C8 C7 C10 O6 . . . . -179.24(18) ?
    C4 C7 C10 O6 . . . . 2.4(3) ?
    C8 C7 C10 N3 . . . . -0.9(2) ?
    C4 C7 C10 N3 . . . . -179.29(14) ?
    C2 C1 N1 O2 . . . . 174.1(3) ?
    C6 C1 N1 O2 . . . . -5.7(4) ?
    C2 C1 N1 O1 . . . . -4.5(3) ?
    C6 C1 N1 O1 . . . . 175.7(2) ?
    C2 C3 N2 O4 . . . . -135.67(17) ?
    C4 C3 N2 O4 . . . . 38.8(2) ?
    C2 C3 N2 O3 . . . . 39.5(2) ?
    C4 C3 N2 O3 . . . . -146.01(17) ?
    O7 C9 N3 C10 . . . . 177.49(17) ?
    N4 C9 N3 C10 . . . . -2.1(3) ?
    O7 C9 N3 C12 . . . . -2.2(3) ?
    N4 C9 N3 C12 . . . . 178.26(16) ?
    O6 C10 N3 C9 . . . . -179.88(18) ?
    C7 C10 N3 C9 . . . . 1.7(2) ?
    O6 C10 N3 C12 . . . . -0.2(3) ?
    C7 C10 N3 C12 . . . . -178.68(16) ?
    O7 C9 N4 C8 . . . . -177.78(17) ?
    N3 C9 N4 C8 . . . . 1.8(3) ?
    O7 C9 N4 C11 . . . . 2.9(3) ?
    N3 C9 N4 C11 . . . . -177.50(18) ?
    O5 C8 N4 C9 . . . . 177.77(15) ?
    C7 C8 N4 C9 . . . . -1.1(2) ?
    O5 C8 N4 C11 . . . . -2.9(2) ?
    C7 C8 N4 C11 . . . . 178.16(17) ?
    N5 N5 C13 C15 2_577 . . 2_577 -95.4(6) ?
    C13 N5 C13 C15 2_577 . . 2_577 -95.4(6) ?
    C15 N5 C13 C15 . . . 2_577 -139.6(4) ?
    C14 N5 C13 C15 . . . 2_577 -13.0(6) ?
    C14 N5 C13 C15 2_577 . . 2_577 -158.6(6) ?
    C13 N5 C13 N5 2_577 . . 2_577 0.0000(10)
                                           ?
    C15 N5 C13 N5 2_577 . . 2_577 95.4(6) ?
    C15 N5 C13 N5 . . . 2_577 -44.1(4) ?
    C14 N5 C13 N5 . . . 2_577 82.5(5) ?
    C14 N5 C13 N5 2_577 . . 2_577 -63.1(4) ?
    N5 N5 C13 C14 2_577 . . 2_577 63.1(4) ?
    C13 N5 C13 C14 2_577 . . 2_577 63.1(4) ?
    C15 N5 C13 C14 2_577 . . 2_577 158.6(6) ?
    C15 N5 C13 C14 . . . 2_577 19.0(4) ?
    C14 N5 C13 C14 . . . 2_577 145.6(3) ?
    N5 N5 C14 C13 2_577 . . 2_577 -73.0(4) ?
    C15 N5 C14 C13 2_577 . . 2_577 -145.1(4) ?
    C13 N5 C14 C13 . . . 2_577 -135.9(3) ?
    C15 N5 C14 C13 . . . 2_577 -7.4(4) ?
    C14 N5 C14 C13 2_577 . . 2_577 -73.0(4) ?
    N5 N5 C14 C15 2_577 . . 2_577 72.1(4) ?
    C13 N5 C14 C15 2_577 . . 2_577 145.1(4) ?
    C13 N5 C14 C15 . . . 2_577 9.2(4) ?
    C15 N5 C14 C15 . . . 2_577 137.8(3) ?
    C14 N5 C14 C15 2_577 . . 2_577 72.1(4) ?
    C13 N5 C14 N5 2_577 . . 2_577 73.0(4) ?
    C15 N5 C14 N5 2_577 . . 2_577 -72.1(4) ?
    C13 N5 C14 N5 . . . 2_577 -62.9(4) ?
    C15 N5 C14 N5 . . . 2_577 65.6(4) ?
    C14 N5 C14 N5 2_577 . . 2_577 -0.002(2) ?
    N5 N5 C15 C13 2_577 . . 2_577 95.0(6) ?
    C15 N5 C15 C13 2_577 . . 2_577 95.0(6) ?
    C13 N5 C15 C13 . . . 2_577 138.1(4) ?
    C14 N5 C15 C13 . . . 2_577 10.1(6) ?
    C14 N5 C15 C13 2_577 . . 2_577 156.4(6) ?
    C13 N5 C15 N5 2_577 . . 2_577 -95.0(6) ?
    C15 N5 C15 N5 2_577 . . 2_577 0.0000(10)
                                           ?
    C13 N5 C15 N5 . . . 2_577 43.1(4) ?
    C14 N5 C15 N5 . . . 2_577 -84.9(5) ?
    C14 N5 C15 N5 2_577 . . 2_577 61.4(4) ?
    N5 N5 C15 C14 2_577 . . 2_577 -61.4(4) ?
    C13 N5 C15 C14 2_577 . . 2_577 -156.4(6) ?
    C15 N5 C15 C14 2_577 . . 2_577 -61.4(4) ?
    C13 N5 C15 C14 . . . 2_577 -18.3(4) ?
    C14 N5 C15 C14 . . . 2_577 -146.3(2) ?
    N6 N6 C16 C18 2_666 . . 2_666 -79.7(6) ?
    C17 N6 C16 C18 . . . 2_666 -7.4(6) ?
    C18 N6 C16 C18 . . . 2_666 -144.9(3) ?
    C17 N6 C16 C18 2_666 . . 2_666 -152.8(6) ?
    C16 N6 C16 C18 2_666 . . 2_666 -79.7(6) ?
    C18 N6 C16 N6 2_666 . . 2_666 79.7(6) ?
    C17 N6 C16 N6 . . . 2_666 72.4(7) ?
    C18 N6 C16 N6 . . . 2_666 -65.1(6) ?
    C17 N6 C16 N6 2_666 . . 2_666 -73.0(7) ?
    C16 N6 C16 N6 2_666 . . 2_666 0.004(2) ?
    N6 N6 C16 C17 2_666 . . 2_666 73.0(7) ?
    C18 N6 C16 C17 2_666 . . 2_666 152.8(6) ?
    C17 N6 C16 C17 . . . 2_666 145.4(4) ?
    C18 N6 C16 C17 . . . 2_666 7.9(6) ?
    C16 N6 C16 C17 2_666 . . 2_666 73.0(7) ?
    N6 N6 C17 C18 2_666 . . 2_666 83.2(10) ?
    C18 N6 C17 C18 . . . 2_666 135.7(5) ?
    C17 N6 C17 C18 2_666 . . 2_666 83.2(10) ?
    C16 N6 C17 C18 . . . 2_666 10.3(8) ?
    C16 N6 C17 C18 2_666 . . 2_666 160.8(9) ?
    C18 N6 C17 N6 2_666 . . 2_666 -83.2(10) ?
    C18 N6 C17 N6 . . . 2_666 52.5(7) ?
    C17 N6 C17 N6 2_666 . . 2_666 -0.001(2) ?
    C16 N6 C17 N6 . . . 2_666 -72.9(7) ?
    C16 N6 C17 N6 2_666 . . 2_666 77.6(8) ?
    N6 N6 C17 C16 2_666 . . 2_666 -77.6(8) ?
    C18 N6 C17 C16 2_666 . . 2_666 -160.8(9) ?
    C18 N6 C17 C16 . . . 2_666 -25.1(7) ?
    C17 N6 C17 C16 2_666 . . 2_666 -77.6(8) ?
    C16 N6 C17 C16 . . . 2_666 -150.5(3) ?
    N6 N6 C18 C17 2_666 . . 2_666 -81.9(10) ?
    C18 N6 C18 C17 2_666 . . 2_666 -81.9(10) ?
    C17 N6 C18 C17 . . . 2_666 -137.2(5) ?
    C16 N6 C18 C17 . . . 2_666 -11.5(8) ?
    C16 N6 C18 C17 2_666 . . 2_666 -162.9(8) ?
    C18 N6 C18 N6 2_666 . . 2_666 -0.002(2) ?
    C17 N6 C18 N6 . . . 2_666 -55.2(8) ?
    C17 N6 C18 N6 2_666 . . 2_666 81.9(10) ?
    C16 N6 C18 N6 . . . 2_666 70.4(7) ?
    C16 N6 C18 N6 2_666 . . 2_666 -80.9(7) ?
    N6 N6 C18 C16 2_666 . . 2_666 80.9(7) ?
    C18 N6 C18 C16 2_666 . . 2_666 80.9(7) ?
    C17 N6 C18 C16 . . . 2_666 25.7(7) ?
    C17 N6 C18 C16 2_666 . . 2_666 162.9(8) ?
    C16 N6 C18 C16 . . . 2_666 151.4(3) ?
loop_
    _geom_hbond_atom_site_label_D
    _geom_hbond_atom_site_label_H
    _geom_hbond_atom_site_label_A
    _geom_hbond_site_symmetry_A
    _geom_hbond_distance_DH
    _geom_hbond_distance_HA
    _geom_hbond_distance_DA
    _geom_hbond_angle_DHA
    N5 H5A O7 . 0.91(2) 1.80(2) 2.666(3) 156.0(15)
    N6 H6A O5 . 0.92(2) 1.83(2) 2.737(3) 170.5(17)
_shelx_hkl_file
;
   0  -2   0  383.04   10.13
   0  -2   0  373.99    9.83
   0  -2   0  371.17   10.17
   0  -2   0  375.33   10.73
   0  -2   0  377.33   10.67
   0   2   0  383.47   10.13
   0   2   0  371.91    9.80
   0   2   0  361.56   10.68
   0   2   0  382.91   10.13
   0   2   0  359.99   10.76
   0   3   0  181.57    5.10
   0   3   0  193.74    5.41
   0   3   0  183.99    5.33
   0   3   0  179.90    5.88
   0   3   0  186.09    5.79
   0  -3   0  193.72    5.45
   0  -3   0  189.69    5.16
   0  -3   0  176.77    5.41
   0  -3   0  183.52    5.70
   0   4   0  228.11    6.64
   0  -4   0  228.14    6.41
   0  -4   0  228.20    6.81
   0  -4   0  241.21    6.86
   0   4   0  238.10    7.31
   0  -4   0  220.09    7.06
   0   4   0  226.14    7.41
   0   5   0  237.48    7.63
   0  -5   0  223.05    7.31
   0   5   0  232.09    6.82
   0  -5   0  224.49    6.60
   0   5   0  225.87    7.74
   0  -5   0  250.00    7.19
   0  -5   0  228.85    7.06
   0   6   0    7.97    1.32
   0  -6   0    8.96    0.91
   0  -6   0    7.55    0.98
   0  -6   0    7.82    1.01
   0  -6   0    8.08    1.13
   0   6   0    7.58    1.17
   0   6   0    9.40    0.92
   0  -7   0    3.25    0.89
   0   7   0    4.26    0.76
   0   7   0    3.43    1.20
   0  -7   0    3.59    1.01
   0   7   0    4.96    1.17
   0   8   0   -0.28    0.57
   0  -8   0   -0.81    0.73
   0   8   0   -1.70    0.79
   0   8   0   -1.11    0.88
   0  -9   0    0.00    0.83
   0   9   0   -0.49    1.10
   0 -10   0   -0.52    0.87
   0  10   0    3.43    1.61
   0 -11   0    4.55    1.41
   0  11   0    5.63    2.03
   0 -12   0   -0.02    1.19
   0  12   0    1.28    1.84
  -1  12   0   -1.76    1.47
   1 -12   0    0.67    1.15
   1 -11   0   -0.21    1.03
  -1  11   0    2.69    1.64
   1 -10   0    4.65    1.30
  -1  10   0    6.07    1.79
  -1   9   0   -0.52    1.07
   1  -9   0    0.55    0.78
   1  -8   0   14.96    1.65
  -1   8   0   15.75    1.45
  -1   8   0   10.72    1.86
   1  -7   0   12.17    1.34
  -1   7   0   10.07    1.12
  -1   7   0    9.39    1.54
   1  -7   0    7.62    1.19
   1  -6   0  145.27    5.09
  -1   6   0  144.03    4.64
   1  -6   0  155.70    5.22
   1  -6   0  146.97    5.33
  -1   6   0  139.18    5.65
   1  -6   0  140.81    4.74
  -1   6   0  138.89    4.83
   1  -5   0  322.92    9.25
  -1   5   0  311.95    8.65
   1  -5   0  299.77    8.73
  -1   5   0  304.58    9.95
   1  -5   0  313.95    9.63
  -1   5   0  300.84    8.97
   1  -5   0  306.74    9.14
   1  -4   0   28.13    1.45
  -1   4   0   27.54    1.37
  -1   4   0   27.07    1.75
   1  -4   0   28.42    1.57
   1  -4   0   30.00    1.65
  -1   4   0   18.95    1.47
   1  -4   0   26.52    1.38
  -1   4   0   26.34    1.43
  -1   3   0  216.51    6.37
   1  -3   0  212.97    6.40
  -1   3   0  226.36    6.43
  -1   3   0  214.75    6.94
   1  -3   0  213.53    6.19
  -1   3   0  219.63    6.87
  -1   3   0  227.05    6.19
   1  -3   0  221.98    6.83
   1  -3   0  224.04    6.93
   1  -3   0  226.57    6.46
   1  -2   0 2476.53   62.38
  -1   2   0 2402.82   67.59
  -1   2   0 2394.19   64.22
  -1   2   0 2532.25   62.33
   1  -2   0 2457.94   67.54
   1  -2   0 2558.62   64.31
  -1   2   0 2473.62   64.38
   1  -2   0 2448.42   67.52
   1  -2   0 2383.08   64.34
  -1   2   0 2492.03   67.49
  -1   1   0 1191.44   30.40
  -1   1   0 1178.95   31.89
   1  -1   0 1164.45   31.85
   1  -1   0 1099.41   30.27
  -1   1   0 1210.54   29.42
   1  -1   0 1019.84   29.26
  -1   1   0 1155.07   30.24
   1   1   0 5146.83  153.33
  -1  -1   0 4992.12  125.15
   1   1   0 4994.27  126.14
  -1  -2   0    1.19    0.28
   1   2   0    1.49    0.28
   1   2   0    1.30    0.34
   1   2   0    1.83    0.21
  -1  -2   0    1.63    0.27
  -1  -2   0    1.55    0.27
   1   2   0    1.54    0.18
  -1  -2   0    1.28    0.25
   1   3   0  121.14    3.93
   1   3   0  125.41    3.53
   1   3   0  119.22    3.48
  -1  -3   0  116.96    3.77
  -1  -3   0  120.54    3.38
  -1  -3   0  121.40    3.66
  -1  -3   0  125.37    3.71
   1   3   0  115.37    4.02
  -1  -4   0   14.83    1.00
  -1  -4   0   10.74    0.88
   1   4   0   10.66    0.99
   1   4   0   12.01    1.13
   1   4   0    8.64    0.63
  -1  -4   0   13.67    0.76
  -1  -5   0  131.99    4.35
   1   5   0  125.31    4.82
  -1  -5   0  126.62    4.30
   1   5   0  134.76    4.74
  -1  -5   0  127.58    3.85
   1   6   0    5.96    1.18
  -1  -6   0    6.19    0.92
   1   6   0    6.14    1.04
   1   6   0    4.58    0.62
  -1  -6   0    7.60    1.07
  -1  -6   0    6.33    0.72
   1   7   0   14.08    1.78
   1   7   0   17.39    1.73
   1   7   0   16.64    1.15
  -1  -7   0   12.26    1.36
  -1  -7   0   16.67    1.61
   1   8   0    3.31    1.29
   1   8   0    0.78    1.22
  -1  -8   0    2.73    1.00
  -1  -9   0    5.15    1.24
   1   9   0    6.30    1.72
   1  10   0    1.70    1.45
  -1 -10   0   -0.44    0.77
  -1 -11   0    0.33    0.81
   1  11   0    1.35    1.50
  -2  12   0    1.76    1.92
   2 -12   0    3.35    1.38
  -2  11   0    2.95    1.72
   2 -11   0    0.92    1.05
  -2  10   0    1.49    1.39
   2 -10   0    2.12    1.14
  -2   9   0   10.42    2.04
  -2   9   0   13.12    1.50
   2  -9   0   12.75    1.68
   2  -8   0   -0.37    0.66
  -2   8   0    0.03    1.06
  -2   8   0   -1.09    0.60
  -2   7   0   97.90    4.80
   2  -7   0  103.63    4.25
  -2   7   0  103.56    3.89
  -2   7   0  108.71    4.78
  -2   7   0  103.99    4.07
   2  -7   0  104.37    4.49
   2  -6   0  304.78    9.01
  -2   6   0  309.74    8.89
  -2   6   0  316.81   10.15
   2  -6   0  301.90    9.84
  -2   6   0  292.17   10.19
  -2   6   0  304.34    9.20
   2  -6   0  297.98    9.29
  -2   5   0  235.46    8.17
  -2   5   0  233.80    7.35
   2  -5   0  251.08    8.00
  -2   5   0  252.89    8.16
  -2   5   0  243.71    7.17
   2  -5   0  235.48    7.24
   2  -5   0  243.73    7.49
  -2   4   0  312.95    9.52
   2  -4   0  351.36    9.72
  -2   4   0  334.27    9.28
   2  -4   0  337.97   10.35
  -2   4   0  338.95   10.28
   2  -4   0  322.60   10.17
  -2   4   0  340.61    9.61
  -2   4   0  329.56   10.36
   2  -4   0  324.33    9.56
   2  -4   0  323.57    9.33
   2  -3   0   99.25    3.33
  -2   3   0  100.18    3.30
  -2   3   0   94.95    3.22
  -2   3   0   94.71    3.55
  -2   3   0   96.24    3.28
   2  -3   0   98.12    3.28
  -2   3   0   95.17    3.61
   2  -3   0   98.02    3.64
   2  -3   0   94.45    3.54
   2  -3   0   94.77    3.24
  -2   2   0  530.34   14.04
   2  -2   0  550.52   14.44
   2  -2   0  530.41   14.07
  -2   2   0  545.67   14.41
   2  -2   0  519.44   15.20
   2  -2   0  533.02   14.37
  -2   2   0  541.02   15.21
  -2   2   0  523.60   15.24
  -2   2   0  528.76   14.44
  -2   2   0  526.61   15.18
  -2   1   0 1951.80   53.59
  -2   1   0 1945.88   53.49
  -2   1   0 1941.98   51.13
   2  -1   0 2014.80   51.04
   2  -1   0 1830.37   51.01
   2  -1   0 1973.47   53.66
  -2   1   0 1971.77   50.97
   2  -1   0 1989.05   53.61
  -2   1   0 1894.08   49.32
   2   0   0  142.76    4.22
  -2   0   0  142.29    4.14
   2   0   0  136.73    4.02
   2   0   0  140.55    4.22
  -2   0   0  136.54    4.10
  -2  -1   0  864.22   25.07
   2   2   0    2.14    0.33
   2   2   0    1.26    0.46
  -2  -2   0    1.63    0.22
  -2  -2   0    1.24    0.20
   2   2   0    1.56    0.27
   2   3   0   95.15    3.25
  -2  -3   0   92.92    2.93
   2   3   0   95.00    3.14
  -2  -3   0   93.37    2.87
  -2  -4   0   62.98    2.33
   2   4   0   62.91    2.53
  -2  -4   0   64.09    1.94
   2   4   0   64.88    2.70
  -2  -4   0   64.20    2.30
   2   5   0    1.53    0.77
  -2  -5   0    0.77    0.52
  -2  -5   0    1.36    0.53
  -2  -5   0    1.23    0.33
   2   5   0    0.33    0.53
  -2  -6   0   27.11    1.65
   2   6   0   26.09    0.92
   2   6   0   27.03    1.92
   2   6   0   25.78    1.99
  -2  -6   0   26.72    1.75
   2   7   0   -1.66    0.82
   2   7   0    1.01    1.12
  -2  -7   0    0.24    0.74
  -2  -8   0   -0.94    0.72
   2   8   0   -1.02    1.04
   2   8   0   -0.17    1.07
   2   9   0    1.28    1.27
  -2  -9   0    1.12    0.87
   2  10   0    0.86    1.43
  -2 -10   0    0.92    0.96
  -2 -11   0    3.92    1.29
   2  11   0    4.22    1.91
   3 -12   0    4.04    1.55
  -3  11   0    3.69    1.99
   3 -11   0    2.15    1.21
  -3  10   0   -2.01    1.30
  -3  10   0   -0.36    1.05
   3 -10   0   -0.23    0.92
  -3   9   0   18.56    2.41
  -3   9   0   17.16    1.80
   3  -9   0   11.82    1.66
   3  -8   0   20.79    2.06
  -3   8   0   22.85    2.47
  -3   8   0   20.08    1.84
  -3   8   0   19.58    1.81
   3  -8   0   18.93    1.85
  -3   7   0    8.37    1.20
   3  -7   0    8.21    1.20
  -3   7   0    7.63    1.19
  -3   7   0    9.28    1.65
   3  -7   0    6.41    1.31
  -3   7   0   12.43    1.61
  -3   6   0   42.31    2.30
   3  -6   0   47.22    2.68
  -3   6   0   47.00    2.35
  -3   6   0   48.02    2.92
  -3   6   0   41.68    2.61
   3  -6   0   41.05    2.30
   3  -5   0  165.40    6.13
  -3   5   0  170.21    6.35
  -3   5   0  174.82    5.59
  -3   5   0  179.96    6.31
   3  -5   0  166.61    5.66
   3  -5   0  176.48    6.34
  -3   5   0  168.07    5.68
  -3   4   0 1056.62   29.67
   3  -4   0 1103.49   31.46
   3  -4   0 1085.02   31.31
  -3   4   0 1088.47   31.42
  -3   4   0 1144.24   31.42
  -3   4   0 1134.41   29.73
  -3   4   0 1111.07   28.81
   3  -4   0 1099.10   29.65
  -3   4   0 1125.92   31.34
  -3   3   0  152.09    4.97
   3  -3   0  145.83    5.37
  -3   3   0  163.24    4.98
   3  -3   0  152.98    5.33
  -3   3   0  156.79    5.40
   3  -3   0  159.39    4.90
  -3   3   0  160.89    4.97
   3  -3   0  167.09    5.03
   3  -2   0  586.87   15.31
  -3   2   0  545.39   15.35
  -3   2   0  564.25   16.19
  -3   2   0  557.05   15.01
   3  -2   0  582.86   16.31
  -3   2   0  571.37   15.29
   3  -2   0  555.97   15.20
   3  -2   0  553.53   16.22
  -3   1   0  152.72    4.48
  -3   1   0  151.80    4.69
   3  -1   0  151.07    4.79
  -3   1   0  152.46    4.41
   3  -1   0  154.29    4.58
   3  -1   0  151.07    4.81
   3  -1   0  155.25    4.32
  -3   1   0  151.97    4.58
   3   0   0 2364.65   59.14
   3   0   0 2381.59   66.65
  -3   0   0 2417.75   64.27
   3   0   0 2451.12   66.25
  -3   0   0 2325.95   63.81
   3   1   0  769.75   19.82
   3   2   0  376.46   10.36
  -3  -2   0  375.56   10.69
   3   2   0  370.86   10.79
   3   2   0  378.64   10.70
  -3  -3   0  128.55    3.70
   3   3   0  131.72    3.98
  -3  -3   0  128.54    3.65
   3   3   0  121.79    4.05
   3   3   0  116.42    4.27
  -3  -4   0   12.58    0.88
   3   4   0   11.02    1.02
  -3  -4   0   14.34    0.89
   3   4   0   12.54    0.98
  -3  -4   0   12.97    0.56
   3   5   0   74.08    3.20
  -3  -5   0   71.97    2.77
   3   5   0   76.23    3.09
  -3  -5   0   75.81    2.78
   3   6   0   65.86    3.14
  -3  -6   0   57.49    2.64
  -3  -6   0   62.92    2.72
   3   6   0   61.31    3.16
   3   7   0    5.37    1.24
  -3  -7   0    1.78    0.90
   3   7   0    2.30    1.27
  -3  -8   0    2.90    1.00
   3   8   0    2.32    1.32
   3   8   0    1.73    1.22
  -3  -9   0   11.56    1.51
   3   9   0   12.69    2.04
  -3 -10   0    2.76    1.06
   3  10   0    3.74    1.48
   4 -12   0    0.40    1.21
   4 -11   0   -1.49    0.84
  -4  10   0   -0.62    1.04
   4 -10   0    0.84    0.98
   4  -9   0    6.41    1.34
  -4   9   0    6.51    1.41
  -4   9   0    4.66    1.79
   4  -8   0   22.23    1.97
  -4   8   0   22.36    1.96
  -4   8   0   25.51    2.63
   4  -8   0   22.69    2.31
   4  -7   0   42.37    2.51
  -4   7   0   41.54    2.51
  -4   7   0   38.27    2.44
  -4   7   0   46.86    3.14
   4  -7   0   47.29    3.05
  -4   6   0    6.56    1.33
  -4   6   0    6.82    1.19
   4  -6   0    4.58    1.12
   4  -6   0    5.09    0.95
  -4   6   0    7.47    1.13
  -4   5   0  210.08    6.64
   4  -5   0  208.40    6.60
   4  -5   0  206.39    7.43
   4  -5   0  207.48    7.29
  -4   5   0  197.50    6.66
  -4   5   0  201.91    7.38
  -4   4   0   27.25    1.71
  -4   4   0   28.35    2.04
   4  -4   0   26.41    1.97
   4  -4   0   28.51    1.58
  -4   4   0   31.49    1.83
   4  -4   0   28.49    1.96
  -4   4   0   30.20    1.89
   4  -3   0   92.24    3.64
  -4   3   0   92.09    3.42
   4  -3   0   89.87    3.72
   4  -3   0   87.01    3.13
  -4   3   0   94.72    3.33
  -4   3   0   90.81    3.35
  -4   3   0   91.79    3.63
   4  -2   0  134.59    4.70
  -4   2   0  137.93    4.63
  -4   2   0  137.89    4.42
   4  -2   0  134.56    4.14
   4  -2   0  135.96    4.73
   4  -2   0  143.99    4.87
  -4   2   0  143.81    4.37
  -4   2   0  136.91    4.50
  -4   1   0  160.84    4.84
   4  -1   0  155.51    5.17
   4  -1   0  166.57    4.51
  -4   1   0  167.41    4.80
  -4   1   0  159.78    5.01
   4  -1   0  152.04    5.05
   4  -1   0  173.54    4.52
  -4   1   0  162.60    4.42
   4  -1   0  162.65    5.24
  -4   0   0  267.82    7.57
   4   0   0  266.81    7.87
  -4   0   0  272.38    7.35
  -4   0   0  267.05    7.36
   4   0   0  269.49    7.79
   4   0   0  268.95    7.89
   4   1   0  119.26    3.61
   4   1   0  119.75    4.10
   4   1   0  114.39    3.59
   4   2   0    0.67    0.52
   4   2   0    0.47    0.28
   4   2   0    0.52    0.25
   4   3   0    8.90    1.14
  -4  -3   0   10.64    0.59
   4   3   0    9.37    0.80
  -4  -3   0   10.70    0.62
   4   3   0   10.20    0.74
   4   4   0   88.72    3.12
   4   4   0   86.33    3.27
  -4  -4   0   87.92    2.87
  -4  -4   0   84.92    2.81
   4   5   0   12.20    1.27
  -4  -5   0   11.55    1.02
  -4  -5   0   12.82    1.04
   4   5   0   13.15    1.20
   4   6   0   78.90    3.47
   4   6   0   71.75    3.54
  -4  -6   0   77.02    3.07
  -4  -7   0    0.96    0.77
   4   7   0   -0.39    0.94
   4   7   0    0.31    0.95
   4   8   0   32.56    2.73
  -4  -8   0   31.54    2.16
   4   8   0   34.46    2.75
   4   9   0    6.04    1.76
  -4  -9   0    7.26    1.31
   4  10   0    0.56    1.27
  -4 -10   0   -0.61    0.75
   5 -12   0    0.46    1.41
   5 -11   0    0.80    1.09
  -5  11   0    2.36    1.33
   5 -10   0    1.16    1.04
  -5  10   0    1.46    1.26
   5  -9   0   35.54    2.67
  -5   9   0   40.23    2.86
  -5   8   0   35.69    3.10
   5  -8   0   31.16    2.33
  -5   8   0   30.37    2.37
   5  -8   0   32.03    2.72
  -5   7   0   -0.85    0.82
   5  -7   0   -1.38    0.77
  -5   7   0   -0.79    0.96
   5  -7   0    1.31    0.81
   5  -6   0   12.96    1.69
   5  -6   0   12.37    1.32
  -5   6   0   13.28    1.49
   5  -6   0   16.59    1.92
  -5   6   0   12.75    1.67
  -5   6   0   16.42    1.63
  -5   5   0  333.71   11.17
  -5   5   0  352.16   10.36
   5  -5   0  346.29   10.23
   5  -5   0  357.14   11.46
  -5   5   0  326.05   10.36
   5  -5   0  340.41   11.19
   5  -4   0   15.48    1.16
  -5   4   0   12.71    1.30
  -5   4   0   15.46    1.50
  -5   4   0   15.34    1.38
   5  -4   0   14.74    1.53
  -5   4   0   16.99    1.50
  -5   3   0  139.22    4.77
   5  -3   0  131.29    4.97
   5  -3   0  143.92    5.18
   5  -3   0  132.48    3.66
   5  -3   0  134.18    4.31
  -5   3   0  132.08    4.61
  -5   3   0  132.44    4.86
  -5   3   0  138.14    4.60
  -5   2   0    0.89    0.59
   5  -2   0    0.64    0.31
  -5   2   0    0.62    0.47
   5  -2   0    1.30    0.55
   5  -2   0    0.89    0.66
  -5   2   0    1.16    0.61
   5  -2   0    0.70    0.59
   5  -2   0   -0.16    0.60
   5  -1   0    8.22    0.90
   5  -1   0    5.69    0.84
   5  -1   0    6.89    1.00
  -5   1   0    8.25    0.91
  -5   1   0    5.82    0.66
  -5   1   0    7.92    0.47
  -5   1   0    6.61    0.74
   5   0   0  386.04   11.13
  -5   0   0  399.07   10.66
   5   0   0  386.30   11.38
   5   0   0  406.95   11.44
  -5   0   0  388.70   10.85
  -5   0   0  384.87   10.67
   5   1   0  115.67    3.66
  -5  -1   0  112.38    3.28
  -5  -1   0  110.79    3.71
  -5  -1   0  115.09    3.27
   5   1   0  119.79    4.33
   5   1   0  114.54    3.64
   5   2   0   18.17    0.93
  -5  -2   0   19.92    1.14
   5   2   0   18.41    1.62
   5   2   0   19.15    0.99
   5   3   0   71.08    2.66
   5   3   0   78.67    3.52
  -5  -3   0   75.64    2.32
  -5  -3   0   73.07    2.42
  -5  -3   0   74.83    2.29
   5   3   0   74.56    2.56
  -5  -4   0   12.26    0.86
  -5  -4   0   12.92    0.67
  -5  -4   0   12.82    0.84
   5   4   0   11.12    1.51
   5   4   0   13.53    1.08
   5   4   0   10.04    1.04
  -5  -5   0   51.99    2.16
  -5  -5   0   50.96    2.12
   5   5   0   53.39    2.46
   5   5   0   51.16    2.57
  -5  -6   0   -0.34    0.60
   5   6   0    0.18    0.83
   5   6   0   -0.67    0.73
  -5  -7   0    7.32    1.13
   5   7   0    8.67    1.47
   5   7   0    8.02    1.48
   5   8   0   58.01    3.67
  -5  -8   0   64.99    3.17
   5   8   0   70.12    3.81
   5   9   0    1.22    1.24
  -5  -9   0    2.17    1.03
   6 -12   0    2.06    1.45
  -6  11   0    0.66    1.30
   6 -11   0   -0.38    1.20
   6 -10   0    7.04    1.59
  -6  10   0    2.26    1.39
  -6   9   0    0.33    1.05
   6  -9   0    1.26    1.07
   6  -8   0   12.48    1.59
   6  -8   0   11.82    1.90
  -6   8   0    7.60    1.56
   6  -7   0    1.98    1.20
  -6   7   0    3.61    1.20
   6  -7   0    4.45    1.02
   6  -6   0   75.51    4.17
   6  -6   0   75.13    3.27
   6  -6   0   66.75    3.81
  -6   6   0   69.98    3.52
  -6   6   0   67.53    3.83
  -6   5   0    0.53    0.73
  -6   5   0   -0.33    0.81
   6  -5   0   -0.18    0.84
   6  -5   0    0.77    0.56
  -6   5   0   -1.88    0.60
   6  -5   0   -0.04    0.58
  -6   4   0   20.12    1.70
   6  -4   0   20.21    0.81
   6  -4   0   20.84    1.92
  -6   4   0   21.46    1.63
   6  -4   0   19.59    1.35
   6  -4   0   22.61    2.01
  -6   4   0   20.42    1.72
  -6   4   0   19.88    1.82
  -6   3   0   25.13    1.84
  -6   3   0   24.98    1.69
  -6   3   0   27.76    1.74
   6  -3   0   26.03    1.98
   6  -3   0   24.88    1.84
   6  -3   0   21.72    1.85
   6  -2   0    0.98    0.70
   6  -2   0    0.87    0.77
   6  -2   0   -0.04    0.60
  -6   2   0    0.77    0.57
  -6   2   0    0.87    0.72
   6  -2   0    1.09    0.28
  -6   2   0    1.17    0.60
   6  -2   0    0.80    0.68
  -6   1   0   83.24    3.29
   6  -1   0   80.96    3.33
  -6   1   0   86.62    2.97
  -6   1   0   79.75    2.98
   6  -1   0   84.70    3.40
  -6   1   0   83.80    2.42
   6  -1   0   79.69    3.51
   6   0   0   77.64    3.03
  -6   0   0   76.74    2.53
  -6   0   0   77.09    2.63
   6   0   0   77.93    2.98
   6   0   0   76.93    3.45
  -6   0   0   76.42    3.03
  -6   0   0   77.72    2.64
  -6  -1   0   25.69    1.51
  -6  -1   0   25.68    1.11
   6   1   0   25.43    1.93
   6   1   0   25.18    1.37
  -6  -1   0   23.78    1.05
   6   1   0   23.20    1.35
   6   2   0   11.60    1.52
  -6  -2   0   15.65    0.78
  -6  -2   0   15.64    1.13
   6   2   0   15.65    1.05
  -6  -2   0   17.71    0.77
   6   2   0   17.21    1.00
   6   3   0   12.60    0.92
   6   3   0   14.81    1.73
  -6  -3   0   13.34    0.75
  -6  -3   0   13.54    0.74
  -6  -3   0   14.84    0.97
   6   3   0   12.66    1.06
  -6  -4   0    7.67    0.60
   6   4   0    4.76    0.75
  -6  -4   0    8.31    0.71
   6   4   0    5.06    1.29
   6   4   0    5.34    0.82
  -6  -4   0    7.06    0.65
   6   5   0   14.83    1.37
  -6  -5   0   13.35    1.09
   6   5   0   13.70    1.34
  -6  -6   0    1.28    0.67
   6   6   0    0.37    0.78
   6   6   0    1.49    0.91
   6   7   0   21.91    2.05
  -6  -7   0   24.30    1.71
   6   7   0   20.93    2.06
   6   8   0    1.28    1.22
  -6  -8   0    3.05    0.94
   6   8   0    1.80    1.31
  -7  11   0   -1.09    1.25
   7 -11   0   -0.07    1.20
   7 -10   0   16.72    2.11
  -7  10   0   15.27    2.21
   7  -9   0    2.22    1.26
  -7   9   0    4.27    1.59
   7  -8   0   25.17    2.71
  -7   8   0   27.23    2.48
   7  -8   0   26.95    2.20
   7  -7   0    2.27    0.94
   7  -7   0    4.84    1.51
  -7   7   0    0.73    1.00
   7  -6   0    5.55    1.48
   7  -6   0    4.63    0.97
  -7   6   0    4.08    1.25
  -7   5   0    0.61    0.93
   7  -5   0    1.67    0.69
   7  -5   0    0.94    0.29
   7  -5   0    0.61    1.08
   7  -5   0    0.01    1.05
  -7   4   0   36.70    2.30
   7  -4   0   34.16    1.75
   7  -4   0   40.91    2.81
   7  -4   0   35.82    2.47
  -7   4   0   39.05    2.28
   7  -3   0   25.83    1.28
   7  -3   0   25.99    2.04
  -7   3   0   29.69    1.89
   7  -3   0   29.03    2.19
  -7   3   0   26.17    1.83
   7  -3   0   26.61    2.04
  -7   3   0   31.03    2.05
   7  -2   0   19.01    1.61
   7  -2   0   16.83    1.57
  -7   2   0   16.71    1.38
  -7   2   0   17.51    1.41
  -7   2   0   16.47    1.56
   7  -2   0   15.60    1.69
   7  -2   0   17.46    1.67
   7  -1   0   61.07    2.88
  -7   1   0   60.88    2.92
  -7   1   0   64.50    1.95
  -7   1   0   62.85    2.61
   7  -1   0   59.77    2.96
   7  -1   0   68.98    3.34
  -7   1   0   66.43    2.59
  -7   0   0   45.53    2.00
   7   0   0   47.19    2.32
  -7   0   0   51.61    2.07
  -7   0   0   54.31    2.52
   7   0   0   46.36    2.85
   7   0   0   51.39    2.42
  -7   0   0   50.15    1.90
   7   1   0    0.27    0.55
   7   1   0    0.15    0.58
   7   1   0    0.11    0.67
  -7  -1   0    1.13    0.41
  -7  -1   0    0.72    0.37
  -7  -1   0    0.80    0.67
  -7  -2   0    0.86    0.32
  -7  -2   0    2.17    0.64
   7   2   0    1.98    0.58
   7   2   0    1.99    0.96
   7   2   0    1.17    0.51
  -7  -2   0    0.93    0.38
   7   3   0   12.64    1.05
   7   3   0   14.54    1.14
  -7  -3   0   14.11    0.86
  -7  -3   0   14.25    0.83
   7   3   0   11.24    1.71
   7   4   0   21.56    1.41
   7   4   0   22.36    2.37
  -7  -4   0   21.43    1.13
   7   4   0   20.15    1.48
  -7  -5   0    0.30    0.44
   7   5   0   -0.16    0.67
   7   5   0   -0.32    0.69
   7   6   0   -0.29    0.80
   7   6   0    0.08    0.86
  -7  -6   0   -0.71    0.51
  -7  -7   0   18.87    1.57
   7   7   0   22.01    2.02
   7   7   0   18.37    1.97
   7   8   0    3.56    1.41
   7   8   0    1.24    1.42
  -7  -8   0    1.23    0.83
  -8  11   0    3.71    1.70
  -8  10   0   -1.31    1.25
  -8   9   0    1.95    1.39
  -8   8   0   17.49    2.23
   8  -8   0   17.80    2.45
  -8   7   0    0.57    1.04
   8  -7   0    1.74    1.21
   8  -6   0    1.16    1.15
  -8   6   0    0.57    1.04
  -8   5   0   23.12    2.02
   8  -5   0   23.55    2.27
   8  -4   0    2.32    0.96
   8  -4   0    2.08    1.23
  -8   4   0    2.75    0.98
   8  -4   0    2.59    1.04
  -8   3   0   30.43    2.03
   8  -3   0   27.31    2.23
   8  -3   0   32.98    2.54
   8  -3   0   26.81    2.33
   8  -2   0    0.89    0.81
   8  -2   0    0.78    0.81
  -8   2   0    2.59    0.92
  -8   2   0    1.73    0.83
   8  -2   0    0.94    0.83
  -8   2   0    0.65    0.72
   8  -2   0    0.45    0.96
   8  -1   0    0.07    0.79
  -8   1   0    0.02    0.61
  -8   1   0    0.06    0.62
  -8   1   0    1.46    0.76
   8  -1   0    0.24    0.83
   8  -1   0   -0.29    0.79
  -8   0   0    1.52    0.78
   8   0   0    1.88    0.92
  -8   0   0    0.26    0.55
  -8   0   0    0.97    0.56
   8   0   0    0.22    0.75
   8   0   0    0.59    0.72
  -8   0   0    0.96    0.49
  -8  -1   0    2.52    0.58
   8   1   0    1.98    1.02
  -8  -1   0    2.17    0.53
  -8  -1   0    1.65    0.62
   8   1   0    2.31    0.76
  -8  -1   0    1.87    0.82
   8   1   0    2.08    0.82
   8   2   0   12.98    1.93
   8   2   0   13.96    1.29
  -8  -2   0   16.27    0.98
   8   2   0   15.19    1.24
  -8  -3   0   -0.43    0.36
   8   3   0    0.53    0.54
   8   3   0    1.31    1.12
   8   3   0    0.74    0.59
  -8  -4   0    3.59    0.59
   8   4   0    4.43    1.55
   8   4   0    3.97    0.80
   8   4   0    4.14    0.78
  -8  -5   0    1.36    0.56
   8   5   0    0.70    0.73
  -8  -5   0    0.61    0.54
   8   5   0    0.82    0.76
   8   6   0    1.52    0.98
  -8  -6   0    2.85    0.74
   8   6   0    3.07    1.04
   8   7   0   -0.15    1.09
   8   7   0    2.22    1.23
  -8  -7   0   -0.31    0.68
  -9  10   0    5.87    1.85
  -9   9   0    6.14    1.88
   9  -8   0    0.76    1.36
  -9   8   0   -0.51    1.23
   9  -7   0    3.06    1.36
  -9   7   0    1.04    1.31
   9  -6   0    3.75    1.41
  -9   6   0    3.04    1.32
   9  -6   0    2.26    1.09
   9  -5   0   16.41    2.06
   9  -5   0   18.83    2.14
  -9   5   0   13.53    1.76
   9  -4   0   13.89    2.12
  -9   4   0    8.11    1.38
   9  -4   0   10.00    1.71
   9  -4   0   10.03    1.65
  -9   3   0   21.66    1.89
   9  -3   0   20.11    2.02
   9  -3   0   24.77    2.33
   9  -3   0   26.39    2.51
   9  -2   0    0.49    0.93
  -9   2   0   -0.14    0.73
   9  -2   0    0.75    0.99
   9  -2   0    1.23    1.06
   9  -1   0    3.75    1.21
   9  -1   0    3.74    1.31
   9  -1   0    4.64    1.17
   9  -1   0    4.16    1.10
  -9   1   0    3.68    0.89
   9   0   0    1.74    1.00
   9   0   0    3.24    1.03
  -9   0   0    0.80    0.69
  -9   0   0    4.12    0.92
   9   0   0    1.30    0.87
   9   1   0    5.83    1.06
  -9  -1   0    6.17    0.83
   9   1   0    8.05    1.63
   9   1   0    5.48    1.06
   9   2   0    2.70    0.78
   9   2   0    1.16    1.08
   9   2   0    2.37    0.84
  -9  -2   0    2.00    0.60
  -9  -3   0   14.36    1.02
   9   3   0   12.35    1.11
   9   3   0   11.34    1.19
   9   3   0    9.46    1.96
   9   4   0   -0.41    0.59
   9   4   0   -0.26    0.67
  -9  -4   0   -0.72    0.40
   9   4   0   -0.49    1.15
   9   5   0    0.45    0.83
  -9  -5   0    0.78    0.59
   9   5   0    1.25    0.79
 -10   9   0    3.09    1.76
 -10   8   0   -0.39    1.30
  10  -8   0   -1.52    1.25
  10  -7   0    0.88    1.41
  10  -7   0    0.40    0.99
 -10   7   0    0.74    1.39
  10  -6   0    1.63    1.09
  10  -6   0    1.90    1.35
 -10   6   0   -1.55    1.03
 -10   5   0    6.16    1.45
  10  -5   0    8.32    1.77
  10  -5   0    6.54    1.65
  10  -4   0   -0.71    0.91
 -10   4   0   -0.31    0.88
  10  -4   0    0.66    1.04
 -10   3   0    0.75    0.86
  10  -3   0    4.03    1.48
  10  -3   0    1.73    1.17
  10  -3   0    3.29    1.17
  10  -2   0   -0.18    1.18
  10  -2   0   -0.99    0.82
 -10   2   0    0.71    0.88
  10  -2   0   -0.46    0.93
 -10   1   0    3.44    1.01
  10  -1   0    5.20    1.52
  10  -1   0    5.13    1.35
  10  -1   0    4.56    1.37
  10   0   0    4.87    1.29
  10   0   0    5.08    1.15
  10   0   0    5.94    1.22
 -10   0   0    4.39    0.97
  10   0   0    2.87    1.32
  10   1   0    2.84    0.96
  10   1   0    1.53    1.21
 -10  -1   0    2.59    0.78
  10   1   0    1.84    0.96
 -10  -2   0   -0.24    0.49
  10   2   0    0.38    0.73
  10   2   0    0.36    0.78
  10   2   0    0.76    1.18
  10   3   0   -0.11    1.27
  10   3   0    0.68    0.70
 -10  -3   0    1.45    0.60
  10   3   0    2.10    0.83
  10   4   0    2.38    0.85
 -10  -4   0    4.05    0.76
  10   4   0    4.37    1.74
  11  -8   0   -0.72    1.51
 -11   8   0    0.62    1.47
  11  -8   0   -0.03    1.14
  11  -7   0    1.38    1.44
 -11   7   0    0.33    1.36
  11  -7   0    0.90    1.11
  11  -6   0    1.60    1.37
  11  -6   0    0.35    1.15
 -11   6   0    0.84    1.02
  11  -5   0    1.07    1.16
 -11   5   0    1.57    1.16
  11  -5   0    2.80    1.44
  11  -4   0    0.15    1.02
 -11   4   0   -0.48    0.83
  11  -4   0    0.28    1.17
  11  -3   0    0.01    1.09
  11  -3   0   -2.17    0.96
 -11   3   0    0.28    0.84
 -11   2   0    2.76    1.12
  11  -2   0    5.37    1.69
  11  -2   0    3.64    1.25
 -11   1   0    3.27    1.06
  11  -1   0    1.22    1.10
  11  -1   0    3.63    1.63
  11  -1   0    4.64    1.43
  11   0   0    1.09    1.17
  11   0   0    0.25    1.11
  11   0   0    0.56    1.10
 -11   0   0    0.75    0.82
  11   1   0   -0.32    0.86
 -11  -1   0   -0.38    0.69
  11   1   0    1.01    1.01
  11   1   0    0.07    1.00
  11   1   0   -1.64    0.91
  11   2   0    0.92    0.90
 -11  -2   0    0.15    0.68
  11   2   0   -1.63    0.88
  11   2   0    0.04    0.82
  11   2   0    0.05    0.77
 -12   6   0    1.40    1.25
  12  -6   0    1.53    1.52
  12  -6   0   -0.82    1.22
  12  -5   0    0.07    1.17
  12  -5   0    1.27    1.45
 -12   5   0    0.12    1.14
  12  -4   0   -1.02    1.03
 -12   4   0    1.70    1.10
  12  -4   0    1.26    1.35
 -12   3   0    0.36    0.94
  12  -3   0   -0.23    1.18
  12  -3   0   -0.16    1.20
  12  -2   0    0.24    1.17
 -12   2   0    3.17    1.14
  12  -2   0    1.50    1.32
  12  -1   0    4.85    1.41
  12  -1   0    6.05    1.86
 -12   1   0    3.31    1.07
 -12   0   1    4.17    1.05
  12   0  -1    3.96    1.43
  12   0  -1    3.67    1.26
  12   0  -1    3.10    1.52
 -12   1   1    2.96    1.03
  12  -1  -1    2.52    1.25
  12  -1  -1    4.30    1.67
  12  -1  -1    6.15    1.69
  12  -2  -1    1.28    1.06
  12  -2  -1    0.67    1.29
 -12   2   1    1.28    1.08
 -12   3   1    1.53    1.11
  12  -3  -1    0.35    1.12
  12  -3  -1    2.38    1.31
  12  -4  -1    9.09    1.95
 -12   4   1    6.52    1.54
  12  -4  -1    8.49    2.10
  12  -5  -1   -0.87    1.28
  12  -5  -1    0.19    1.17
 -12   5   1    1.28    1.19
  12  -6  -1   16.73    2.60
  12  -6  -1   23.62    2.90
 -12   6   1   19.36    2.36
  11   3  -1    1.41    1.47
  11   2  -1    0.77    0.74
  11   2  -1    1.25    0.82
 -11  -2   1    1.87    0.71
  11   2  -1   -0.18    1.13
  11   1  -1    0.22    0.86
  11   1  -1    0.68    1.11
 -11  -1   1    0.10    0.68
  11   1  -1    1.09    0.95
  11   0  -1   10.40    1.57
 -11   0   1    6.04    1.08
  11   0  -1    6.10    1.24
  11   0  -1    6.73    1.75
  11  -1  -1    0.22    1.25
  11  -1  -1   -0.07    1.09
 -11   1   1    0.98    0.78
  11  -1  -1   -0.90    0.87
  11  -2  -1    6.08    1.67
  11  -2  -1    4.44    1.40
  11  -2  -1    6.72    1.69
 -11   2   1    6.48    1.26
  11  -3  -1    1.18    1.09
 -11   3   1   -0.26    0.83
  11  -3  -1    0.24    1.06
  11  -4  -1   17.65    2.17
 -11   4   1   13.52    1.76
  11  -4  -1   17.99    2.38
  11  -5  -1    2.96    1.36
  11  -5  -1    2.70    1.52
 -11   5   1    5.95    1.49
 -11   6   1    1.15    1.11
  11  -6  -1   -0.44    0.92
  11  -6  -1   -0.58    1.27
  11  -7  -1    2.62    1.40
 -11   7   1    4.76    1.70
  11  -7  -1    4.22    1.77
  11  -8  -1    7.32    2.05
  11  -8  -1    1.88    1.31
 -11   8   1    7.30    1.95
  10   4  -1   -0.25    1.19
 -10  -3   1    2.42    0.56
  10   3  -1    5.82    1.75
  10   2  -1    0.97    0.77
  10   2  -1    0.78    0.74
 -10  -2   1    0.71    0.52
  10   2  -1    1.67    1.23
 -10  -1   1    6.05    0.87
  10   1  -1    6.70    1.10
  10   1  -1    7.01    1.59
  10   1  -1    4.84    1.06
  10   0  -1    4.12    1.15
 -10   0   1    2.78    0.78
  10   0  -1    3.55    1.37
  10   0  -1    2.25    0.96
 -10   1   1   33.80    2.09
  10  -1  -1   32.13    2.33
  10  -1  -1   39.88    2.99
  10  -1  -1   34.51    2.56
  10  -2  -1    0.78    0.97
  10  -2  -1   -0.36    1.15
  10  -2  -1   -0.90    0.77
 -10   2   1   -0.62    0.69
 -10   3   1    4.95    1.16
  10  -3  -1    5.57    1.37
  10  -3  -1    9.80    1.75
  10  -3  -1    2.27    1.27
 -10   4   1    0.50    0.87
  10  -4  -1    0.20    0.97
  10  -4  -1    1.48    1.13
 -10   5   1    0.56    1.00
  10  -5  -1    0.55    1.01
  10  -5  -1    1.56    1.21
 -10   6   1   17.39    2.13
  10  -6  -1   11.33    1.92
  10  -6  -1   14.31    2.16
  10  -7  -1    6.34    1.78
 -10   7   1    7.09    1.77
  10  -7  -1    7.90    1.73
 -10   8   1    3.35    1.47
  10  -8  -1    5.93    1.82
 -10   9   1   -1.84    1.08
  -9  -6   1    2.36    0.64
  -9  -6   1    1.52    0.64
   9   6  -1    1.27    0.72
  -9  -5   1    0.12    0.42
   9   4  -1    0.26    1.01
  -9  -3   1   21.65    1.06
   9   3  -1   22.22    2.57
   9   2  -1   -0.36    0.75
   9   2  -1    0.75    0.61
   9   2  -1    0.38    0.62
  -9  -2   1    0.33    0.42
   9   1  -1    1.71    0.80
   9   1  -1    3.07    1.16
   9   1  -1    1.77    0.82
   9   1  -1    1.67    0.72
  -9  -1   1    2.24    0.63
   9   0  -1    5.55    1.17
  -9   0   1    3.20    0.77
  -9   0   1    4.40    0.91
   9   0  -1    3.47    0.93
   9   0  -1    4.65    1.33
   9  -1  -1   48.18    3.16
  -9   1   1   46.97    2.35
   9  -1  -1   43.00    2.69
   9  -1  -1   43.41    2.52
   9  -2  -1    7.49    1.45
  -9   2   1    5.18    1.01
   9  -2  -1    6.50    1.24
   9  -2  -1    4.55    1.25
   9  -3  -1   12.09    1.62
   9  -3  -1    9.44    1.69
  -9   3   1   13.49    1.50
   9  -3  -1   10.93    1.72
   9  -4  -1    2.33    1.09
  -9   4   1    0.60    0.81
   9  -4  -1   -0.25    0.93
   9  -4  -1   -0.92    1.17
   9  -5  -1    2.00    1.05
  -9   5   1    1.48    1.05
   9  -5  -1    2.65    1.25
  -9   6   1   30.24    2.56
   9  -6  -1   31.86    2.81
   9  -6  -1   26.50    2.47
  -9   7   1    1.55    1.24
   9  -7  -1    1.08    1.29
   9  -8  -1    4.84    1.79
  -9   8   1    2.54    1.45
  -9   9   1   10.20    2.02
  -9  10   1    3.06    1.69
  -8  -7   1    0.82    0.74
   8   7  -1    0.02    0.98
   8   7  -1    1.62    1.09
   8   6  -1    0.97    0.77
  -8  -6   1    1.27    0.56
   8   6  -1    0.14    0.77
   8   5  -1    3.11    0.71
  -8  -5   1    2.74    0.53
   8   4  -1    5.10    1.42
   8   3  -1   -0.26    0.88
  -8  -2   1    0.02    0.30
   8   2  -1    0.62    0.48
   8   2  -1   -0.13    0.51
  -8  -2   1    0.77    0.61
  -8  -2   1   -0.12    0.33
   8   2  -1    0.52    0.91
  -8  -1   1    4.85    0.61
  -8  -1   1    5.38    0.61
  -8  -1   1    3.86    0.81
   8   1  -1    4.54    0.76
   8   1  -1    4.17    1.15
   8   1  -1    5.06    0.80
   8   0  -1   10.94    1.12
   8   0  -1   15.47    1.81
  -8   0   1   12.39    0.82
   8   0  -1   10.29    1.11
  -8   0   1   13.17    1.05
  -8   0   1   13.03    1.28
  -8   0   1   10.79    0.98
   8   0  -1   11.72    1.27
  -8   1   1    3.86    1.00
   8  -1  -1    4.61    0.94
   8  -1  -1    4.33    1.02
   8  -1  -1    3.11    1.12
  -8   1   1    3.47    0.80
   8  -1  -1    6.49    0.54
  -8   1   1    4.83    0.83
  -8   2   1    5.14    0.92
   8  -2  -1    5.72    1.07
  -8   2   1    4.67    0.89
   8  -2  -1    2.32    1.00
  -8   2   1    3.91    0.97
   8  -2  -1    5.25    1.24
  -8   3   1    1.96    0.86
   8  -3  -1    2.21    0.98
   8  -3  -1    0.87    0.78
   8  -3  -1    1.27    1.08
  -8   3   1    1.22    0.78
   8  -4  -1   18.85    1.90
  -8   4   1   17.75    1.72
   8  -4  -1   19.47    1.24
   8  -4  -1   20.63    2.16
   8  -4  -1   20.44    1.99
  -8   5   1    1.66    1.06
   8  -5  -1    0.79    0.58
   8  -5  -1    0.59    0.94
   8  -6  -1    1.15    0.74
   8  -6  -1    0.72    1.03
  -8   6   1    0.53    0.97
   8  -7  -1    0.59    0.75
   8  -7  -1    0.67    1.09
  -8   7   1    0.58    1.02
   8  -8  -1    0.60    1.16
  -8   8   1   -0.93    0.99
  -8   9   1   11.13    2.00
  -8  10   1   24.24    2.68
  -8  11   1    3.68    1.69
   7   8  -1   25.14    2.26
   7   8  -1   22.95    2.16
  -7  -8   1   26.13    1.93
   7   7  -1   19.44    1.80
   7   7  -1   17.31    1.71
  -7  -7   1   16.07    1.37
  -7  -6   1    0.73    0.55
   7   6  -1    0.65    0.74
   7   6  -1    0.86    0.74
  -7  -5   1   -0.49    0.39
   7   5  -1   -0.35    0.53
   7   5  -1   -0.06    0.57
   7   4  -1   31.37    2.55
   7   4  -1   25.76    1.29
   7   3  -1   11.33    1.66
  -7  -3   1   13.39    0.95
  -7  -2   1    2.81    0.63
   7   2  -1    1.97    0.88
   7   1  -1    9.74    0.90
   7   1  -1    8.38    1.34
  -7  -1   1    9.11    0.63
  -7  -1   1    9.67    0.99
  -7  -1   1    8.89    0.63
   7   1  -1    8.26    0.82
  -7   0   1    2.25    0.53
   7   0  -1    0.87    0.62
   7   0  -1    0.51    0.72
   7   0  -1    1.43    0.64
  -7   0   1    1.88    0.70
   7   0  -1    1.36    0.65
  -7   0   1    1.82    0.37
  -7   0   1    1.02    0.43
   7  -1  -1    1.99    0.73
   7  -1  -1    2.67    0.83
   7  -1  -1    1.68    0.85
  -7   1   1    1.44    0.71
  -7   1   1    2.08    0.55
  -7   1   1    1.94    0.62
  -7   2   1    2.71    0.83
  -7   2   1    1.68    0.68
   7  -2  -1    1.27    0.84
   7  -2  -1    2.10    0.90
   7  -2  -1    3.63    0.90
  -7   2   1    2.34    0.68
   7  -3  -1    8.66    0.77
  -7   3   1    8.41    1.11
   7  -3  -1    8.28    1.26
   7  -3  -1    8.65    1.33
  -7   3   1    8.68    1.18
  -7   3   1    9.18    1.15
   7  -3  -1    8.77    1.33
   7  -4  -1    8.00    1.48
   7  -4  -1    7.82    1.34
  -7   4   1    6.97    1.15
  -7   4   1    7.90    1.20
   7  -4  -1   10.01    0.96
   7  -5  -1   50.24    2.40
   7  -5  -1   51.40    1.62
   7  -5  -1   46.91    3.06
   7  -5  -1   49.17    3.33
  -7   5   1   48.17    2.74
   7  -6  -1    6.88    1.51
  -7   6   1    8.59    1.50
   7  -6  -1    8.37    1.15
   7  -7  -1   11.44    1.46
   7  -7  -1   12.05    1.97
  -7   7   1   10.88    1.72
   7  -8  -1    5.84    1.80
  -7   8   1    9.17    1.66
   7  -8  -1    9.67    1.54
  -7   9   1   24.63    2.52
   7  -9  -1   27.67    2.51
  -7  10   1    3.46    1.58
   7 -10  -1    7.16    1.74
  -7  11   1    2.49    1.59
   7 -11  -1    4.98    1.51
  -6  -9   1    5.29    1.19
   6   9  -1    3.35    1.45
   6   8  -1   -1.39    0.95
   6   8  -1   -1.36    1.13
  -6  -8   1    0.59    0.75
  -6  -7   1    2.56    0.73
   6   7  -1    3.50    1.13
   6   7  -1    4.69    1.15
   6   6  -1    2.46    0.91
   6   6  -1    3.13    0.91
  -6  -6   1    3.08    0.68
   6   5  -1    1.00    0.63
   6   5  -1    1.30    0.69
  -6  -5   1    0.86    0.44
  -6  -5   1    0.92    0.44
   6   4  -1    4.87    1.21
  -6  -4   1    4.15    0.40
   6   4  -1    3.81    0.63
  -6  -4   1    3.80    0.43
   6   4  -1    5.01    0.60
  -6  -3   1    9.47    0.71
   6   3  -1   10.01    1.47
  -6  -2   1  154.93    4.55
   6   2  -1  143.61    5.45
   6   1  -1   36.41    1.50
  -6  -1   1   39.38    1.80
   6   1  -1   35.31    2.18
   6   1  -1   35.51    1.51
   6   0  -1   15.59    1.13
  -6   0   1   18.84    1.31
  -6   0   1   17.17    0.98
   6   0  -1   18.14    1.22
   6   0  -1   17.00    1.54
  -6   0   1   15.89    0.89
   6  -1  -1   68.96    2.90
   6  -1  -1   75.43    3.23
   6  -1  -1   74.37    3.04
  -6   1   1   75.08    2.96
  -6   1   1   68.44    2.63
  -6   1   1   72.92    2.60
   6  -2  -1   89.34    2.68
   6  -2  -1   92.39    3.76
  -6   2   1   87.97    3.21
   6  -2  -1   83.18    3.53
   6  -2  -1   86.12    3.61
  -6   2   1   85.82    3.24
  -6   2   1   89.86    3.53
   6  -3  -1  498.20   14.74
  -6   3   1  456.09   13.57
   6  -3  -1  467.78   13.27
  -6   3   1  491.21   13.57
   6  -3  -1  454.62   14.42
  -6   3   1  489.91   13.60
   6  -4  -1  126.83    5.21
  -6   4   1  136.60    4.86
  -6   4   1  136.94    4.92
   6  -4  -1  133.72    5.46
  -6   4   1  131.62    5.11
   6  -4  -1  131.97    3.65
   6  -4  -1  131.34    4.44
  -6   4   1  124.46    4.74
  -6   5   1   62.88    3.03
   6  -5  -1   47.68    3.18
  -6   5   1   65.86    3.11
   6  -5  -1   62.08    2.74
   6  -5  -1   60.42    3.32
  -6   5   1   61.98    3.35
  -6   6   1   34.34    2.71
   6  -6  -1   34.59    2.59
   6  -6  -1   35.89    2.98
   6  -6  -1   34.83    2.18
  -6   6   1   33.24    2.37
  -6   7   1   32.63    2.45
   6  -7  -1   31.36    2.22
   6  -7  -1   34.64    2.87
   6  -8  -1   69.97    3.64
  -6   8   1   58.60    3.47
   6  -8  -1   72.05    4.16
   6  -9  -1    3.01    1.27
  -6   9   1    2.60    1.33
  -6  10   1   16.23    2.22
   6 -10  -1   10.91    1.88
  -6  11   1   -0.16    1.30
   6 -11  -1   -1.01    1.05
   6 -12  -1   -0.72    1.23
   5  10  -1   -0.13    1.34
  -5 -10   1   -0.59    0.86
  -5  -9   1    8.27    1.31
   5   9  -1    3.94    1.48
   5   8  -1   55.44    3.28
  -5  -8   1   45.61    2.55
   5   8  -1   51.04    3.22
  -5  -7   1    7.22    1.06
   5   7  -1    5.90    1.24
   5   7  -1    6.27    1.26
   5   6  -1    7.55    1.18
  -5  -6   1    8.02    0.91
   5   6  -1    9.02    1.16
   5   5  -1   18.55    1.34
  -5  -5   1   18.29    1.09
   5   5  -1   16.28    1.36
  -5  -5   1   20.09    1.14
   5   4  -1   10.15    0.95
   5   4  -1    9.34    0.83
  -5  -4   1   11.19    0.69
   5   4  -1   14.97    1.65
  -5  -4   1   11.67    0.65
   5   3  -1   29.70    2.05
  -5  -3   1   31.10    1.14
   5   2  -1    0.86    0.61
  -5  -2   1    0.47    0.33
   5   1  -1   18.01    1.43
  -5  -1   1   20.78    1.16
  -5   0   1  251.14    7.24
   5   0  -1  255.86    7.53
  -5   0   1  251.48    6.93
   5   0  -1  253.63    7.58
  -5   0   1  250.12    7.01
   5   0  -1  252.12    7.50
   5  -1  -1  105.30    3.73
   5  -1  -1   98.51    3.60
  -5   1   1  102.23    3.58
   5  -1  -1   95.48    3.68
  -5   1   1  104.93    3.37
  -5   1   1  107.45    3.29
  -5   2   1    1.34    0.57
  -5   2   1    0.05    0.52
   5  -2  -1    0.93    0.62
   5  -2  -1    0.91    0.53
   5  -2  -1    1.05    0.30
  -5   2   1    0.80    0.45
   5  -2  -1    1.43    0.63
   5  -3  -1   27.79    1.92
  -5   3   1   22.49    1.76
   5  -3  -1   24.58    1.70
   5  -3  -1   23.32    0.84
  -5   3   1   24.48    1.53
   5  -3  -1   22.97    1.72
  -5   3   1   22.99    1.50
  -5   3   1   24.95    1.65
   5  -3  -1   22.06    1.26
  -5   4   1   10.68    1.22
   5  -4  -1   11.75    1.36
   5  -4  -1   11.46    1.07
   5  -4  -1    8.75    1.19
  -5   4   1   13.82    1.26
  -5   4   1   10.69    1.17
  -5   4   1    9.24    1.27
   5  -5  -1  236.97    8.10
  -5   5   1  212.65    7.72
  -5   5   1  215.72    7.06
  -5   5   1  214.52    7.11
   5  -5  -1  213.35    7.65
   5  -5  -1  207.34    6.88
   5  -5  -1  209.19    7.15
   5  -6  -1   20.78    1.65
   5  -6  -1   28.48    2.29
   5  -6  -1   21.36    2.03
   5  -6  -1   19.98    1.88
  -5   6   1   19.05    1.77
  -5   6   1   24.53    2.29
  -5   6   1   27.03    1.99
  -5   7   1    0.51    0.93
  -5   7   1    0.24    1.08
   5  -7  -1   -0.10    0.82
   5  -7  -1   -0.21    0.65
  -5   8   1   10.27    1.94
   5  -8  -1    6.89    1.62
   5  -8  -1    5.71    1.34
  -5   8   1    6.49    1.41
   5  -9  -1   74.04    3.88
  -5   9   1   70.30    3.88
  -5  10   1    0.50    1.23
   5 -10  -1   -0.01    1.01
   5 -11  -1    1.17    1.24
   5 -12  -1   -0.10    1.32
  -4 -10   1    0.25    0.81
   4  10  -1   -0.60    1.17
   4   9  -1    1.67    1.20
  -4  -9   1    0.58    0.82
   4   8  -1   16.50    1.99
   4   8  -1   17.53    1.98
  -4  -8   1   21.17    1.75
   4   7  -1   71.07    3.60
   4   7  -1   72.04    3.52
  -4  -7   1   70.37    3.09
  -4  -6   1    8.85    0.99
   4   6  -1    6.98    1.14
   4   6  -1    9.18    1.15
  -4  -6   1    7.65    0.92
   4   5  -1  181.01    6.22
  -4  -5   1  185.16    5.68
  -4  -5   1  197.63    5.67
   4   5  -1  194.70    6.13
   4   4  -1    0.73    0.47
   4   4  -1    0.66    0.43
  -4  -4   1    1.04    0.35
  -4  -4   1    0.94    0.32
   4   3  -1   70.60    3.04
   4   3  -1   70.39    2.31
   4   3  -1   71.19    2.26
   4   2  -1  128.07    4.47
  -4  -2   1  133.82    3.73
  -4  -1   1  304.10    8.26
   4   1  -1  308.55    8.69
   4   0  -1    8.73    0.49
   4   0  -1    7.57    0.64
  -4   0   1    8.77    0.47
  -4   0   1    7.32    0.51
  -4   0   1    7.80    0.72
   4   0  -1    7.47    0.64
   4   0  -1    7.15    0.84
   4  -1  -1   76.66    2.78
  -4   1   1   73.92    2.43
   4  -1  -1   78.83    2.25
   4  -1  -1   75.14    2.20
   4  -1  -1   73.78    2.78
  -4   1   1   70.23    2.49
   4  -1  -1   69.81    2.68
  -4   1   1   74.73    2.69
   4  -1  -1   72.61    2.72
   4  -2  -1  575.11   15.20
  -4   2   1  565.11   15.35
  -4   2   1  541.62   15.39
   4  -2  -1  561.95   16.30
   4  -2  -1  576.66   15.27
   4  -2  -1  585.85   16.46
  -4   2   1  546.85   16.22
  -4   2   1  554.88   15.13
   4  -3  -1  138.51    4.35
  -4   3   1  130.98    4.46
   4  -3  -1  132.80    4.84
   4  -3  -1  133.49    4.59
  -4   3   1  133.09    4.49
  -4   3   1  143.86    4.51
  -4   3   1  129.44    4.83
   4  -4  -1    1.71    0.79
  -4   4   1    3.15    0.83
  -4   4   1    1.89    0.69
   4  -4  -1    2.98    0.65
  -4   4   1    1.71    0.81
   4  -4  -1    2.68    0.92
   4  -4  -1    4.09    0.86
  -4   4   1    3.79    0.78
   4  -5  -1    7.86    1.26
   4  -5  -1    8.39    1.01
  -4   5   1    6.58    1.24
   4  -5  -1    7.79    1.21
  -4   5   1    8.07    1.10
  -4   5   1    7.89    1.12
   4  -6  -1   26.28    2.06
  -4   6   1   25.30    2.28
   4  -6  -1   23.68    1.84
   4  -6  -1   24.25    1.74
  -4   6   1   21.96    1.76
  -4   6   1   25.09    1.90
  -4   7   1   92.91    4.06
  -4   7   1   97.83    4.05
   4  -7  -1   93.00    4.04
  -4   7   1   89.60    4.74
   4  -7  -1  102.87    4.27
   4  -7  -1   91.20    4.47
  -4   8   1   10.24    1.91
   4  -8  -1    7.24    1.37
  -4   8   1    7.30    1.39
   4  -8  -1    6.27    1.44
   4  -8  -1    8.36    1.41
   4  -9  -1   26.76    2.31
  -4   9   1   28.85    2.42
  -4   9   1   28.71    2.94
  -4  10   1   -0.35    1.09
   4 -10  -1    3.61    1.34
   4 -11  -1   -0.06    1.04
   4 -12  -1    1.40    1.43
   3  11  -1    0.07    1.33
  -3 -11   1    0.26    0.88
   3  10  -1    0.92    1.31
  -3 -10   1    0.72    0.77
   3   9  -1   15.51    2.10
  -3  -9   1   20.16    1.91
  -3  -8   1  103.20    4.28
   3   8  -1  100.54    4.87
   3   8  -1  107.40    4.85
   3   7  -1   78.51    4.01
   3   7  -1   84.63    3.97
  -3  -7   1   83.58    3.46
   3   6  -1   63.37    3.14
  -3  -6   1   62.19    2.67
   3   6  -1   66.22    3.03
  -3  -6   1   67.63    2.75
   3   5  -1    4.83    0.87
   3   5  -1    4.13    0.75
  -3  -5   1    4.68    0.68
  -3  -5   1    4.21    0.62
  -3  -4   1    6.71    0.60
   3   4  -1    8.29    0.82
  -3  -4   1    7.22    0.62
   3   4  -1    8.11    0.74
   3   3  -1   63.05    2.20
  -3  -3   1   65.60    1.96
   3   3  -1   66.92    2.18
  -3  -3   1   63.16    1.92
  -3  -2   1   58.83    1.72
   3   2  -1   56.68    2.34
   3   1  -1   10.88    0.88
  -3  -1   1   11.29    0.65
  -3   0   1  646.87   17.58
   3   0  -1  656.34   16.99
   3   0  -1  650.25   18.43
   3   0  -1  662.09   16.77
  -3   0   1  651.91   17.69
  -3   0   1  645.48   16.92
   3   0  -1  658.10   18.40
   3  -1  -1    4.70    0.57
   3  -1  -1    4.38    0.61
   3  -1  -1    5.39    0.59
  -3   1   1    3.38    0.49
   3  -1  -1    4.76    0.47
  -3   1   1    4.69    0.58
   3  -1  -1    3.99    0.56
  -3   1   1    2.86    0.46
  -3   1   1    4.85    0.45
  -3   2   1  477.46   12.80
  -3   2   1  496.39   13.06
   3  -2  -1  487.04   12.87
   3  -2  -1  498.78   13.08
   3  -2  -1  477.85   13.84
  -3   2   1  476.44   13.09
   3  -2  -1  407.44   13.82
  -3   2   1  486.14   13.88
   3  -2  -1  487.06   12.98
   3  -3  -1   36.67    1.75
   3  -3  -1   33.78    1.87
   3  -3  -1   32.15    1.95
  -3   3   1   35.59    1.69
   3  -3  -1   33.17    1.72
  -3   3   1   35.92    1.74
  -3   3   1   34.61    1.71
  -3   3   1   34.24    1.84
   3  -3  -1   35.47    1.61
  -3   3   1   34.16    1.95
  -3   4   1  468.40   12.88
  -3   4   1  466.70   13.22
  -3   4   1  473.78   14.28
   3  -4  -1  490.27   14.35
  -3   4   1  472.99   14.10
   3  -4  -1  447.93   12.92
   3  -4  -1  470.02   14.03
   3  -4  -1  456.26   13.15
  -3   5   1  308.11    8.94
   3  -5  -1  294.88    9.77
   3  -5  -1  306.47    9.16
  -3   5   1  304.53   10.10
  -3   5   1  299.77    9.14
   3  -5  -1  298.68    9.01
  -3   5   1  315.40    9.94
   3  -6  -1    2.18    0.89
  -3   6   1    1.87    0.76
  -3   6   1    2.05    0.74
   3  -6  -1    1.84    0.76
   3  -6  -1    2.54    0.83
  -3   6   1    2.22    1.04
  -3   6   1    2.63    0.83
   3  -7  -1   52.80    2.82
  -3   7   1   58.16    2.87
   3  -7  -1   58.56    2.92
  -3   7   1   55.74    3.23
   3  -7  -1   54.63    3.18
  -3   7   1   52.23    3.45
   3  -8  -1   21.84    1.86
  -3   8   1   19.37    2.31
   3  -8  -1   18.74    1.83
  -3   8   1   22.30    1.83
   3  -9  -1    9.99    1.63
  -3   9   1    8.42    1.45
  -3   9   1   10.94    2.15
   3 -10  -1    1.27    1.14
  -3  10   1    0.73    1.40
   3 -11  -1    3.35    1.28
   3 -12  -1    0.62    1.30
  -2 -11   1    0.60    0.87
   2  11  -1    0.58    1.34
  -2 -10   1    0.05    0.76
   2  10  -1   -0.07    1.19
   2   9  -1    6.55    1.57
  -2  -9   1    7.47    1.35
  -2  -8   1    2.14    1.05
   2   8  -1   -0.29    1.17
   2   8  -1   -0.14    1.24
  -2  -7   1  376.29   10.85
   2   7  -1  354.18    9.62
   2   7  -1  362.33   11.78
   2   7  -1  365.39   11.57
  -2  -7   1  337.83   10.71
   2   6  -1   16.91    0.66
  -2  -6   1   15.87    1.33
   2   6  -1   16.75    1.56
   2   6  -1   16.52    1.50
  -2  -6   1   15.30    1.23
   2   5  -1   43.97    2.31
  -2  -5   1   48.30    2.05
   2   5  -1   49.19    2.32
  -2  -5   1   50.80    2.11
  -2  -4   1    3.51    0.51
  -2  -4   1    3.54    0.55
   2   4  -1    3.99    0.62
   2   4  -1    3.98    0.67
  -2  -3   1  477.90   12.66
   2   3  -1  479.93   13.34
   2   3  -1  441.65   13.35
  -2  -3   1  479.79   12.60
   2   2  -1  426.04   12.07
   2   2  -1  411.89   11.09
   2   2  -1  422.41   12.13
   2   1  -1  856.78   21.78
   2   1  -1  869.35   22.54
   2   0  -1 1995.75   49.20
  -2   0   1 1986.17   53.93
  -2   0   1 1940.25   56.70
  -2   0   1 1955.01   53.98
  -2   0   1 2069.74   49.09
  -2   0   1 2066.49   57.50
   2   0  -1 1964.97   56.10
   2   0  -1 1947.98   56.14
  -2   0   1 2022.25   50.52
   2   0  -1 2003.94   50.59
  -2   0   1 1921.69   56.77
  -2   1   1  165.10    5.17
   2  -1  -1  172.06    4.58
  -2   1   1  168.40    4.85
   2  -1  -1  171.06    4.79
   2  -1  -1  172.55    4.83
   2  -1  -1  163.98    5.13
   2  -1  -1  168.51    4.81
   2  -1  -1  169.35    5.23
  -2   1   1  171.51    4.80
  -2   1   1  167.83    4.80
  -2   1   1  170.84    5.13
  -2   2   1   16.74    0.98
  -2   2   1   17.72    1.16
  -2   2   1   17.58    1.03
   2  -2  -1   18.19    1.03
   2  -2  -1   17.26    0.93
  -2   2   1   17.50    0.95
   2  -2  -1   17.81    1.11
  -2   2   1   16.50    1.07
   2  -2  -1   17.91    1.02
   2  -2  -1   17.78    1.17
   2  -3  -1  254.10    7.93
  -2   3   1  246.55    8.06
  -2   3   1  244.22    7.42
  -2   3   1  264.17    7.51
  -2   3   1  259.40    8.00
   2  -3  -1  261.99    8.15
   2  -3  -1  274.03    7.56
  -2   3   1  259.46    7.27
   2  -3  -1  249.90    7.42
   2  -3  -1  253.59    7.30
  -2   4   1   70.69    3.14
   2  -4  -1   76.79    3.28
  -2   4   1   75.40    2.77
   2  -4  -1   71.09    2.80
   2  -4  -1   73.70    3.10
  -2   4   1   66.56    2.74
  -2   4   1   72.05    3.24
   2  -4  -1   76.04    2.93
   2  -4  -1   69.22    2.77
  -2   5   1  369.77   12.07
  -2   5   1  386.87   11.08
   2  -5  -1  379.75   11.14
  -2   5   1  400.33   12.03
   2  -5  -1  379.87   10.79
   2  -5  -1  371.96   11.76
   2  -6  -1  117.15    4.69
   2  -6  -1  112.64    4.19
   2  -6  -1  115.12    4.39
  -2   6   1  119.28    5.09
  -2   6   1  115.84    4.25
  -2   6   1  120.81    4.95
   2  -7  -1    1.28    0.76
   2  -7  -1    1.18    0.74
  -2   7   1    3.28    1.14
  -2   7   1    1.37    0.76
   2  -7  -1    0.60    0.72
  -2   7   1    0.86    1.03
  -2   8   1   17.28    2.22
   2  -8  -1   18.20    1.76
  -2   8   1   16.49    1.56
   2  -8  -1   20.99    1.79
  -2   9   1    2.61    1.44
  -2   9   1    0.41    0.79
   2  -9  -1    1.11    0.95
   2 -10  -1   16.00    2.03
  -2  10   1   14.20    2.49
   2 -11  -1    4.19    1.50
  -2  11   1    4.46    1.99
   2 -12  -1   -0.62    0.92
   1  12  -1    0.10    1.61
  -1 -12   1   -0.12    0.97
  -1 -11   1    0.39    0.92
   1  11  -1   -1.15    1.30
  -1 -10   1   -0.49    0.78
   1  10  -1   -1.16    0.97
   1   9  -1   -1.78    1.21
  -1  -9   1   -0.15    0.83
   1   8  -1   21.13    2.25
  -1  -8   1   22.54    1.94
   1   8  -1   23.75    2.42
  -1  -7   1   38.75    2.22
   1   7  -1   40.20    1.80
   1   7  -1   37.38    2.61
  -1  -7   1   41.68    2.38
   1   7  -1   39.61    2.54
   1   6  -1  113.87    4.71
   1   6  -1  116.26    4.58
  -1  -6   1  115.95    4.22
  -1  -6   1  124.14    4.31
   1   5  -1   30.85    1.93
  -1  -5   1   32.08    1.68
   1   5  -1   33.36    1.90
  -1  -5   1   33.40    1.68
   1   4  -1   -0.43    0.17
  -1  -4   1   -0.44    0.36
   1   4  -1    0.34    0.29
   1   4  -1    0.07    0.49
   1   4  -1   -0.45    0.52
   1   4  -1   -0.01    0.23
  -1  -4   1    0.12    0.43
  -1  -4   1   -0.08    0.38
  -1  -3   1   10.70    0.73
  -1  -3   1   10.84    0.75
   1   3  -1   11.25    0.88
   1   3  -1   11.52    0.61
   1   3  -1   11.21    0.84
   1   3  -1   10.43    0.53
  -1  -3   1   10.11    0.70
   1   2  -1 3060.10   82.64
  -1  -2   1 3153.52   81.69
  -1  -2   1 3021.44   81.88
   1   2  -1 3041.69   85.17
  -1  -2   1 3080.06   85.71
   1   2  -1 3146.15   83.26
  -1  -2   1 3087.25   85.74
   1   2  -1 3138.74   85.38
  -1  -1   1  707.00   17.20
   1   1  -1  686.40   19.72
  -1  -1   1  669.81   19.27
   1   1  -1  703.99   19.76
  -1  -1   1  695.47   20.07
  -1  -1   1  696.75   19.06
  -1  -1   1  646.29   19.92
  -1   1   1  362.89   10.51
  -1   1   1  366.95    9.90
  -1   1   1  371.35   10.42
   1  -1  -1  356.94   10.41
   1  -1  -1  370.67   10.52
  -1   1   1  362.87    9.86
   1  -1  -1  358.89    9.87
   1  -1  -1  377.69    9.89
   1  -2  -1   81.72    2.71
  -1   2   1   79.81    2.70
  -1   2   1   87.16    2.97
  -1   2   1   86.23    2.74
   1  -2  -1   87.38    2.79
   1  -2  -1   86.51    2.94
   1  -2  -1   84.74    2.66
  -1   2   1   84.47    3.06
   1  -2  -1   84.79    3.04
   1  -3  -1  569.93   16.46
  -1   3   1  568.97   15.60
   1  -3  -1  588.51   15.67
  -1   3   1  563.16   16.50
   1  -3  -1  596.95   16.71
  -1   3   1  591.12   15.66
   1  -3  -1  570.89   15.65
   1  -3  -1  574.54   15.14
  -1   3   1  557.08   16.69
   1  -4  -1 2019.58   49.94
  -1   4   1 1855.57   49.75
  -1   4   1 1871.16   52.67
   1  -4  -1 1865.17   49.87
   1  -4  -1 1869.73   48.16
   1  -4  -1 1870.07   52.31
   1  -5  -1   34.58    1.79
   1  -5  -1   35.95    1.91
  -1   5   1   33.66    2.32
   1  -5  -1   34.48    2.03
   1  -5  -1   33.98    2.09
  -1   5   1   32.51    1.78
  -1   6   1   -0.41    0.33
   1  -6  -1    1.58    0.66
  -1   6   1    1.04    0.62
  -1   6   1    0.81    0.87
   1  -6  -1    0.74    0.63
   1  -6  -1    1.48    0.70
   1  -7  -1   22.57    1.73
  -1   7   1   20.26    1.55
   1  -7  -1   21.92    1.93
   1  -7  -1   23.48    1.66
  -1   7   1   22.30    2.23
   1  -8  -1    1.65    0.88
  -1   8   1    4.87    1.46
  -1   8   1    3.92    0.94
   1  -8  -1    3.61    0.99
   1  -9  -1   29.42    2.33
  -1   9   1   26.24    2.81
  -1  10   1    0.96    1.50
   1 -10  -1   -0.11    0.89
  -1  11   1    3.91    1.95
   1 -11  -1    1.58    1.24
   1 -12  -1    0.92    1.35
  -1  12   1    2.19    2.10
   0  12  -1    7.34    2.21
   0 -12   1    4.48    1.49
   0  11  -1    3.58    1.78
   0 -11   1    3.58    1.25
   0 -10   1    5.54    1.40
   0  10  -1    4.95    1.78
   0  -9   1    2.59    1.05
   0   9  -1    1.23    1.41
   0   8  -1   77.76    4.33
   0  -8   1   77.50    3.64
   0   8  -1   83.94    4.22
   0   8  -1   84.88    3.33
   0  -7   1   68.81    3.18
   0   7  -1   71.63    3.61
   0   7  -1   73.33    2.91
   0  -7   1   77.34    3.43
   0   7  -1   68.90    3.70
   0  -6   1   29.09    1.90
   0   6  -1   28.13    1.45
   0  -6   1   28.96    1.78
   0   6  -1   29.83    2.03
   0  -6   1   29.55    1.84
   0   6  -1   27.73    2.07
   0   6  -1   29.79    1.58
   0  -5   1  167.48    5.18
   0  -5   1  160.81    5.12
   0   5  -1  149.96    5.55
   0   5  -1  149.89    4.82
   0  -5   1  153.59    5.26
   0   5  -1  157.56    5.52
   0   5  -1  151.39    4.60
   0  -4   1  140.01    4.71
   0   4  -1  143.38    4.87
   0   4  -1  128.47    4.83
   0   4  -1  137.59    4.14
   0   4  -1  144.49    4.35
   0  -4   1  139.39    4.49
   0  -4   1  153.41    4.60
   0  -3   1    1.29    0.36
   0   3  -1    1.58    0.35
   0  -3   1    1.83    0.43
   0  -3   1    0.57    0.37
   0   3  -1    1.79    0.53
   0   3  -1    1.15    0.35
   0   3  -1    1.06    0.39
   0  -3   1    1.37    0.45
   0   3  -1    1.30    0.46
   0  -2   1   79.93    2.53
   0  -2   1   78.87    2.49
   0   2  -1   75.39    2.70
   0   2  -1   81.27    2.47
   0  -2   1   77.95    2.67
   0   2  -1   82.37    2.51
   0  -2   1   79.30    2.66
   0  -1   1 2143.17   56.42
   0   1  -1 1922.42   55.47
   0  -1   1 2093.06   55.44
   0  -1   1 2209.60   58.39
   0   1  -1 2180.88   58.40
   0   0  -1  193.61    5.03
   0   0  -1  204.72    5.33
   0   0  -1  171.14    4.97
   0   0   1  151.61    5.26
   0  -1  -1   57.04    1.84
   0  -1  -1   56.75    1.97
   0   1   1   61.80    1.86
   0   1   1   59.90    1.84
   0   1   1   56.63    2.05
   0  -1  -1   58.40    2.06
   0  -1  -1   56.20    1.83
   0  -1  -1   58.48    1.98
   0  -1  -1   58.59    1.72
   0  -2  -1   69.00    2.52
   0  -2  -1   64.38    2.40
   0   2   1   64.06    2.54
   0  -2  -1   65.56    2.26
   0   2   1   67.33    2.22
   0  -2  -1   70.55    2.29
   0   2   1   64.18    2.42
   0   2   1   70.83    2.27
   0  -3  -1    0.10    0.28
   0   3   1    0.28    0.27
   0  -3  -1    0.27    0.37
   0  -3  -1   -0.15    0.36
   0   3   1   -0.14    0.43
   0   3   1    0.51    0.39
   0   3   1    0.43    0.33
   0  -3  -1    0.18    0.33
   0  -4  -1  336.07    9.85
   0  -4  -1  338.70   10.30
   0   4   1  343.66    9.69
   0  -4  -1  340.23    9.39
   0  -4  -1  365.03    9.91
   0   4   1  354.82   10.51
   0   4   1  338.36   10.69
   0  -5  -1  805.06   22.50
   0  -5  -1  878.37   22.59
   0   5   1  824.75   22.24
   0  -5  -1  820.57   23.51
   0   5   1  842.53   23.81
   0   5   1  806.43   24.05
   0  -5  -1  800.51   21.53
   0  -6  -1    1.06    0.66
   0  -6  -1    1.12    0.66
   0   6   1    0.57    0.48
   0  -6  -1   -0.13    0.66
   0  -6  -1    1.46    0.59
   0   6   1    1.97    0.80
   0   6   1    0.37    0.87
   0   7   1    3.37    1.03
   0   7   1    4.81    0.80
   0   7   1    4.81    1.33
   0  -7  -1    4.85    1.04
   0  -7  -1    2.98    0.73
   0  -8  -1    0.97    0.75
   0   8   1    0.84    1.17
   0  -8  -1    0.68    0.75
   0   9   1   21.86    2.56
   0  -9  -1   16.47    1.87
   0  10   1    3.42    1.68
   0 -10  -1    0.85    1.03
   0 -11  -1   -0.42    0.99
   0  11   1    2.19    1.67
   1 -12   1    1.11    1.17
  -1  12  -1    1.65    1.84
  -1  11  -1   -0.29    1.29
   1 -11   1    1.39    1.03
  -1  10  -1   -0.84    1.21
   1 -10   1    1.00    1.03
  -1   9  -1   -0.67    0.69
   1  -9   1    0.49    0.88
  -1   9  -1   -0.77    1.15
  -1   8  -1   -1.15    0.68
  -1   8  -1    1.32    1.14
  -1   8  -1   -0.73    0.64
   1  -8   1   -1.00    0.64
  -1   8  -1    0.31    0.64
   1  -7   1    1.71    0.85
  -1   7  -1    0.86    1.01
   1  -7   1    1.87    0.75
  -1   7  -1   -0.04    0.53
  -1   7  -1    0.95    0.68
  -1   7  -1    2.88    0.81
  -1   6  -1    3.02    0.73
  -1   6  -1    1.78    0.67
   1  -6   1    3.88    0.81
  -1   6  -1    1.08    0.66
   1  -6   1    4.63    0.95
   1  -6   1    1.90    0.73
  -1   6  -1    1.61    0.85
   1  -5   1   76.46    3.01
  -1   5  -1   74.42    2.78
  -1   5  -1   73.15    2.89
   1  -5   1   82.35    3.15
   1  -5   1   78.18    3.22
  -1   5  -1   73.17    3.39
  -1   4  -1   47.88    2.01
   1  -4   1   46.00    2.01
  -1   4  -1   48.04    2.36
  -1   4  -1   43.69    1.88
   1  -4   1   47.58    2.09
  -1   4  -1   44.31    2.26
  -1   4  -1   47.67    2.26
   1  -4   1   45.56    2.21
  -1   4  -1   45.84    1.99
  -1   3  -1  304.86    8.84
   1  -3   1  320.16    9.45
   1  -3   1  319.24    8.92
  -1   3  -1  309.68    8.54
  -1   3  -1  311.12    9.48
  -1   3  -1  323.23    9.47
   1  -3   1  298.33    8.82
  -1   3  -1  324.72    9.46
  -1   3  -1  318.94    8.84
   1  -3   1  305.70    9.36
  -1   2  -1 5829.29  156.04
  -1   2  -1 5820.13  155.08
   1  -2   1 6036.02  162.13
   1  -2   1 5953.18  162.26
   1  -2   1 6120.37  155.07
  -1   2  -1 6153.60  162.88
   1  -2   1 5679.18  155.11
   1  -2   1 6069.41  162.54
  -1   2  -1 5861.25  162.49
   1  -1   1  811.29   23.17
   1  -1   1  832.47   22.04
  -1   1  -1  826.54   23.13
   1  -1   1  839.85   21.33
  -1   1  -1  825.30   22.05
  -1   1  -1  833.29   21.99
  -1   1  -1  816.48   23.15
   1  -1   1  833.64   21.98
  -1   0  -1  700.91   18.37
  -1   0  -1  673.91   18.93
  -1   0  -1  700.53   19.92
   1   0   1  702.56   19.90
   1   0   1  718.67   18.93
  -1   0  -1  706.77   18.94
  -1   0  -1  731.81   17.90
   1   0   1  698.96   19.99
   1   0   1  715.83   17.95
   1   0   1  736.40   18.34
  -1   0  -1  708.78   19.93
  -1  -1  -1   81.87    2.46
   1   1   1   79.85    2.63
   1   1   1   80.41    2.73
  -1  -1  -1   80.36    2.53
  -1  -1  -1   84.06    2.65
  -1  -1  -1   83.17    2.61
   1   1   1   85.50    2.56
  -1  -1  -1   85.80    2.69
  -1  -1  -1   82.01    2.47
   1   1   1   84.47    2.43
   1   2   1   22.54    1.15
  -1  -2  -1   22.11    0.99
   1   2   1   22.44    1.21
  -1  -2  -1   21.49    1.06
   1   2   1   24.15    0.96
  -1  -2  -1   23.64    1.03
   1   2   1   24.36    1.15
   1   3   1   67.73    2.79
  -1  -3  -1   72.19    2.56
  -1  -3  -1   72.94    2.49
   1   3   1   73.17    2.36
   1   3   1   73.43    2.71
  -1  -3  -1   69.69    2.47
  -1  -4  -1   37.48    1.54
   1   4   1   37.58    1.95
  -1  -4  -1   42.14    1.83
   1   4   1   35.34    2.04
  -1  -4  -1   35.70    1.72
  -1  -5  -1   15.00    1.00
   1   5   1   14.66    1.34
   1   5   1   11.98    1.35
  -1  -5  -1   14.70    1.27
  -1  -5  -1   12.49    1.09
  -1  -6  -1    6.44    0.77
  -1  -6  -1    8.56    1.12
   1   6   1    6.40    0.69
   1   6   1    6.33    1.26
   1   6   1    7.13    1.15
  -1  -6  -1    6.77    0.96
   1   7   1   -0.23    0.39
   1   7   1   -1.75    0.78
  -1  -7  -1   -0.78    0.69
   1   7   1    0.96    0.88
  -1  -7  -1   -0.98    0.46
  -1  -7  -1   -0.11    0.55
  -1  -8  -1    1.89    0.87
   1   8   1   -0.15    1.03
  -1  -8  -1    0.99    0.77
  -1  -9  -1    1.07    0.81
   1   9   1    1.49    1.40
   1  10   1    6.48    1.99
  -1 -10  -1    4.62    1.31
   1  11   1   -2.35    1.29
  -1 -11  -1    1.76    1.17
  -2  12  -1   -0.04    1.52
   2 -12   1    0.89    1.20
  -2  11  -1    0.43    1.39
   2 -11   1    3.21    1.33
   2 -10   1    6.92    1.55
  -2  10  -1    5.85    1.90
  -2   9  -1    2.45    0.99
  -2   9  -1    2.57    1.03
   2  -9   1    4.49    1.22
  -2   9  -1    3.59    1.73
   2  -8   1   10.18    1.47
  -2   8  -1    9.74    1.87
  -2   8  -1    8.35    1.72
  -2   8  -1   10.92    1.35
  -2   8  -1   10.48    1.36
   2  -8   1    7.36    1.46
  -2   8  -1   12.01    1.84
  -2   7  -1   10.07    1.18
  -2   7  -1    9.49    1.52
  -2   7  -1   10.64    1.22
  -2   7  -1   13.40    1.63
   2  -7   1   12.68    1.53
   2  -7   1   10.18    1.26
  -2   7  -1    9.08    1.48
   2  -6   1   13.65    1.33
  -2   6  -1   17.24    1.70
  -2   6  -1   17.16    1.43
  -2   6  -1   16.65    1.39
  -2   6  -1   13.65    1.57
   2  -6   1   16.07    1.53
  -2   6  -1   14.96    1.70
  -2   5  -1   52.81    2.36
   2  -5   1   52.16    2.64
  -2   5  -1   48.67    2.70
  -2   5  -1   50.36    2.74
  -2   5  -1   53.95    2.77
  -2   5  -1   48.98    2.26
   2  -5   1   48.57    2.31
   2  -4   1   38.97    2.16
   2  -4   1   40.85    2.02
  -2   4  -1   39.60    2.17
   2  -4   1   39.02    2.14
  -2   4  -1   38.39    2.15
  -2   4  -1   40.25    2.24
  -2   4  -1   41.24    1.96
  -2   4  -1   41.57    1.93
  -2   4  -1   43.01    1.96
   2  -4   1   39.90    1.90
  -2   2  -1 2993.46   76.17
  -2   2  -1 2934.98   79.95
  -2   2  -1 2821.17   76.27
   2  -2   1 2916.21   80.09
   2  -2   1 2968.51   76.26
  -2   2  -1 2887.09   80.04
   2  -2   1 2923.74   76.16
  -2   1  -1 9995.49  256.56
  -2   1  -1 9773.70  268.63
  -2   1  -1 9908.14  250.08
   2  -1   1 9999.97  269.57
   2  -1   1 9600.83  269.86
   2  -1   1 9723.01  248.88
   2  -1   1 9847.35  257.00
  -2   1  -1 9403.19  256.55
  -2   1  -1 9766.66  269.43
   2  -1   1 9905.95  256.12
  -2   0  -1 8712.23  232.73
   2   0   1 9240.32  235.33
  -2   0  -1 8055.25  224.70
   2   0   1 8924.26  243.78
   2   0   1 9269.84  234.25
   2   0   1 8718.95  244.43
   2   0   1 8842.95  219.84
   2   0   1 9031.54  234.03
  -2   0  -1 8826.56  243.92
  -2   0  -1 8814.95  232.03
   2   1   1 1275.69   34.57
   2   1   1 1256.96   35.03
  -2  -1  -1 1250.42   34.76
   2   1   1 1219.16   34.68
   2   1   1 1248.67   31.34
  -2  -1  -1 1248.77   32.90
  -2  -1  -1 1251.99   32.98
  -2  -2  -1   56.70    2.05
   2   2   1   56.01    2.22
   2   2   1   54.37    2.17
   2   2   1   56.02    2.05
  -2  -2  -1   55.64    1.89
  -2  -2  -1   56.68    1.87
   2   3   1  215.67    6.54
  -2  -3  -1  220.54    6.31
  -2  -3  -1  222.64    6.35
   2   3   1  214.58    6.91
   2   3   1  230.15    6.81
  -2  -4  -1   30.30    1.49
   2   4   1   31.90    1.72
  -2  -4  -1   32.89    1.55
   2   4   1   31.56    1.07
   2   4   1   28.90    1.81
  -2  -5  -1   29.66    1.38
   2   5   1   32.13    1.96
  -2  -5  -1   30.31    1.68
  -2  -5  -1   31.14    1.66
   2   5   1   32.05    1.15
   2   5   1   30.20    2.07
  -2  -6  -1    7.51    0.78
  -2  -6  -1    6.42    0.98
   2   6   1    7.39    1.18
  -2  -6  -1    8.46    1.11
   2   6   1    6.76    1.28
   2   6   1    6.98    0.53
  -2  -7  -1   15.03    1.15
   2   7   1    9.22    1.63
  -2  -7  -1   11.91    1.35
   2   7   1   10.67    1.56
   2   8   1   11.30    1.87
  -2  -8  -1    9.55    1.37
   2   9   1   10.80    2.07
  -2  -9  -1    6.51    1.31
  -2 -10  -1    0.70    0.93
   2  10   1    1.19    1.54
   2  11   1    1.09    1.65
  -2 -11  -1    1.38    1.06
   3 -12   1    0.19    1.17
  -3  11  -1    8.22    2.21
   3 -11   1    6.97    1.59
   3 -10   1   11.05    1.77
  -3  10  -1   11.31    1.70
  -3  10  -1   13.38    2.42
   3  -9   1   14.42    1.81
  -3   9  -1   19.52    2.59
  -3   9  -1   16.78    1.77
  -3   8  -1    0.32    0.84
  -3   8  -1    1.99    0.92
   3  -8   1    2.26    0.98
   3  -8   1    2.17    1.20
  -3   8  -1    1.36    1.15
  -3   7  -1    1.90    0.93
  -3   7  -1    4.39    1.11
  -3   7  -1    4.31    1.39
   3  -7   1    4.68    1.05
  -3   7  -1    1.77    0.85
   3  -7   1    3.91    1.17
  -3   7  -1    4.12    1.01
  -3   6  -1    0.16    0.69
  -3   6  -1    0.45    0.85
   3  -6   1   -0.14    0.58
   3  -6   1   -0.01    0.77
  -3   6  -1    0.18    0.70
  -3   6  -1   -0.34    0.58
  -3   6  -1   -0.67    0.59
   3  -5   1  109.44    4.01
  -3   5  -1  102.61    3.99
   3  -5   1  113.48    4.59
  -3   5  -1  109.84    4.01
   3  -5   1  107.39    4.40
  -3   5  -1  105.15    4.49
  -3   4  -1   26.36    1.63
  -3   4  -1   26.28    1.88
   3  -4   1   29.10    1.87
  -3   4  -1   29.37    1.67
  -3   4  -1   29.37    1.76
   3  -4   1   26.21    1.96
   3  -4   1   25.71    1.57
  -3   3  -1  272.97    8.24
  -3   3  -1  287.67    8.83
   3  -3   1  275.79    8.79
   3  -3   1  284.00    8.15
  -3   3  -1  288.96    8.23
   3  -3   1  275.76    8.80
  -3   3  -1  279.92    8.12
   3  -2   1  375.73    9.92
  -3   2  -1  373.52   11.21
   3  -2   1  373.99   11.28
   3  -2   1  396.23   10.53
  -3   2  -1  373.68   10.64
   3  -2   1  381.44   11.30
  -3   2  -1  380.53   10.58
   3  -2   1  378.80   10.48
   3  -1   1  703.17   18.84
  -3   1  -1  714.48   19.59
  -3   1  -1  723.20   19.55
   3  -1   1  751.34   19.42
  -3   1  -1  726.73   20.57
   3  -1   1  763.00   18.84
   3  -1   1  734.23   20.69
  -3   1  -1  742.66   18.90
   3  -1   1  737.26   20.72
   3   0   1 1258.45   35.68
  -3   0  -1 1295.28   33.91
   3   0   1 1304.13   32.47
  -3   0  -1 1289.06   33.86
  -3   0  -1 1284.07   32.87
   3   0   1 1295.45   35.63
  -3  -1  -1  829.33   21.97
   3   1   1  840.50   23.12
   3   1   1  810.95   23.21
  -3  -1  -1  834.51   21.97
   3   1   1  829.45   23.37
  -3  -1  -1  825.03   21.94
   3   1   1  833.71   21.36
   3   2   1   44.49    1.74
   3   2   1   41.20    1.82
  -3  -2  -1   42.09    1.53
  -3  -2  -1   43.32    1.54
   3   2   1   43.04    2.06
   3   3   1  115.12    4.21
  -3  -3  -1  120.35    3.68
  -3  -3  -1  118.50    3.71
   3   3   1  124.96    4.02
   3   3   1  117.76    4.16
   3   4   1    5.61    0.77
  -3  -4  -1    4.99    0.66
  -3  -4  -1    5.52    0.68
   3   4   1    4.87    0.86
  -3  -5  -1   33.17    1.73
  -3  -5  -1   31.55    1.72
   3   5   1   30.42    2.13
   3   5   1   31.96    1.96
  -3  -6  -1  122.89    4.39
   3   6   1  125.91    4.86
   3   6   1  111.96    4.98
  -3  -6  -1  119.95    3.64
   3   7   1   41.99    2.80
  -3  -7  -1   40.83    2.32
   3   7   1   33.51    2.82
   3   8   1   14.82    2.05
  -3  -8  -1   10.69    1.47
  -3  -9  -1    5.38    1.27
   3   9   1    5.27    1.76
  -3 -10  -1    0.16    0.84
   3  10   1    0.35    1.36
   4 -12   1    3.02    1.56
   4 -11   1   17.45    2.25
  -4  10  -1    8.78    1.62
   4 -10   1    4.53    1.31
  -4   9  -1    3.79    1.66
  -4   9  -1    2.50    1.20
   4  -9   1    0.73    0.91
  -4   8  -1   69.78    3.56
  -4   8  -1   73.05    4.28
   4  -8   1   72.15    3.60
   4  -8   1   71.36    4.00
  -4   7  -1    2.12    0.94
   4  -7   1    1.85    0.80
  -4   7  -1    0.06    0.81
  -4   7  -1    0.91    1.14
   4  -7   1    1.11    0.89
  -4   6  -1   37.25    2.29
   4  -6   1   32.79    2.44
  -4   6  -1   34.85    2.21
   4  -6   1   29.99    1.96
   4  -6   1   33.37    2.51
  -4   6  -1   35.93    2.63
   4  -5   1   44.37    2.82
   4  -5   1   43.59    2.61
  -4   5  -1   40.98    2.57
  -4   5  -1   40.83    2.31
   4  -5   1   42.20    2.19
  -4   5  -1   44.88    2.41
   4  -4   1  193.29    6.09
   4  -4   1  188.46    6.75
  -4   4  -1  192.63    6.26
  -4   4  -1  181.30    6.20
  -4   4  -1  195.15    6.78
  -4   4  -1  199.46    6.25
   4  -4   1  200.57    6.93
   4  -3   1   26.99    1.45
  -4   3  -1   28.24    1.64
   4  -3   1   29.74    1.20
  -4   3  -1   27.24    1.77
   4  -3   1   30.03    1.89
   4  -3   1   28.92    1.95
   4  -3   1   24.88    1.82
  -4   3  -1   29.42    1.73
  -4   3  -1   28.38    1.68
   4  -2   1  121.26    4.39
   4  -2   1  111.38    3.69
  -4   2  -1  118.36    4.19
   4  -2   1  123.23    3.38
  -4   2  -1  117.06    4.01
   4  -2   1  119.52    4.34
  -4   2  -1  126.88    3.98
  -4   1  -1  338.99    9.39
  -4   1  -1  338.15    8.92
   4  -1   1  325.27    9.48
  -4   1  -1  325.68    9.39
   4  -1   1  339.52    9.09
   4  -1   1  350.06    9.06
   4  -1   1  324.06   10.03
   4  -1   1  341.62   10.08
   4   0   1  528.33   15.28
   4   0   1  538.80   14.40
  -4   0  -1  534.60   14.38
  -4   0  -1  531.43   14.37
   4   0   1  535.23   15.25
  -4   0  -1  533.52   14.01
   4   1   1  424.98   12.57
  -4  -1  -1  439.47   11.80
   4   1   1  439.22   12.51
   4   1   1  441.52   12.10
  -4  -1  -1  436.50   11.77
  -4  -2  -1  198.68    5.55
   4   2   1  186.30    6.21
  -4  -2  -1  198.19    5.53
   4   2   1  191.04    6.07
   4   2   1  196.60    5.94
   4   3   1   61.89    2.62
  -4  -3  -1   63.06    2.21
   4   3   1   58.69    2.89
   4   3   1   65.44    2.48
  -4  -3  -1   64.73    2.23
   4   4   1   41.72    2.53
  -4  -4  -1   45.97    1.90
  -4  -4  -1   44.29    1.87
   4   4   1   43.18    2.12
   4   4   1   44.63    2.27
  -4  -5  -1   34.16    1.80
   4   5   1   33.31    2.04
  -4  -5  -1   32.74    1.75
   4   5   1   29.82    2.15
   4   6   1   54.09    3.17
   4   6   1   58.07    3.04
  -4  -6  -1   57.56    2.68
   4   7   1   26.55    2.41
   4   7   1   29.51    2.42
  -4  -7  -1   27.17    1.90
   4   8   1    2.89    1.46
  -4  -8  -1    4.62    1.11
  -4  -9  -1    1.47    0.90
   4   9   1   -0.39    1.25
   5 -12   1    0.21    1.18
  -5  11  -1    1.40    1.20
   5 -11   1    1.12    1.18
  -5  10  -1    0.38    1.11
   5 -10   1    0.53    1.10
   5  -9   1    9.08    1.57
  -5   9  -1   10.61    1.75
   5  -8   1   18.52    1.87
   5  -8   1   18.87    2.26
  -5   8  -1   17.31    2.02
  -5   8  -1   17.37    2.41
   5  -7   1   13.08    1.50
   5  -7   1   11.06    1.75
  -5   7  -1   11.56    1.94
  -5   7  -1   10.45    1.52
  -5   6  -1    4.92    1.34
   5  -6   1    2.15    1.05
   5  -6   1   10.09    1.22
  -5   6  -1    3.83    1.03
   5  -6   1    1.44    0.97
  -5   6  -1    3.24    1.11
  -5   5  -1   49.07    2.94
   5  -5   1   50.20    3.10
  -5   5  -1   49.22    2.70
   5  -5   1   47.44    2.39
  -5   5  -1   49.10    2.62
   5  -5   1   43.22    2.74
  -5   4  -1  142.63    5.22
   5  -4   1  124.21    5.13
  -5   4  -1  130.68    4.80
   5  -4   1  103.25    4.96
  -5   4  -1  127.32    4.75
   5  -4   1  136.06    4.49
   5  -4   1  134.88    3.86
  -5   4  -1  136.75    4.73
   5  -3   1  136.99    5.20
  -5   3  -1  138.55    5.01
   5  -3   1  138.25    4.42
   5  -3   1  140.72    3.87
  -5   3  -1  140.37    4.72
  -5   3  -1  134.48    4.89
  -5   3  -1  135.92    4.80
   5  -3   1  137.24    5.25
   5  -2   1    7.11    1.01
   5  -2   1    3.95    0.93
  -5   2  -1    4.53    0.76
   5  -2   1    3.64    0.86
  -5   2  -1    5.22    0.81
   5  -2   1    5.74    0.56
   5  -1   1  295.81    8.96
  -5   1  -1  305.25    8.14
  -5   1  -1  294.55    8.67
   5  -1   1  313.69    9.37
   5  -1   1  295.48    9.30
  -5   1  -1  307.39    8.66
  -5   0  -1 1047.04   27.47
  -5   0  -1 1032.00   26.67
   5   0   1 1016.62   29.02
   5   0   1 1033.48   28.98
  -5   0  -1 1049.44   27.45
   5   0   1 1027.57   26.96
  -5  -1  -1   17.72    0.99
   5   1   1   18.08    1.28
   5   1   1   19.45    1.26
  -5  -1  -1   17.06    0.93
   5   1   1   15.32    1.53
   5   2   1   22.25    1.76
  -5  -2  -1   21.56    1.05
  -5  -2  -1   22.33    1.05
  -5  -2  -1   23.12    1.10
   5   2   1   20.70    1.33
   5   2   1   21.10    1.26
  -5  -3  -1   17.98    1.04
  -5  -3  -1   17.14    1.00
   5   3   1   19.79    1.82
   5   3   1   16.50    1.34
   5   3   1   18.10    1.24
  -5  -4  -1  104.04    3.56
   5   4   1  106.71    4.16
   5   4   1  105.86    4.59
   5   4   1  109.97    3.99
  -5  -4  -1  109.83    3.62
   5   5   1   43.80    2.65
   5   5   1   52.25    2.60
  -5  -5  -1   47.53    2.21
   5   6   1    0.32    0.83
  -5  -6  -1    1.04    0.66
   5   6   1   -0.82    0.92
  -5  -7  -1   14.90    1.48
   5   7   1   18.86    2.05
   5   7   1   16.04    1.90
  -5  -8  -1    3.61    1.08
   5   8   1    2.57    1.39
  -5  -9  -1   -1.30    0.69
   5   9   1    0.00    1.33
   6 -12   1    0.42    1.36
  -6  11  -1   -0.25    1.17
   6 -11   1    1.13    1.18
   6 -10   1    3.29    1.38
  -6  10  -1    4.99    1.54
   6  -9   1    8.39    1.58
  -6   9  -1    3.54    1.46
   6  -8   1   35.21    2.52
   6  -8   1   34.69    3.02
  -6   8  -1   32.61    2.60
  -6   7  -1   19.85    2.00
   6  -7   1   19.15    2.21
   6  -7   1   18.83    1.66
   6  -6   1   16.20    1.44
   6  -6   1   16.53    2.16
   6  -6   1   16.74    1.97
  -6   6  -1   16.61    1.76
  -6   6  -1   18.71    2.11
   6  -5   1   37.73    2.68
  -6   5  -1   41.82    2.85
   6  -5   1   42.91    1.66
   6  -5   1   42.74    2.19
  -6   5  -1   37.74    2.42
  -6   4  -1   10.80    1.32
   6  -4   1    9.86    0.68
   6  -4   1    8.20    1.40
   6  -4   1   11.20    1.53
   6  -4   1   10.46    1.01
  -6   4  -1    9.10    1.27
  -6   4  -1   10.64    1.25
   6  -3   1    6.29    1.19
  -6   3  -1    7.60    1.08
  -6   3  -1    6.22    1.03
   6  -3   1    5.84    1.12
   6  -3   1    5.48    1.13
   6  -3   1    6.79    1.15
  -6   3  -1    5.39    1.09
  -6   2  -1    1.23    0.65
  -6   2  -1    1.60    0.79
   6  -2   1    2.60    0.84
  -6   2  -1    1.72    0.64
   6  -2   1    2.56    0.89
   6  -2   1    2.25    0.36
   6  -2   1    1.59    0.85
  -6   1  -1  260.17    7.57
  -6   1  -1  250.63    7.83
  -6   1  -1  254.01    6.98
   6  -1   1  252.62    8.17
   6  -1   1  266.25    8.23
  -6   1  -1  249.37    7.56
   6  -1   1  243.24    8.03
   6   0   1    2.72    0.92
  -6   0  -1    3.31    0.62
   6   0   1    2.77    0.75
  -6   0  -1    3.07    0.61
  -6   0  -1    3.12    0.59
   6   0   1    2.33    0.76
   6   1   1    7.66    0.92
   6   1   1    8.03    0.91
   6   1   1    6.79    1.28
  -6  -1  -1    9.78    0.93
  -6  -1  -1    7.90    0.73
  -6  -1  -1    7.83    0.69
   6   2   1    0.70    0.52
   6   2   1    1.13    0.82
  -6  -2  -1    0.49    0.36
   6   2   1    0.70    0.52
  -6  -2  -1    0.67    0.41
  -6  -3  -1   34.68    1.53
   6   3   1   33.01    1.90
   6   3   1   28.73    2.29
  -6  -3  -1   32.53    1.50
  -6  -3  -1   33.48    1.50
   6   3   1   31.07    1.76
   6   4   1   19.75    1.70
   6   4   1   22.09    1.66
   6   4   1   21.77    2.26
  -6  -4  -1   20.44    1.30
   6   5   1    8.54    1.26
  -6  -5  -1    9.75    1.00
   6   5   1    9.99    1.28
   6   6   1    5.34    1.29
  -6  -6  -1    6.09    0.98
   6   6   1    5.22    1.26
   6   7   1    4.22    1.36
   6   7   1    0.26    1.14
  -6  -7  -1    3.19    0.95
  -6  -8  -1    2.88    1.00
   6   8   1    4.26    1.48
  -7  12  -1    0.41    1.45
  -7  11  -1   -0.25    1.30
   7 -11   1    0.14    1.12
  -7  10  -1    1.13    1.40
   7 -10   1    0.47    1.17
  -7   9  -1   15.09    2.14
   7  -9   1   18.17    2.08
   7  -8   1    4.80    1.53
   7  -8   1    5.93    1.38
  -7   8  -1    3.14    1.37
   7  -7   1    7.40    1.24
  -7   7  -1    5.49    1.42
   7  -7   1    9.95    1.86
   7  -6   1    7.29    1.61
   7  -6   1    4.58    0.96
  -7   6  -1    3.95    1.27
   7  -5   1  142.51    6.05
   7  -5   1  156.93    6.39
   7  -5   1  146.18    5.03
   7  -5   1  148.21    4.09
  -7   5  -1  131.61    5.45
   7  -4   1   20.74    2.03
   7  -4   1   21.62    1.98
   7  -4   1   18.49    1.94
  -7   4  -1   20.45    1.78
  -7   4  -1   20.44    1.80
   7  -3   1   45.10    1.78
   7  -3   1   48.45    2.86
   7  -3   1   43.60    2.72
   7  -3   1   39.63    2.61
  -7   3  -1   49.38    2.50
   7  -3   1   42.27    2.62
  -7   3  -1   43.98    2.56
  -7   3  -1   41.45    2.44
   7  -2   1    0.01    0.75
   7  -2   1    0.97    0.77
  -7   2  -1    1.32    0.73
  -7   2  -1    0.30    0.63
   7  -2   1    0.61    0.85
  -7   2  -1    1.72    0.74
  -7   1  -1   -0.07    0.57
   7  -1   1    1.66    0.85
  -7   1  -1    0.62    0.46
  -7   1  -1    1.99    0.89
   7  -1   1    0.54    0.78
  -7   1  -1    0.12    0.58
   7  -1   1   -0.96    0.73
  -7   0  -1  189.99    6.26
  -7   0  -1  187.10    5.82
   7   0   1  182.87    6.31
   7   0   1  181.59    6.70
  -7   0  -1  192.74    5.61
  -7   0  -1  185.08    5.81
   7   0   1  188.25    6.39
  -7  -1  -1    1.15    0.55
   7   1   1    1.19    0.71
   7   1   1    1.10    0.93
  -7  -1  -1    1.63    0.73
   7   1   1    1.51    0.71
  -7  -1  -1    0.86    0.47
  -7  -1  -1    0.26    0.55
   7   2   1    3.16    0.74
   7   2   1    1.62    0.99
  -7  -2  -1    2.55    0.58
  -7  -2  -1    3.80    0.60
   7   2   1    2.35    0.71
  -7  -2  -1    4.14    0.88
  -7  -2  -1    2.52    0.76
   7   3   1   25.03    2.36
   7   3   1   26.35    1.66
   7   3   1   25.57    1.81
  -7  -3  -1   27.79    1.44
  -7  -4  -1   11.74    1.04
   7   4   1   10.97    1.18
   7   4   1   12.08    1.34
   7   4   1   11.98    1.98
  -7  -5  -1    4.86    0.84
   7   5   1    6.01    1.15
  -7  -5  -1    6.35    0.88
   7   5   1    5.03    1.09
   7   6   1   -0.19    1.01
  -7  -6  -1    0.85    0.70
   7   6   1    0.04    0.96
   7   7   1    2.26    1.29
   7   7   1    2.18    1.31
  -7  -7  -1    1.89    0.92
  -8  11  -1    0.32    1.62
  -8  10  -1    3.42    1.81
  -8   9  -1    7.36    1.92
   8  -8   1    3.77    1.51
  -8   8  -1    6.18    1.62
   8  -7   1   26.26    2.71
  -8   7  -1   28.19    2.48
  -8   6  -1    0.54    1.07
   8  -6   1    0.26    0.99
   8  -5   1    6.55    1.54
   8  -5   1    8.80    1.62
  -8   5  -1    7.09    1.34
   8  -4   1   14.07    1.93
   8  -4   1   10.21    1.60
   8  -4   1   12.71    1.76
  -8   4  -1   12.31    1.55
   8  -3   1    3.84    1.18
   8  -3   1    4.16    1.13
   8  -3   1    4.20    1.28
   8  -3   1    2.25    1.12
  -8   3  -1    3.28    1.06
  -8   2  -1   88.63    3.75
   8  -2   1   90.67    4.20
   8  -2   1   91.24    4.34
   8  -2   1   90.21    4.20
  -8   1  -1   12.79    0.98
  -8   1  -1   14.74    1.51
  -8   1  -1   14.05    1.35
   8  -1   1   15.70    1.59
   8  -1   1   11.43    1.48
   8  -1   1    9.29    1.69
   8   0   1   13.82    1.47
  -8   0  -1   15.44    1.24
   8   0   1   13.65    1.49
  -8   0  -1   16.58    1.50
   8   0   1   13.58    1.85
  -8   0  -1   17.38    1.39
  -8  -1  -1   -0.42    0.57
  -8  -1  -1    0.76    0.54
  -8  -1  -1    1.02    0.75
   8   1   1   -0.19    0.74
   8   1   1    1.65    1.03
   8   1   1    1.24    0.78
  -8  -2  -1   17.04    1.16
   8   2   1   13.26    1.27
   8   2   1   12.00    1.93
  -8  -2  -1   18.56    1.54
   8   2   1   15.46    1.44
   8   3   1    1.85    0.79
  -8  -3  -1    0.62    0.51
   8   3   1    0.82    0.70
  -8  -3  -1    0.20    0.75
   8   3   1    1.28    1.01
   8   4   1    0.36    0.76
   8   4   1   -0.50    1.05
   8   4   1    0.10    0.81
  -8  -4  -1    0.08    0.68
  -8  -4  -1    0.34    0.53
   8   5   1    0.58    0.91
   8   5   1   -0.02    0.89
  -8  -5  -1   -0.40    0.53
   8   6   1   -0.97    1.02
   8   6   1   -0.07    0.98
  -8  -6  -1    0.37    0.67
  -9  10  -1   -0.16    1.58
  -9   9  -1   12.86    2.25
   9  -8   1    1.70    1.47
  -9   8  -1    0.43    1.32
   9  -7   1    1.19    1.33
  -9   7  -1   -0.40    1.13
  -9   6  -1   -0.76    1.02
   9  -6   1    0.86    0.95
   9  -6   1    0.06    1.13
   9  -5   1   -0.29    1.10
   9  -5   1    0.69    0.89
  -9   5  -1   -0.46    0.84
   9  -4   1    0.36    0.86
  -9   4  -1    0.54    0.86
   9  -4   1   -0.35    0.95
   9  -3   1    2.75    1.17
   9  -3   1    1.40    1.22
  -9   3  -1    1.59    0.96
   9  -3   1    3.66    1.21
   9  -3   1    2.44    1.17
   9  -2   1    5.03    1.33
   9  -2   1    7.46    1.43
   9  -2   1    7.12    1.61
  -9   2  -1    7.89    1.29
   9  -1   1   -1.97    0.67
   9  -1   1   -0.09    0.96
  -9   1  -1    0.16    0.70
   9  -1   1   -0.96    0.73
   9   0   1    2.30    0.96
   9   0   1    4.67    1.48
   9   0   1    2.31    1.02
  -9   0  -1    2.51    0.80
   9   1   1    1.70    1.15
   9   1   1   -0.14    0.83
   9   1   1    0.51    0.84
  -9  -1  -1    0.82    0.63
   9   2   1    0.94    1.25
  -9  -2  -1    5.78    0.85
   9   2   1    2.23    0.90
   9   2   1    3.03    0.97
   9   3   1   -0.44    0.69
  -9  -3  -1    0.41    0.53
   9   3   1    0.92    0.90
   9   3   1    0.21    1.15
   9   4   1    0.03    0.82
  -9  -4  -1   -0.09    0.54
   9   4   1    0.44    0.89
   9   4   1   -0.62    1.22
   9   5   1    0.77    0.97
  -9  -5  -1    0.29    0.64
   9   5   1    0.24    0.93
 -10   9  -1    1.12    1.60
  10  -8   1    6.34    2.01
 -10   8  -1    7.87    1.97
 -10   7  -1   -0.08    1.21
  10  -7   1   -0.57    0.96
  10  -7   1    1.62    1.30
  10  -6   1    1.50    1.31
 -10   6  -1    4.65    1.47
  10  -6   1    2.80    1.36
  10  -5   1    1.87    1.23
  10  -5   1    0.05    0.94
 -10   5  -1   -0.67    0.97
 -10   4  -1   -0.36    0.81
  10  -4   1   -0.92    0.75
  10  -4   1    0.06    1.02
 -10   3  -1    0.71    0.94
  10  -3   1    3.21    1.31
  10  -3   1    2.25    1.23
  10  -2   1    3.81    1.32
 -10   2  -1    1.99    1.07
  10  -2   1    1.19    1.11
  10  -2   1    0.71    1.11
  10  -2   1    0.65    1.41
 -10   1  -1    2.93    1.03
  10  -1   1    1.74    1.28
  10  -1   1    3.78    1.36
  10  -1   1    3.97    1.23
  10   0   1   -0.25    1.01
  10   0   1   -1.03    0.89
 -10   0  -1   -0.16    0.67
  10   0   1   -0.50    0.90
  10   1   1    0.64    1.22
 -10  -1  -1    0.88    0.74
  10   1   1    0.30    0.92
  10   1   1    0.24    0.89
  10   2   1    1.08    1.35
  10   2   1   -0.13    0.93
 -10  -2  -1    0.50    0.65
  10   2   1    0.92    0.84
 -10  -3  -1   -0.64    0.57
  10   3   1   -0.44    0.82
  10   3   1   -0.27    0.86
  10   3   1    0.73    1.41
 -11   8  -1    0.33    1.47
  11  -8   1    1.39    1.62
  11  -8   1    1.86    1.31
  11  -7   1    2.66    1.57
 -11   7  -1   -0.73    1.14
  11  -7   1   -0.23    1.06
  11  -6   1    1.96    1.37
 -11   6  -1   -0.14    1.04
  11  -6   1   -1.17    1.29
  11  -5   1    0.24    1.15
 -11   5  -1   -0.70    0.86
  11  -5   1   -1.86    1.02
  11  -4   1    1.06    1.18
  11  -4   1    1.10    1.22
 -11   4  -1   -0.40    0.88
  11  -3   1   -1.12    1.03
  11  -3   1    1.63    1.25
 -11   3  -1    1.43    0.99
  11  -2   1    1.88    1.35
 -11   2  -1    0.36    0.98
  11  -2   1    1.03    1.29
  11  -1   1    4.44    1.41
 -11   1  -1    4.18    1.23
  11  -1   1    2.39    1.54
  11  -1   1    3.40    1.29
  11   0   1   -0.10    1.02
  11   0   1    0.18    1.03
 -11   0  -1   -0.60    0.84
  11   0   1   -1.62    0.93
 -11  -1  -1   -0.86    0.71
  11   1   1    2.07    1.15
  11   1   1    0.57    1.20
  11   1   1   -0.95    0.93
  12  -4   1   -0.41    1.43
 -12   4  -1    1.29    1.13
  12  -4   1    2.40    1.48
  12  -3   1    0.67    1.19
 -12   3  -1    0.80    1.04
  12  -3   1    1.49    1.37
  12   1  -2    3.81    1.06
 -12  -1   2    4.40    0.92
  12   1  -2    4.37    1.18
  12   1  -2    2.99    1.49
  12   0  -2    1.39    1.28
  12   0  -2    1.81    1.13
  12   0  -2    1.01    1.22
 -12   0   2    0.38    0.77
  12  -1  -2    6.69    1.78
 -12   1   2    6.64    1.30
  12  -1  -2    8.62    1.88
  12  -1  -2    8.03    1.52
 -12   2   2    0.03    0.90
  12  -2  -2    0.21    1.25
  12  -2  -2    0.15    1.05
  12  -3  -2    9.95    1.76
  12  -3  -2    7.83    1.96
 -12   3   2    8.95    1.54
  12  -4  -2    0.53    1.28
  12  -4  -2    2.16    1.30
 -12   4   2    1.35    1.08
 -12   5   2   45.16    3.24
  12  -5  -2   49.06    3.67
  12  -6  -2    7.65    2.02
  12  -6  -2    7.43    2.13
 -12   6   2    8.96    1.79
  11   3  -2    0.24    1.11
  11   2  -2    1.77    0.71
  11   2  -2    3.21    1.32
 -11  -2   2    2.72    0.67
  11   1  -2    0.26    0.84
  11   1  -2    1.55    0.95
  11   1  -2   -0.18    1.01
 -11  -1   2    0.68    0.61
 -11   0   2    1.20    0.77
  11   0  -2    1.04    0.90
  11   0  -2    2.41    1.21
  11   0  -2   -0.45    0.93
  11  -1  -2    2.19    1.04
  11  -1  -2    2.00    1.31
  11  -1  -2    2.04    1.37
 -11   1   2    1.13    0.83
  11  -2  -2   12.29    1.73
  11  -2  -2   15.57    2.20
 -11   2   2   12.33    1.50
  11  -2  -2   12.02    2.10
 -11   3   2   22.19    2.03
  11  -3  -2   22.71    2.30
  11  -3  -2   27.87    2.79
 -11   4   2   16.24    1.91
  11  -4  -2   15.31    2.13
  11  -4  -2   13.71    2.18
 -11   5   2   12.26    1.86
  11  -5  -2   11.89    2.08
  11  -5  -2   10.51    2.07
  11  -6  -2   20.61    2.59
 -11   6   2   16.16    2.16
  11  -6  -2   17.58    2.32
  11  -7  -2   -0.17    1.33
 -11   7   2    1.89    1.39
  11  -7  -2    0.07    1.05
  11  -8  -2   -0.53    1.05
 -11   8   2   -0.27    1.28
  11  -8  -2    2.13    1.60
  10   4  -2    4.63    1.63
  10   3  -2    3.95    1.43
  10   2  -2    3.12    1.39
  10   2  -2    4.51    0.75
  10   2  -2    5.51    0.85
 -10  -2   2    1.77    0.58
  10   1  -2   -0.57    0.86
  10   1  -2    0.77    0.98
 -10  -1   2   -0.43    0.47
  10   1  -2    0.46    0.76
  10   0  -2   52.84    3.46
  10   0  -2   44.45    2.77
 -10   0   2   47.41    2.27
  10   0  -2   44.05    2.47
 -10   1   2    0.02    0.65
  10  -1  -2   -0.29    0.93
  10  -1  -2    0.31    0.84
  10  -1  -2    0.36    1.09
  10  -2  -2   32.78    2.46
 -10   2   2   31.55    2.14
  10  -2  -2   36.67    2.78
  10  -2  -2   37.30    2.79
 -10   3   2    7.07    1.26
  10  -3  -2    9.20    1.82
  10  -3  -2    7.10    1.48
  10  -3  -2    7.29    1.66
  10  -4  -2   21.15    2.28
 -10   4   2   23.22    2.06
  10  -4  -2   21.60    2.27
  10  -5  -2   48.75    3.40
  10  -5  -2   49.78    3.26
 -10   5   2   48.23    3.13
 -10   6   2    2.80    1.42
  10  -6  -2    5.67    1.45
  10  -6  -2    4.61    1.56
  10  -7  -2    1.57    1.50
 -10   7   2    0.63    1.18
  10  -7  -2    1.53    1.10
 -10   8   2    1.70    1.31
  10  -8  -2    0.97    1.47
 -10   9   2    0.68    1.41
  -9  -6   2    0.58    0.50
   9   4  -2    1.07    1.08
   9   3  -2    2.61    1.31
   9   2  -2    2.03    1.16
   9   2  -2    2.24    0.57
  -9  -2   2    2.92    0.49
   9   1  -2    9.92    1.07
   9   1  -2    8.99    1.64
   9   1  -2    8.03    1.10
  -9  -1   2    9.50    0.86
  -9   0   2    1.47    0.70
  -9   0   2    0.95    0.60
   9   0  -2   -0.15    0.87
   9   0  -2    1.32    0.89
   9   0  -2    0.49    0.68
  -9   1   2    0.96    0.65
   9  -1  -2    0.14    0.88
   9  -1  -2    0.01    0.84
   9  -1  -2    1.16    0.81
  -9   1   2    0.74    0.69
  -9   2   2    2.67    0.87
   9  -2  -2    4.57    1.08
   9  -2  -2    2.67    1.12
   9  -2  -2    5.19    1.29
  -9   3   2    7.90    1.25
   9  -3  -2    4.80    1.40
   9  -3  -2    7.76    1.39
   9  -3  -2    3.53    1.15
   9  -4  -2    3.97    1.40
  -9   4   2    2.94    1.04
   9  -4  -2    4.96    1.29
   9  -4  -2    1.22    1.11
   9  -5  -2    6.81    1.52
  -9   5   2    5.22    1.28
   9  -5  -2    5.90    1.38
  -9   6   2   17.02    2.01
   9  -6  -2   23.10    2.43
   9  -6  -2   17.96    2.01
  -9   7   2   -0.83    1.00
   9  -7  -2    1.02    1.31
  -9   8   2   -1.24    0.99
   9  -8  -2    2.68    1.58
  -9   9   2   -1.48    1.11
  -9  10   2    6.21    1.95
  -8  -7   2    2.18    0.68
   8   7  -2    1.74    0.88
   8   7  -2    0.81    0.88
   8   7  -2    1.45    0.86
   8   6  -2    0.97    0.61
  -8  -6   2   -0.48    0.42
   8   6  -2    0.21    0.69
   8   4  -2    2.86    1.24
   8   3  -2   14.43    1.92
   8   2  -2    1.08    0.76
   8   1  -2    1.46    0.62
   8   1  -2    0.74    0.58
  -8  -1   2    1.30    0.70
   8   1  -2    1.99    0.85
  -8  -1   2    0.86    0.39
  -8  -1   2   -0.06    0.39
  -8   0   2    4.77    0.67
   8   0  -2    3.26    0.77
   8   0  -2    5.13    1.26
  -8   0   2    3.65    0.89
  -8   0   2    5.98    0.75
   8   0  -2    4.80    0.93
  -8   1   2  141.73    4.94
   8  -1  -2  153.39    5.42
  -8   1   2  154.80    5.35
   8  -1  -2  154.45    5.61
  -8   1   2  153.04    4.93
   8  -1  -2  147.28    5.70
  -8   2   2   12.12    1.40
   8  -2  -2   12.79    1.59
   8  -2  -2   11.29    1.46
   8  -2  -2   13.17    1.44
  -8   2   2   14.94    1.32
  -8   2   2   12.80    1.27
   8  -2  -2   12.09    1.15
   8  -3  -2    0.38    0.73
  -8   3   2    0.02    0.67
   8  -3  -2    0.10    0.75
   8  -3  -2   -0.19    0.26
  -8   3   2    0.98    0.75
   8  -3  -2    0.17    0.86
   8  -4  -2   18.66    1.90
  -8   4   2   19.88    1.76
   8  -4  -2   15.64    1.17
   8  -4  -2   15.09    1.17
   8  -4  -2   18.76    2.12
   8  -4  -2   18.84    1.82
   8  -5  -2    7.08    0.95
   8  -5  -2    8.59    1.56
  -8   5   2    9.40    1.46
   8  -5  -2    6.69    1.33
   8  -6  -2    1.76    0.76
  -8   6   2    3.51    1.18
   8  -6  -2    1.37    1.20
   8  -7  -2    0.05    0.67
  -8   7   2   -0.22    1.00
   8  -7  -2    3.30    1.45
  -8   8   2    7.19    1.71
   8  -8  -2   10.55    2.10
  -8   9   2    2.84    1.53
  -8  10   2    3.06    1.59
  -8  11   2   -0.35    1.43
  -7  -8   2    6.57    1.10
   7   8  -2    7.83    1.47
   7   8  -2    7.65    1.62
  -7  -7   2    2.10    0.68
   7   7  -2    1.00    0.84
   7   7  -2    1.58    0.98
   7   6  -2   -0.09    0.71
  -7  -6   2    0.28    0.48
   7   6  -2    0.10    0.66
   7   5  -2    0.33    0.54
   7   5  -2    1.67    0.60
  -7  -5   2    0.97    0.37
  -7  -5   2    1.20    0.43
   7   4  -2    0.74    0.94
   7   3  -2   45.49    2.88
   7   2  -2    0.98    0.79
  -7  -1   2   11.01    1.04
   7   1  -2   10.46    0.90
   7   1  -2   13.44    1.01
   7   1  -2    9.59    1.34
  -7  -1   2   12.13    0.75
  -7  -1   2   11.17    0.67
  -7   0   2    8.61    0.73
   7   0  -2    7.70    0.88
   7   0  -2    8.22    1.28
  -7   0   2    6.91    0.74
  -7   0   2    7.44    0.97
   7   0  -2    9.38    0.99
   7  -1  -2  118.76    4.44
   7  -1  -2  124.52    4.65
   7  -1  -2  122.53    4.71
  -7   1   2  118.23    4.01
   7  -1  -2  130.41    4.06
  -7   1   2  123.32    4.41
  -7   1   2  118.67    4.10
   7  -2  -2   11.68    1.27
  -7   2   2   13.27    1.35
   7  -2  -2    9.78    1.32
  -7   2   2   12.89    1.13
  -7   2   2   12.48    1.16
   7  -2  -2   11.15    1.38
   7  -3  -2   35.55    2.25
   7  -3  -2   39.33    2.45
   7  -3  -2   40.11    2.45
   7  -3  -2   37.18    1.68
  -7   3   2   34.68    2.18
   7  -3  -2   43.30    2.64
  -7   3   2   40.67    2.19
   7  -3  -2   38.70    1.68
  -7   3   2   41.44    2.20
   7  -4  -2   22.47    1.96
   7  -4  -2   19.01    1.31
  -7   4   2   18.14    1.61
  -7   4   2   17.54    1.63
   7  -4  -2   16.98    1.78
   7  -4  -2   18.75    1.97
   7  -4  -2   18.35    1.68
   7  -5  -2    3.44    1.14
   7  -5  -2    2.69    0.45
   7  -5  -2    1.88    0.98
   7  -5  -2    1.62    1.08
  -7   5   2    4.39    1.15
   7  -5  -2    2.66    0.77
   7  -6  -2   57.17    2.23
  -7   6   2   54.86    3.09
   7  -6  -2   58.87    3.56
   7  -6  -2   58.19    2.87
   7  -6  -2   59.62    3.48
  -7   7   2    5.64    1.38
   7  -7  -2    5.56    1.52
   7  -7  -2    5.67    1.16
   7  -8  -2   10.79    2.06
  -7   8   2   11.77    1.87
   7  -8  -2   11.30    1.58
   7  -9  -2   15.72    1.99
  -7   9   2   20.40    2.43
   7 -10  -2    6.63    1.75
  -7  10   2   10.09    2.01
  -7  11   2    1.95    1.50
   7 -11  -2   -1.53    1.04
   6   9  -2    9.54    1.73
   6   9  -2    5.79    1.70
  -6  -9   2    9.91    1.35
   6   9  -2   10.61    1.75
  -6  -8   2    0.34    0.69
   6   8  -2    0.61    0.96
   6   8  -2    1.25    1.14
   6   7  -2   -0.28    0.73
   6   7  -2   -0.17    0.83
  -6  -7   2    0.45    0.57
   6   6  -2    3.65    0.88
   6   6  -2    2.63    0.87
  -6  -6   2    1.97    0.57
  -6  -5   2   -0.60    0.36
  -6  -5   2    0.18    0.33
   6   5  -2   -0.22    0.52
   6   5  -2    0.25    0.55
   6   4  -2   63.77    3.39
   6   3  -2   13.94    1.55
   6   2  -2   26.13    1.94
  -6  -1   2  163.51    4.70
   6   1  -2  176.01    5.18
  -6  -1   2  163.03    4.63
  -6  -1   2  169.83    5.12
   6   1  -2  161.52    5.06
   6   1  -2  173.63    5.76
  -6   0   2  102.59    3.54
   6   0  -2   94.03    3.43
   6   0  -2  105.19    3.60
  -6   0   2  100.25    3.08
  -6   0   2   98.60    3.17
   6   0  -2   94.35    3.80
  -6   1   2    4.00    0.65
   6  -1  -2    4.43    0.89
  -6   1   2    3.84    0.78
   6  -1  -2    4.34    0.85
   6  -1  -2    3.91    0.54
   6  -1  -2    8.06    1.08
   6  -1  -2    4.85    0.77
  -6   1   2    5.52    0.66
   6  -2  -2   35.41    1.39
   6  -2  -2   34.68    2.00
   6  -2  -2   30.19    1.95
   6  -2  -2   33.71    2.18
  -6   2   2   35.32    2.01
   6  -2  -2   35.98    2.12
  -6   2   2   34.03    1.75
  -6   2   2   34.55    1.82
  -6   3   2    0.25    0.58
   6  -3  -2    0.52    0.66
  -6   3   2   -0.73    0.58
   6  -3  -2   -0.57    0.77
  -6   3   2    0.56    0.65
   6  -3  -2    0.19    0.42
   6  -3  -2   -0.16    0.44
   6  -3  -2    0.20    0.74
  -6   4   2   42.96    2.39
   6  -4  -2   43.65    2.06
   6  -4  -2   39.56    2.54
  -6   4   2   38.18    2.24
  -6   4   2   41.99    2.38
   6  -4  -2   41.20    1.52
   6  -4  -2   42.30    2.77
   6  -4  -2   40.00    2.47
  -6   4   2   40.17    2.52
  -6   5   2   54.88    2.85
   6  -5  -2   58.38    2.69
   6  -5  -2   55.25    3.14
   6  -5  -2   60.89    3.57
   6  -5  -2   59.38    3.29
   6  -5  -2   57.34    2.16
  -6   5   2   58.00    3.31
   6  -6  -2    0.91    0.96
   6  -6  -2    0.75    0.86
   6  -6  -2   -0.40    0.52
  -6   6   2   -1.83    0.61
   6  -6  -2    0.10    0.94
  -6   6   2   -0.39    0.97
  -6   7   2    7.84    1.48
   6  -7  -2    9.79    1.76
   6  -7  -2    5.58    1.13
   6  -7  -2    9.69    1.69
  -6   8   2   87.00    4.33
   6  -8  -2   82.00    4.40
   6  -8  -2   84.11    4.67
   6  -8  -2   88.75    4.17
   6  -9  -2   49.51    3.24
  -6   9   2   54.82    3.40
   6 -10  -2    0.14    1.02
  -6  10   2    0.73    1.27
   6 -11  -2   -0.66    1.08
  -6  11   2    0.82    1.44
   5  10  -2    0.78    1.29
  -5 -10   2    0.15    0.85
  -5  -9   2   11.54    1.41
   5   9  -2   12.59    1.79
   5   9  -2    7.97    1.93
   5   8  -2    9.70    1.55
   5   8  -2   12.70    1.75
  -5  -8   2    9.84    1.22
   5   7  -2   49.81    2.81
  -5  -7   2   47.73    2.33
   5   7  -2   46.08    2.71
  -5  -6   2   -0.38    0.52
  -5  -6   2   -0.02    0.45
   5   6  -2   -0.55    0.65
   5   6  -2   -0.47    0.63
   5   5  -2   39.89    1.89
  -5  -5   2   39.73    1.62
   5   5  -2   37.43    1.93
  -5  -5   2   39.60    1.63
  -5  -4   2  191.21    5.34
  -5  -4   2  190.29    5.30
   5   4  -2  196.47    5.79
   5   4  -2  187.34    5.80
   5   3  -2  199.79    6.57
   5   2  -2    2.52    0.81
  -5  -1   2   51.48    1.99
   5   1  -2   52.82    1.86
   5   1  -2   52.81    1.82
   5   1  -2   50.51    2.40
  -5   0   2    1.01    0.52
   5   0  -2    0.91    0.43
   5   0  -2    0.07    0.45
  -5   0   2    1.17    0.30
   5   0  -2    0.59    0.40
   5   0  -2    0.71    0.50
  -5   0   2    0.24    0.35
   5  -1  -2  102.90    3.71
   5  -1  -2  106.62    3.85
  -5   1   2  105.94    3.65
   5  -1  -2  109.45    3.72
  -5   1   2  103.52    2.88
  -5   1   2   96.85    3.39
   5  -1  -2  106.14    3.01
  -5   1   2  104.67    3.36
   5  -1  -2  108.47    3.55
   5  -1  -2   99.33    3.66
   5  -1  -2  104.70    2.98
  -5   2   2   33.54    1.80
  -5   2   2   29.00    1.72
   5  -2  -2   30.94    1.69
  -5   2   2   29.41    1.62
   5  -2  -2   27.47    1.74
   5  -2  -2   31.36    1.80
   5  -2  -2   30.57    1.90
  -5   2   2   31.79    1.55
  -5   3   2  332.59    9.63
   5  -3  -2  342.12   10.61
   5  -3  -2  326.84    8.68
  -5   3   2  313.00    9.60
  -5   3   2  345.25    9.65
  -5   3   2  317.70   10.25
   5  -3  -2  323.34    9.39
   5  -3  -2  318.76   10.23
   5  -3  -2  326.01    9.69
   5  -4  -2   97.00    4.09
   5  -4  -2   96.36    3.05
   5  -4  -2   96.73    3.90
  -5   4   2   98.20    3.76
  -5   4   2   97.71    3.81
   5  -4  -2   83.55    4.16
  -5   4   2   94.12    4.14
   5  -4  -2   97.44    3.56
  -5   5   2   28.95    2.31
   5  -5  -2   27.63    2.19
   5  -5  -2   27.84    1.78
  -5   5   2   27.69    1.91
   5  -5  -2   29.17    2.04
   5  -5  -2   30.79    2.40
   5  -6  -2   12.85    1.35
   5  -6  -2   15.95    1.88
  -5   6   2   11.56    1.74
  -5   6   2   13.06    1.50
   5  -6  -2   13.93    1.60
   5  -6  -2   13.07    1.64
  -5   7   2   46.94    3.45
  -5   7   2   51.45    2.91
   5  -7  -2   46.32    2.70
   5  -7  -2   50.22    3.05
   5  -7  -2   47.76    3.13
   5  -8  -2   37.71    2.92
  -5   8   2   43.26    3.57
   5  -8  -2   36.93    2.61
  -5   8   2   42.53    2.80
   5  -9  -2    6.24    1.43
  -5   9   2    5.93    1.52
   5  -9  -2    8.49    1.78
   5 -10  -2    0.38    1.04
  -5  10   2   -0.08    1.16
   5 -11  -2    3.24    1.40
   5 -12  -2    0.51    1.40
  -4 -11   2   -0.12    0.84
   4  11  -2    2.10    1.63
  -4 -10   2    0.49    0.78
   4  10  -2    0.41    1.26
  -4  -9   2    0.96    0.84
   4   9  -2    2.43    1.33
   4   8  -2    2.87    1.22
  -4  -8   2    4.27    0.98
   4   8  -2    3.89    1.33
  -4  -7   2   33.02    1.94
   4   7  -2   38.82    2.45
   4   7  -2   37.03    2.43
  -4  -6   2   18.58    1.32
  -4  -6   2   16.85    1.24
   4   6  -2   18.70    1.56
   4   6  -2   18.36    1.55
   4   5  -2    2.92    0.73
  -4  -5   2    4.32    0.64
   4   5  -2    2.75    0.68
  -4  -5   2    3.48    0.54
  -4  -4   2    0.52    0.29
   4   4  -2    1.17    0.46
  -4  -4   2    0.71    0.35
   4   4  -2    0.63    0.43
   4   3  -2    5.00    0.92
   4   3  -2    3.49    0.43
   4   3  -2    4.13    0.40
   4   2  -2 1280.54   33.23
   4   2  -2 1340.02   33.48
   4   1  -2  112.83    3.86
   4   1  -2  115.39    3.56
   4   1  -2  113.44    3.52
  -4  -1   2  120.20    3.56
   4   1  -2  117.48    3.58
  -4   0   2  367.67    9.88
  -4   0   2  379.24    9.63
   4   0  -2  352.81    9.84
   4   0  -2  361.28    9.93
  -4   0   2  360.53    9.92
  -4   0   2  364.03    9.84
   4   0  -2  357.47   10.47
   4   0  -2  365.93   10.57
  -4   1   2  284.98    7.46
   4  -1  -2  288.35    8.45
  -4   1   2  283.55    7.94
   4  -1  -2  292.82    7.87
  -4   1   2  279.17    8.01
   4  -1  -2  280.30    7.82
  -4   1   2  284.60    8.44
   4  -1  -2  279.35    8.05
  -4   1   2  280.30    7.99
   4  -1  -2  287.20    8.67
   4  -1  -2  274.91    8.46
  -4   2   2  507.86   13.51
  -4   2   2  482.82   13.29
   4  -2  -2  481.57   13.35
   4  -2  -2  487.88   13.34
   4  -2  -2  500.68   12.74
   4  -2  -2  472.52   14.26
  -4   2   2  475.71   13.50
  -4   2   2  486.86   14.34
   4  -2  -2  502.16   14.54
   4  -3  -2  334.61   10.48
   4  -3  -2  332.85    9.79
  -4   3   2  356.34    9.77
  -4   3   2  353.13    9.90
  -4   3   2  328.10    9.82
  -4   3   2  336.37   10.59
   4  -3  -2  338.33    9.71
   4  -3  -2  338.71    9.11
   4  -4  -2   94.72    3.41
   4  -4  -2   86.84    3.55
  -4   4   2   91.34    3.52
  -4   4   2   91.22    3.97
  -4   4   2   84.03    3.44
   4  -4  -2   90.72    4.03
   4  -4  -2   90.95    3.84
  -4   5   2    0.17    0.73
   4  -5  -2    1.36    0.75
   4  -5  -2    1.44    0.81
   4  -5  -2    3.43    0.95
  -4   5   2    0.52    0.67
   4  -5  -2    0.76    0.53
   4  -6  -2   72.99    3.54
   4  -6  -2   81.49    3.56
   4  -6  -2   85.10    4.04
  -4   6   2   85.30    3.66
  -4   6   2   89.39    4.33
  -4   7   2   19.14    2.24
   4  -7  -2   17.43    1.76
   4  -7  -2   22.84    1.87
   4  -7  -2   17.44    1.91
  -4   7   2   18.42    1.78
   4  -8  -2    1.06    1.02
   4  -8  -2    2.36    1.05
  -4   8   2    0.87    1.17
  -4   8   2    2.31    1.10
   4  -9  -2    0.00    1.11
   4  -9  -2   -1.29    0.79
  -4   9   2   -0.35    1.45
  -4   9   2    1.38    1.08
   4 -10  -2   17.30    2.15
  -4  10   2   18.60    2.09
   4 -11  -2   -0.36    1.00
   4 -12  -2   -0.85    1.16
   3  11  -2    0.59    1.37
  -3 -11   2    1.37    0.98
   3  10  -2    2.06    1.43
  -3 -10   2    1.79    0.94
   3   9  -2   14.49    2.06
  -3  -9   2   17.32    1.74
   3   8  -2  260.11    8.76
   3   8  -2  221.05    8.57
  -3  -8   2  232.25    7.79
   3   7  -2  148.46    5.63
  -3  -7   2  148.38    5.16
   3   7  -2  142.24    5.68
  -3  -7   2  139.08    5.04
   3   6  -2   55.84    2.69
  -3  -6   2   54.53    2.40
   3   6  -2   53.05    2.75
  -3  -6   2   51.49    2.35
  -3  -5   2   15.14    1.06
  -3  -5   2   11.54    0.94
   3   5  -2   13.56    1.26
   3   5  -2   14.05    1.20
  -3  -4   2   -0.31    0.33
  -3  -4   2   -0.67    0.31
   3   4  -2   -0.99    0.44
   3   4  -2   -0.48    0.39
  -3  -3   2  663.06   17.62
   3   3  -2  650.53   18.58
  -3  -3   2  656.34   17.65
   3   3  -2  678.87   18.62
   3   2  -2  185.07    5.53
   3   2  -2  186.56    5.45
   3   2  -2  190.81    5.50
   3   2  -2  181.62    5.04
  -3  -1   2   18.29    0.70
  -3  -1   2   18.04    0.70
   3   1  -2   17.58    0.90
   3   1  -2   16.85    1.04
   3   1  -2   17.69    0.80
   3   1  -2   18.97    0.86
  -3   0   2  156.58    4.77
  -3   0   2  155.09    4.67
  -3   0   2  157.91    4.42
  -3   0   2  156.40    4.34
   3   0  -2  157.64    4.55
   3   0  -2  156.69    4.34
  -3   0   2  151.48    4.45
   3   0  -2  155.21    4.84
   3   0  -2  154.45    4.74
   3   0  -2  162.66    4.36
   3   0  -2  149.52    4.45
  -3   1   2 1728.24   46.40
   3  -1  -2 1852.01   46.45
   3  -1  -2 1772.86   46.45
   3  -1  -2 1753.70   48.85
   3  -1  -2 1779.58   49.29
  -3   1   2 1755.27   46.53
   3  -1  -2 1738.11   45.13
  -3   1   2 1693.38   48.85
   3  -1  -2 1809.92   49.02
   3  -1  -2 1804.26   43.97
  -3   1   2 1808.16   45.00
   3  -1  -2 1783.35   45.14
   3  -2  -2    2.73    0.47
   3  -2  -2    2.59    0.59
   3  -2  -2    2.67    0.55
  -3   2   2    3.01    0.53
   3  -2  -2    2.73    0.61
  -3   2   2    1.96    0.57
  -3   2   2    2.54    0.55
   3  -2  -2    2.14    0.37
   3  -3  -2   31.01    1.85
  -3   3   2   30.79    1.69
   3  -3  -2   33.91    2.03
  -3   3   2   35.83    1.72
  -3   3   2   32.33    1.96
   3  -3  -2   33.34    1.61
   3  -4  -2   62.87    2.84
  -3   4   2   70.42    3.40
   3  -4  -2   75.95    2.91
   3  -4  -2   73.18    3.21
  -3   4   2   71.80    3.22
   3  -4  -2   78.15    3.52
  -3   4   2   75.33    2.97
  -3   5   2  158.51    6.21
   3  -5  -2  165.97    5.53
  -3   5   2  164.00    5.53
  -3   5   2  166.77    6.11
   3  -5  -2  165.36    6.00
   3  -5  -2  162.36    5.56
  -3   6   2    4.13    0.97
   3  -6  -2    4.51    1.09
   3  -6  -2    3.58    0.90
   3  -6  -2    4.45    0.99
  -3   6   2    4.14    0.94
  -3   6   2    4.63    1.27
   3  -7  -2   -0.94    0.56
   3  -7  -2   -0.59    0.59
   3  -7  -2    0.12    0.81
  -3   7   2   -0.69    0.61
  -3   7   2    1.40    0.84
  -3   7   2    1.13    1.03
   3  -8  -2    2.94    1.08
  -3   8   2    1.62    1.37
  -3   8   2    2.99    1.04
   3  -8  -2    3.43    1.06
   3  -9  -2   46.00    3.02
   3  -9  -2   44.95    3.01
  -3   9   2   42.89    3.84
  -3   9   2   47.05    2.83
  -3  10   2   14.64    2.67
   3 -10  -2   11.00    1.83
   3 -10  -2   16.07    2.02
   3 -11  -2   -1.19    1.00
   3 -12  -2    2.36    1.50
  -2 -11   2    1.40    1.00
   2  11  -2   -0.61    1.32
  -2 -10   2    2.01    0.99
   2  10  -2    2.93    1.52
  -2  -9   2   11.42    1.56
   2   9  -2   17.09    2.24
   2   8  -2  317.98   10.44
   2   8  -2  286.44   10.27
  -2  -8   2  284.37    9.38
  -2  -7   2   47.80    2.52
   2   7  -2   46.85    1.61
   2   7  -2   49.32    2.91
   2   7  -2   46.18    2.77
  -2  -7   2   43.21    2.36
   2   6  -2    9.14    1.19
  -2  -6   2    9.43    1.02
   2   6  -2   11.70    0.64
   2   6  -2    9.96    1.28
  -2  -6   2   10.33    1.11
   2   5  -2    3.07    0.74
   2   5  -2    1.95    0.74
  -2  -5   2    1.91    0.53
   2   5  -2    2.65    0.31
  -2  -5   2    3.24    0.65
   2   4  -2   61.99    2.56
  -2  -4   2   64.05    2.32
   2   4  -2   62.91    1.86
  -2  -4   2   63.55    2.29
   2   4  -2   63.02    2.57
   2   3  -2  334.56    9.83
  -2  -3   2  342.22    9.28
   2   3  -2  342.82    9.86
  -2  -3   2  334.29    9.25
   2   3  -2  337.23    9.86
   2   2  -2    5.82    0.53
  -2  -2   2    6.07    0.44
  -2  -2   2    6.33    0.44
  -2  -2   2    6.89    0.53
   2   2  -2    6.78    0.58
   2   1  -2   24.79    1.09
  -2  -1   2   23.54    1.00
  -2  -1   2   23.18    0.92
   2   1  -2   24.69    0.85
  -2  -1   2   26.03    1.08
   2   1  -2   26.26    0.84
   2   1  -2   25.52    1.09
  -2  -1   2   25.04    0.95
   2   1  -2   23.52    1.01
  -2  -1   2   24.72    0.93
  -2   0   2 1859.73   48.13
  -2   0   2 1902.98   46.67
  -2   0   2 1852.51   48.25
  -2   0   2 1767.33   51.12
  -2   0   2 1849.49   50.64
   2   0  -2 1902.19   48.17
   2   0  -2 1846.42   46.80
   2   0  -2 1642.97   48.13
   2   0  -2 1816.83   45.57
  -2   0   2 1896.23   50.51
   2   0  -2 1839.98   50.62
  -2   0   2 1887.27   45.44
   2   0  -2 1846.96   50.67
  -2   1   2   43.24    1.73
   2  -1  -2   41.97    1.70
   2  -1  -2   40.61    1.46
   2  -1  -2   40.07    1.71
   2  -1  -2   41.15    1.59
  -2   1   2   40.04    1.59
  -2   1   2   40.99    1.82
  -2   1   2   44.49    1.48
   2  -1  -2   40.05    1.52
  -2   1   2   41.38    1.57
   2  -1  -2   41.23    1.53
   2  -2  -2    0.09    0.36
  -2   2   2   -0.11    0.35
  -2   2   2    0.01    0.30
   2  -2  -2    0.33    0.44
   2  -2  -2   -0.30    0.25
   2  -2  -2    0.35    0.40
   2  -2  -2    0.11    0.37
   2  -2  -2    0.00    0.26
  -2   2   2    0.38    0.36
  -2   2   2    0.05    0.36
   2  -3  -2  175.28    5.56
   2  -3  -2  182.86    6.04
   2  -3  -2  178.55    5.50
  -2   3   2  179.33    6.22
  -2   3   2  183.23    6.05
   2  -3  -2  188.84    5.68
  -2   3   2  181.58    5.60
   2  -3  -2  182.31    6.22
  -2   3   2  193.29    5.70
  -2   4   2  103.55    4.29
  -2   4   2  103.84    4.08
   2  -4  -2  101.78    3.69
   2  -4  -2   99.58    3.62
   2  -4  -2  106.34    4.06
  -2   4   2  101.32    3.66
  -2   5   2  141.29    5.38
   2  -5  -2  139.11    4.89
  -2   5   2  142.49    5.56
   2  -5  -2  138.42    5.20
   2  -5  -2  141.22    4.74
  -2   5   2  133.42    4.74
   2  -6  -2   45.63    2.43
  -2   6   2   49.03    2.84
   2  -6  -2   42.31    2.28
   2  -6  -2   46.10    2.66
  -2   6   2   44.09    2.35
  -2   6   2   46.78    3.00
  -2   7   2   23.46    2.19
   2  -7  -2   24.57    2.04
  -2   7   2   23.56    1.70
  -2   7   2   19.54    2.17
   2  -7  -2   23.82    1.81
   2  -7  -2   21.03    1.76
  -2   8   2    5.84    1.60
   2  -8  -2    5.36    1.23
   2  -8  -2    6.10    1.22
  -2   8   2    6.32    1.14
  -2   9   2   98.57    5.58
   2  -9  -2   90.84    4.56
   2  -9  -2  102.16    4.42
  -2  10   2    0.75    1.53
   2 -10  -2    2.25    1.09
   2 -10  -2   -1.00    0.90
   2 -11  -2    0.71    1.22
  -2  11   2   -0.92    1.55
   1  12  -2    1.54    1.45
  -1 -12   2    0.16    1.07
  -1 -11   2    0.96    1.01
   1  11  -2    1.58    1.44
   1  10  -2    4.53    1.67
  -1 -10   2    2.53    1.06
   1   9  -2  153.28    6.68
  -1  -9   2  142.95    5.77
   1   8  -2   78.20    2.94
   1   8  -2   79.83    4.09
   1   8  -2   75.82    4.13
   1   8  -2   75.38    4.17
  -1  -8   2   72.65    3.56
  -1  -7   2   10.91    1.32
   1   7  -2    9.05    1.40
   1   7  -2    6.10    1.31
  -1  -7   2    7.03    1.08
   1   7  -2    9.78    0.83
   1   6  -2    5.59    0.62
  -1  -6   2    5.38    0.94
  -1  -6   2    4.81    0.82
   1   6  -2    3.65    0.96
   1   6  -2    6.09    1.09
   1   5  -2    5.84    0.60
  -1  -5   2    6.21    0.81
   1   5  -2    6.04    0.96
  -1  -5   2    6.97    0.87
   1   5  -2    6.82    0.96
   1   5  -2    7.73    1.01
   1   4  -2   53.39    2.30
  -1  -4   2   47.91    2.04
  -1  -4   2   45.86    1.96
  -1  -4   2   50.24    2.05
   1   4  -2   46.79    2.23
   1   4  -2   50.97    2.27
  -1  -3   2  378.23   11.06
  -1  -3   2  378.86   10.56
   1   3  -2  389.74   11.23
   1   3  -2  398.67   10.42
  -1  -3   2  389.98   10.60
   1   3  -2  366.99   11.16
  -1  -2   2   89.22    2.77
  -1  -2   2   85.07    2.91
   1   2  -2   88.22    2.98
   1   2  -2   86.00    2.91
  -1  -2   2   87.60    2.83
   1   2  -2   89.55    2.64
  -1  -2   2   87.22    2.70
  -1  -1   2  611.35   16.29
   1   1  -2  588.22   17.10
  -1  -1   2  606.40   17.16
   1   1  -2  622.60   17.22
  -1  -1   2  626.68   17.08
  -1  -1   2  598.23   16.27
   1   1  -2  633.73   16.25
   1   1  -2  605.84   16.31
  -1   0   2    7.75    0.52
   1   0  -2    7.18    0.49
  -1   0   2    4.82    0.46
   1   0  -2    3.71    0.42
  -1   0   2    4.77    0.44
  -1   0   2    6.47    0.53
   1   0  -2    4.99    0.50
  -1   0   2    4.93    0.53
   1   0  -2    5.00    0.46
   1  -1  -2 1968.42   51.12
   1  -1  -2 2050.05   55.47
  -1   1   2 2015.47   51.03
  -1   1   2 1978.76   55.98
   1  -1  -2 2005.33   52.72
  -1   1   2 2034.96   52.65
  -1   1   2 1987.57   52.71
   1  -1  -2 2047.26   52.65
   1  -1  -2 2085.65   55.93
   1  -1  -2 2024.33   55.34
   1  -1  -2 2001.12   52.72
  -1   1   2 2037.64   55.30
  -1   1   2 1953.45   55.45
   1  -2  -2    0.05    0.37
   1  -2  -2    0.34    0.37
   1  -2  -2    0.76    0.42
  -1   2   2   -0.31    0.40
  -1   2   2    0.61    0.38
  -1   2   2    0.22    0.32
  -1   2   2    0.49    0.40
   1  -2  -2    0.14    0.27
  -1   3   2    5.11    0.86
  -1   3   2    4.84    0.78
   1  -3  -2    5.86    0.76
  -1   3   2    5.36    0.67
   1  -3  -2    4.03    0.62
   1  -3  -2    5.90    0.78
   1  -4  -2  154.60    4.90
  -1   4   2  156.14    5.76
   1  -4  -2  164.35    5.47
  -1   4   2  159.20    5.01
   1  -4  -2  169.12    5.22
   1  -4  -2  158.90    5.13
  -1   4   2  132.92    5.36
   1  -5  -2   33.76    1.99
  -1   5   2   37.68    1.88
   1  -5  -2   40.20    2.19
   1  -5  -2   37.61    1.93
   1  -5  -2   34.51    2.14
  -1   5   2   32.42    2.42
  -1   6   2   43.44    2.16
   1  -6  -2   40.81    2.27
  -1   6   2   39.58    2.72
   1  -6  -2   40.21    2.09
   1  -6  -2   39.95    2.42
  -1   7   2   32.03    1.90
   1  -7  -2   31.84    2.01
  -1   7   2   28.56    2.51
   1  -7  -2   33.85    2.21
  -1   8   2   40.36    3.29
  -1   8   2   35.48    2.14
   1  -8  -2   35.70    2.47
   1  -8  -2   37.02    2.30
   1  -9  -2    2.21    1.17
   1  -9  -2    3.04    1.17
  -1   9   2    2.95    1.61
  -1  10   2    0.60    1.48
   1 -10  -2    0.39    1.04
  -1  11   2    2.12    1.77
   1 -11  -2    1.12    1.07
   0  12  -2    3.54    1.83
   0 -12   2    2.61    1.37
   0 -11   2    3.59    1.26
   0  11  -2    5.82    1.98
   0  10  -2    3.91    1.64
   0 -10   2    3.27    1.18
   0   9  -2    3.68    1.63
   0  -9   2    6.41    1.36
   0   8  -2  262.19    9.29
   0   8  -2  257.53    7.91
   0   8  -2  250.93    9.34
   0   8  -2  271.14    9.32
   0   8  -2  252.14    7.52
   0  -8   2  239.03    8.38
   0  -7   2   99.91    4.06
   0  -7   2  105.62    4.21
   0   7  -2  101.26    4.51
   0   7  -2   99.99    3.50
   0   7  -2   99.11    3.69
   0   7  -2  106.92    4.57
   0  -7   2   94.06    3.96
   0   7  -2   98.56    4.58
   0  -6   2   18.53    1.41
   0   6  -2   18.73    1.69
   0   6  -2   15.92    1.60
   0   6  -2   18.08    1.26
   0   6  -2   21.47    1.76
   0  -6   2   19.37    1.54
   0  -6   2   20.69    1.58
   0   6  -2   17.32    1.21
   0   5  -2   55.93    2.21
   0   5  -2   60.24    2.81
   0  -5   2   55.06    2.58
   0  -5   2   65.95    2.68
   0   5  -2   55.32    2.80
   0   5  -2   57.32    2.79
   0  -5   2   57.46    2.46
   0   5  -2   56.03    2.32
   0   4  -2  152.74    5.59
   0  -4   2  169.33    5.52
   0  -4   2  172.40    5.24
   0   4  -2  165.54    5.11
   0  -4   2  171.81    5.29
   0   4  -2  168.17    5.67
   0  -3   2   54.81    2.22
   0  -3   2   53.56    2.26
   0  -3   2   62.73    2.15
   0  -3   2   53.82    2.26
   0   3  -2   55.72    2.04
   0  -3   2   57.58    2.19
   0   3  -2   52.05    2.06
   0   3  -2   52.57    2.30
   0  -2   2   51.97    1.87
   0  -2   2   51.60    1.90
   0   2  -2   52.16    1.90
   0  -2   2   48.04    2.02
   0   2  -2   51.97    2.05
   0  -2   2   51.97    1.99
   0   2  -2   55.50    1.87
   0   1  -2   72.13    2.59
   0   1  -2   71.27    2.34
   0   1  -2   69.74    2.52
   0  -1   2   71.57    2.35
   0  -1   2   69.97    2.34
   0  -1   2   74.83    2.52
   0   1  -2   71.07    2.32
   0   1  -2   69.82    2.35
   0  -1   2   71.55    2.33
   0  -1   2   69.81    2.57
   0   0  -2  799.11   20.74
   0   0  -2  815.51   21.31
   0   0   2  819.83   20.69
   0   0  -2  789.03   21.32
   0   0   2  779.10   22.53
   0   0   2  834.85   20.30
   0   0   2  796.45   21.33
   0   0  -2  787.23   22.40
   0   0   2  784.49   22.39
   0   0   2  826.58   21.31
   0   0  -2  820.73   22.53
   0  -1  -2   84.61    2.98
   0   1   2   85.69    2.98
   0   1   2   88.07    3.16
   0   1   2   87.61    2.52
   0  -1  -2   90.20    3.14
   0  -1  -2   87.96    2.80
   0  -1  -2   90.26    2.53
   0  -1  -2   86.16    2.79
   0   1   2   85.15    2.76
   0  -1  -2   87.10    2.79
   0   1   2   90.49    2.80
   0  -1  -2   89.72    2.80
   0  -1  -2   90.00    3.01
   0   2   2  199.98    5.86
   0  -2  -2  201.07    5.92
   0   2   2  193.84    6.45
   0  -2  -2  196.75    6.23
   0  -2  -2  202.71    5.91
   0  -2  -2  208.30    6.31
   0   2   2  216.06    5.93
   0   3   2   23.43    1.26
   0   3   2   24.59    1.50
   0  -3  -2   24.82    1.41
   0  -3  -2   24.01    1.31
   0  -3  -2   24.12    1.45
   0   3   2   23.96    1.63
   0  -4  -2 1178.98   30.54
   0  -4  -2 1133.53   30.53
   0   4   2 1092.98   32.41
   0   4   2 1139.76   30.34
   0  -4  -2 1120.33   31.94
   0   4   2 1171.76   32.20
   0  -5  -2    3.85    0.84
   0   5   2    2.66    0.63
   0  -5  -2    2.55    0.74
   0   5   2    3.90    0.90
   0  -5  -2    2.83    0.66
   0  -5  -2    3.12    0.81
   0   5   2    1.72    0.94
   0  -6  -2   30.51    1.75
   0   6   2   31.49    1.73
   0   6   2   32.86    2.44
   0   6   2   31.93    2.27
   0  -6  -2   32.81    2.07
   0  -6  -2   30.99    1.98
   0  -7  -2   22.25    1.85
   0   7   2   23.37    1.56
   0  -7  -2   19.86    1.55
   0   7   2   19.21    1.93
   0   7   2   18.60    2.17
   0   8   2   -0.15    1.19
   0  -8  -2   -0.26    0.73
   0  -8  -2    1.60    0.88
   0  -9  -2   22.29    2.19
   0   9   2   28.15    2.99
   0  10   2    3.67    1.78
   0 -10  -2    0.34    0.93
   0  11   2    2.02    1.65
   0 -11  -2    0.32    1.07
   1 -12   2    1.43    1.25
  -1  12  -2    2.46    1.77
  -1  11  -2    0.86    1.55
   1 -11   2    0.04    1.01
  -1  10  -2   11.92    2.22
   1 -10   2   12.58    1.78
   1  -9   2   20.05    2.04
  -1   9  -2   23.42    2.53
  -1   9  -2   19.60    1.76
  -1   9  -2   22.44    1.86
  -1   8  -2   14.91    1.40
  -1   8  -2   13.43    1.41
  -1   8  -2   13.23    1.97
   1  -8   2   13.33    1.62
  -1   7  -2   41.01    2.13
   1  -7   2   41.03    2.33
  -1   7  -2   40.86    2.14
   1  -7   2   39.55    2.45
  -1   7  -2   40.44    2.78
  -1   6  -2   33.41    1.87
  -1   6  -2   30.89    2.27
  -1   6  -2   33.57    1.82
  -1   6  -2   35.36    2.35
   1  -6   2   34.69    2.01
   1  -6   2   36.19    2.20
   1  -5   2   23.76    1.56
  -1   5  -2   18.77    1.67
  -1   5  -2   19.70    1.33
  -1   5  -2   20.17    1.40
   1  -5   2   18.93    1.54
  -1   5  -2   19.73    1.65
   1  -5   2   20.93    1.41
  -1   4  -2   20.99    1.54
  -1   4  -2   22.48    1.63
   1  -4   2   23.65    1.49
  -1   4  -2   20.61    1.32
   1  -4   2   20.31    1.29
   1  -4   2   22.66    1.57
   1  -3   2  280.85    7.91
  -1   3  -2  268.70    8.38
   1  -3   2  262.51    7.80
  -1   3  -2  274.09    7.78
   1  -3   2  273.03    8.32
  -1   3  -2  267.16    8.34
  -1   3  -2  270.95    7.85
   1  -3   2  262.52    8.34
   1  -2   2 1788.26   50.90
  -1   2  -2 1823.51   50.91
   1  -2   2 1807.03   48.44
   1  -2   2 1883.20   48.42
  -1   2  -2 1865.84   50.91
  -1   2  -2 1859.86   48.52
  -1   2  -2 1901.21   48.41
   1  -2   2 1837.16   50.84
   1  -1   2  794.49   22.81
  -1   1  -2  815.07   21.65
  -1   1  -2  812.75   22.77
  -1   1  -2  836.94   21.62
  -1   1  -2  804.03   20.97
   1  -1   2  820.52   21.64
  -1   1  -2  782.22   22.72
   1  -1   2  829.36   20.91
   1  -1   2  820.71   21.56
   1   0   2 2473.48   67.94
   1   0   2 2496.90   61.03
  -1   0  -2 2471.83   62.66
   1   0   2 2353.72   67.68
   1   0   2 2446.85   64.61
   1   0   2 2563.94   62.55
  -1   0  -2 2469.87   64.50
  -1   0  -2 2515.68   67.81
  -1   0  -2 2425.68   65.16
   1   0   2 2556.78   64.49
  -1   0  -2 2422.65   67.73
  -1  -1  -2 1665.01   43.79
   1   1   2 1627.59   43.81
   1   1   2 1711.88   41.50
   1   1   2 1784.26   43.80
   1   1   2 1703.44   46.61
  -1  -1  -2 1627.38   43.83
  -1  -1  -2 1653.39   43.85
   1   1   2 1712.29   46.05
  -1  -1  -2 1631.18   42.62
  -1  -1  -2 1637.01   45.97
   1   1   2 1638.44   46.21
   1   2   2  351.16    9.10
  -1  -2  -2  331.53    9.61
  -1  -2  -2  317.01    9.13
  -1  -2  -2  326.98    9.74
  -1  -2  -2  325.61    9.13
   1   2   2  327.68    9.71
   1   2   2  334.31    8.83
   1   2   2  317.07    9.01
   1   2   2  318.71    9.88
   1   3   2  333.30   10.74
  -1  -3  -2  414.53   11.05
   1   3   2  403.32   11.96
  -1  -3  -2  397.65   11.02
   1   3   2  417.72   11.75
  -1  -3  -2  400.15   11.53
  -1  -4  -2  149.26    4.86
  -1  -4  -2  151.29    4.90
   1   4   2  152.16    5.30
   1   4   2  146.65    5.48
   1   5   2   19.74    1.76
   1   5   2   17.43    1.62
  -1  -5  -2   18.49    1.48
  -1  -5  -2   16.88    1.36
   1   6   2    9.19    1.48
  -1  -6  -2   10.38    1.20
   1   6   2   10.24    1.37
  -1  -6  -2    9.42    1.02
  -1  -6  -2   13.49    1.44
  -1  -7  -2   35.31    2.27
  -1  -7  -2   38.15    2.00
   1   7   2   37.19    2.78
   1   7   2   30.51    2.71
   1   8   2   18.24    2.28
  -1  -8  -2   15.21    1.70
  -1  -8  -2   17.64    1.51
   1   9   2    0.84    1.26
  -1  -9  -2    0.16    0.85
   1  10   2    0.64    1.58
  -1 -10  -2    0.22    0.94
   1  11   2   -0.01    1.68
  -1 -11  -2    1.82    1.27
   2 -12   2    1.22    1.27
  -2  12  -2   -1.71    1.59
  -2  11  -2   21.02    2.99
   2 -11   2   23.26    2.42
  -2  10  -2    6.32    1.93
   2 -10   2    5.28    1.32
  -2  10  -2    8.20    1.43
   2  -9   2   24.50    2.18
  -2   9  -2   28.83    2.85
  -2   9  -2   31.37    2.17
  -2   9  -2   28.59    2.08
   2  -8   2   52.86    2.96
  -2   8  -2   53.03    3.61
   2  -8   2   50.51    3.17
  -2   8  -2   49.55    2.73
  -2   8  -2   55.42    2.72
  -2   8  -2   49.78    3.56
  -2   7  -2   18.56    1.98
  -2   7  -2   14.88    1.88
   2  -7   2   18.51    1.61
   2  -7   2   17.58    1.74
  -2   7  -2   15.34    1.50
  -2   7  -2   15.91    1.50
  -2   6  -2   39.95    2.19
  -2   6  -2   43.45    2.67
   2  -6   2   40.38    2.45
  -2   6  -2   40.51    2.69
  -2   6  -2   39.82    2.18
   2  -6   2   42.65    2.29
  -2   5  -2    1.93    0.81
   2  -5   2    0.73    0.54
  -2   5  -2    2.39    0.92
  -2   5  -2    3.20    0.82
  -2   5  -2    2.59    0.72
   2  -5   2    2.21    0.74
   2  -4   2 1192.15   32.49
  -2   4  -2 1117.61   30.76
   2  -4   2 1126.92   30.72
   2  -4   2 1139.52   32.44
  -2   4  -2 1163.69   30.72
  -2   4  -2 1167.30   32.46
   2  -4   2 1136.85   32.40
  -2   4  -2 1120.44   32.49
   2  -3   2   61.72    2.44
  -2   3  -2   64.31    2.77
   2  -3   2   65.83    2.85
   2  -3   2   60.63    2.81
  -2   3  -2   63.35    2.49
   2  -3   2   62.30    2.51
  -2   3  -2   58.62    2.49
  -2   3  -2   64.19    2.84
   2  -2   2 2556.00   64.71
  -2   2  -2 2572.62   66.90
   2  -2   2 2540.54   70.40
   2  -2   2 2617.29   66.87
  -2   2  -2 2569.66   70.29
  -2   2  -2 2531.51   67.01
   2  -2   2 2555.32   66.95
  -2   2  -2 2528.74   70.33
  -2   1  -2   33.56    1.53
   2  -1   2   34.84    1.46
  -2   1  -2   33.54    1.45
  -2   1  -2   36.76    1.78
   2  -1   2   35.85    1.45
   2  -1   2   35.40    1.78
  -2   1  -2   35.51    1.56
   2  -1   2   35.10    1.79
   2  -1   2   36.20    1.42
  -2   0  -2 3226.07   83.54
   2   0   2 3193.14   90.53
   2   0   2 3309.62   81.47
  -2   0  -2 3250.15   86.84
  -2   0  -2 3274.71   90.36
   2   0   2 3317.34   90.38
   2   0   2 3420.66   86.41
   2   0   2 3478.10   86.45
  -2   0  -2 3282.26   86.06
   2   1   2    0.84    0.44
   2   1   2    0.60    0.25
  -2  -1  -2    1.07    0.36
  -2  -1  -2    0.91    0.39
  -2  -1  -2    0.46    0.34
   2   1   2    0.80    0.47
   2   1   2    0.97    0.27
   2   1   2    1.17    0.39
  -2  -1  -2    0.24    0.37
   2   1   2    0.78    0.41
   2   2   2   80.45    2.95
   2   2   2   83.99    2.51
  -2  -2  -2   78.86    2.68
  -2  -2  -2   79.74    2.71
   2   2   2   71.77    2.85
   2   2   2   81.64    2.50
   2   2   2   77.93    3.11
   2   3   2   25.68    1.08
  -2  -3  -2   25.08    1.34
   2   3   2   25.49    1.54
   2   3   2   25.37    1.69
   2   3   2   27.93    1.60
  -2  -3  -2   25.53    1.36
   2   4   2   48.77    1.72
  -2  -4  -2   50.03    2.18
   2   4   2   46.82    2.31
   2   4   2   46.10    2.52
  -2  -4  -2   44.29    2.06
   2   5   2  284.92    9.64
  -2  -5  -2  281.26    8.67
  -2  -5  -2  299.72    8.76
   2   5   2  289.61    8.01
   2   5   2  288.11    9.33
   2   6   2   33.77    1.42
  -2  -6  -2   34.45    1.77
   2   6   2   37.02    2.65
  -2  -6  -2   33.84    2.02
   2   6   2   40.16    2.53
  -2  -7  -2   28.03    1.68
   2   7   2   30.26    2.69
   2   7   2   30.95    2.49
  -2  -7  -2   30.26    2.08
  -2  -8  -2   12.03    1.52
   2   8   2   14.13    2.13
   2   9   2    0.72    1.32
  -2  -9  -2    1.45    0.88
   2  10   2    2.57    1.63
  -2 -10  -2   -0.78    0.82
   3 -12   2    2.92    1.38
   3 -11   2    6.76    1.64
  -3  11  -2   10.20    2.40
  -3  10  -2    1.46    1.10
  -3  10  -2    2.04    1.56
   3 -10   2    2.60    1.08
  -3   9  -2    2.79    1.57
  -3   9  -2    3.76    1.25
   3  -9   2    2.40    1.10
   3  -8   2    4.21    1.18
  -3   8  -2    4.56    1.27
   3  -8   2    4.08    1.37
  -3   8  -2    5.97    1.31
  -3   8  -2    1.86    1.41
  -3   7  -2   16.32    1.62
  -3   7  -2   15.61    1.92
  -3   7  -2   18.50    1.68
   3  -7   2   17.48    1.81
   3  -7   2   18.52    1.63
   3  -6   2  113.82    4.41
  -3   6  -2  105.35    4.33
   3  -6   2  119.34    4.90
  -3   6  -2  117.19    4.39
  -3   6  -2  114.55    5.01
  -3   5  -2    0.79    0.87
   3  -5   2    1.07    0.55
   3  -5   2    0.98    0.81
  -3   5  -2    3.29    0.87
  -3   5  -2    1.93    0.76
   3  -5   2    1.92    0.64
  -3   4  -2   36.98    2.00
   3  -4   2   37.44    2.22
   3  -4   2   34.64    1.85
  -3   4  -2   35.03    2.18
  -3   4  -2   37.21    2.00
   3  -4   2   32.85    2.16
   3  -4   2   37.43    2.31
   3  -3   2  236.87    7.09
  -3   3  -2  231.37    7.22
   3  -3   2  233.82    7.78
  -3   3  -2  242.04    7.19
  -3   3  -2  229.22    7.70
   3  -3   2  245.86    6.65
  -3   2  -2  489.20   13.46
  -3   2  -2  486.87   14.27
   3  -2   2  498.91   12.78
   3  -2   2  484.46   13.37
   3  -2   2  497.69   14.33
  -3   2  -2  465.95   13.48
   3  -2   2  478.21   14.35
  -3   1  -2  136.08    4.13
   3  -1   2  144.68    4.12
  -3   1  -2  136.58    4.62
   3  -1   2  142.29    4.74
   3  -1   2  146.69    4.17
  -3   1  -2  137.59    4.36
   3  -1   2  133.31    4.43
   3  -1   2  136.24    4.77
  -3   1  -2  140.33    4.37
   3   0   2  926.22   24.46
   3   0   2  980.66   24.41
   3   0   2  927.81   25.94
   3   0   2  918.12   23.74
  -3   0  -2  924.56   24.61
  -3   0  -2  932.71   24.61
  -3   0  -2  887.50   23.92
   3   0   2  902.88   26.04
  -3  -2  -2   10.55    0.87
  -3  -2  -2   11.50    0.85
   3   2   2   10.39    0.98
  -3  -2  -2   12.43    0.86
   3   2   2   11.76    1.07
   3   2   2   12.21    1.17
   3   3   2   18.51    1.46
  -3  -3  -2   19.45    1.17
  -3  -3  -2   21.26    1.22
   3   3   2   21.20    1.39
   3   3   2   20.26    1.51
  -3  -4  -2    2.36    0.62
   3   4   2    2.85    0.87
  -3  -4  -2    4.33    0.70
   3   4   2    4.55    0.83
  -3  -5  -2  110.20    3.93
  -3  -5  -2  100.90    3.82
   3   5   2  101.33    4.50
   3   5   2  104.43    4.25
   3   6   2   23.72    2.06
   3   6   2   21.65    2.08
  -3  -6  -2   24.35    1.42
  -3  -6  -2   21.26    1.63
   3   7   2    0.81    1.00
  -3  -7  -2    0.98    0.72
   3   7   2    1.54    1.06
   3   8   2    2.21    1.27
  -3  -8  -2   -0.72    0.66
   3   9   2    0.09    1.22
  -3  -9  -2    1.12    0.89
  -3 -10  -2    1.45    1.02
   3  10   2    1.63    1.64
   4 -12   2   -0.41    1.06
   4 -11   2    0.11    1.04
  -4  11  -2    1.46    1.36
  -4  10  -2    1.13    1.20
   4 -10   2    2.41    1.13
   4  -9   2   -0.96    0.85
  -4   9  -2    0.18    1.31
  -4   9  -2   -1.37    1.06
   4  -8   2   49.97    3.01
  -4   8  -2   49.17    2.96
   4  -8   2   54.50    3.52
  -4   8  -2   50.08    3.66
   4  -7   2   10.60    1.36
  -4   7  -2   10.83    1.46
  -4   7  -2    8.74    1.62
   4  -7   2   10.17    1.59
  -4   7  -2    9.01    1.41
   4  -6   2   62.05    3.42
  -4   6  -2   63.81    3.16
   4  -6   2   69.27    3.60
   4  -6   2   66.57    3.07
  -4   6  -2   63.09    3.56
  -4   6  -2   66.42    3.18
  -4   5  -2   31.81    2.08
  -4   5  -2   29.32    2.01
   4  -5   2   25.66    2.16
  -4   5  -2   26.58    2.21
   4  -5   2   30.36    2.36
   4  -5   2   26.33    1.78
   4  -4   2    7.22    1.32
   4  -4   2    8.15    0.79
   4  -4   2    6.47    0.91
  -4   4  -2    9.23    1.09
  -4   4  -2    7.49    1.26
   4  -4   2    6.34    1.14
  -4   4  -2    7.43    1.10
   4  -3   2  315.66   10.16
   4  -3   2  320.35    8.65
  -4   3  -2  309.29   10.00
   4  -3   2  326.23    9.29
  -4   3  -2  324.22    9.45
  -4   3  -2  316.51    9.52
   4  -3   2  321.07   10.16
   4  -2   2   11.16    0.79
  -4   2  -2   10.42    0.86
  -4   2  -2    9.12    0.99
   4  -2   2    9.62    1.20
  -4   2  -2   10.48    1.08
  -4   2  -2   10.95    1.03
   4  -2   2   10.69    1.20
   4  -2   2   11.15    0.89
  -4   1  -2 1449.12   39.28
  -4   1  -2 1477.43   37.97
   4  -1   2 1490.52   37.69
   4  -1   2 1450.44   41.42
   4  -1   2 1506.49   39.02
  -4   1  -2 1512.21   39.27
   4  -1   2 1510.69   41.40
  -4   0  -2  461.15   12.60
   4   0   2  467.38   12.93
  -4   0  -2  468.75   12.89
   4   0   2  462.48   13.80
   4   0   2  477.92   13.69
  -4   0  -2  471.84   12.91
   4   1   2  314.73    9.71
   4   1   2  312.55    9.37
   4   1   2  327.58    9.58
  -4  -1  -2  310.33    8.99
   4   1   2  323.45    9.32
  -4  -1  -2  314.25    8.93
  -4  -1  -2  324.43    8.98
   4   2   2   12.55    1.16
  -4  -2  -2   14.39    0.98
   4   2   2   13.90    1.18
  -4  -2  -2   16.07    1.03
   4   2   2   12.06    1.32
   4   3   2   77.75    3.33
   4   3   2   80.05    3.13
  -4  -3  -2   75.25    2.79
  -4  -3  -2   78.94    2.84
   4   3   2   71.73    3.34
   4   4   2   78.52    3.28
  -4  -4  -2   77.09    2.96
  -4  -4  -2   76.40    2.95
   4   4   2   71.75    3.42
   4   4   2   77.60    3.61
  -4  -5  -2   15.89    1.31
   4   5   2   13.08    1.39
   4   5   2   10.67    1.47
   4   6   2    0.23    0.80
   4   6   2    0.37    1.00
  -4  -6  -2   -0.30    0.59
   4   7   2    1.68    1.26
  -4  -7  -2    0.08    0.71
   4   7   2    1.43    1.09
   4   8   2    1.29    1.47
  -4  -8  -2    0.00    0.72
   4   9   2    0.94    1.46
  -4  -9  -2    0.65    0.88
   5 -12   2    0.74    1.29
  -5  11  -2   -0.07    1.26
   5 -11   2    1.54    1.23
   5 -10   2   10.01    1.77
  -5  10  -2    6.73    1.65
   5  -9   2    2.66    1.20
  -5   9  -2    2.96    1.37
   5  -8   2    4.43    1.45
  -5   8  -2    4.61    1.41
   5  -8   2    3.24    1.12
  -5   7  -2    6.75    1.37
  -5   7  -2    7.96    1.74
   5  -7   2    5.02    1.46
   5  -7   2    8.33    1.33
  -5   6  -2    9.30    1.45
   5  -6   2    7.20    1.10
   5  -6   2    8.16    1.46
  -5   6  -2    8.20    1.53
   5  -6   2    9.02    1.64
  -5   5  -2   50.05    2.81
  -5   5  -2   50.74    3.04
   5  -5   2   49.90    3.08
   5  -5   2   47.30    3.10
   5  -5   2   53.24    2.53
   5  -5   2   55.78    3.20
  -5   5  -2   50.50    2.83
   5  -4   2   42.72    1.71
   5  -4   2   43.19    2.12
  -5   4  -2   42.82    2.65
   5  -4   2   44.91    2.78
   5  -4   2   37.01    2.53
  -5   4  -2   38.90    2.33
  -5   4  -2   41.92    2.30
   5  -3   2   51.03    2.83
   5  -3   2   43.93    2.66
   5  -3   2   47.71    2.09
   5  -3   2   50.42    1.80
  -5   3  -2   50.03    2.43
  -5   3  -2   48.77    2.56
  -5   3  -2   47.54    2.44
  -5   2  -2   12.99    1.20
  -5   2  -2   14.99    1.03
   5  -2   2   14.88    1.50
  -5   2  -2   12.60    1.19
   5  -2   2   13.47    1.42
   5  -2   2   14.65    1.40
   5  -2   2   13.23    0.90
  -5   1  -2  118.87    3.72
   5  -1   2  117.38    3.36
  -5   1  -2  110.78    3.97
  -5   1  -2  125.85    4.05
   5  -1   2  109.21    4.35
   5  -1   2  109.88    4.41
   5  -1   2  118.69    4.48
  -5   0  -2  341.24    9.91
   5   0   2  359.86   10.66
   5   0   2  341.07   10.69
  -5   0  -2  346.37    9.72
  -5   0  -2  352.78    9.96
   5   0   2  357.21   10.40
  -5  -1  -2  187.08    5.77
  -5  -1  -2  191.26    5.91
   5   1   2  193.88    6.22
   5   1   2  192.10    6.38
   5   1   2  194.45    5.86
  -5  -1  -2  193.76    5.75
   5   1   2  183.92    6.38
   5   2   2   21.05    1.41
  -5  -2  -2   20.13    1.24
  -5  -2  -2   18.38    1.17
  -5  -2  -2   17.91    1.46
   5   2   2   21.45    1.54
   5   2   2   21.31    1.85
   5   3   2   10.93    1.53
  -5  -3  -2   15.12    1.13
   5   3   2   12.66    1.20
  -5  -3  -2   12.72    1.04
  -5  -3  -2   11.81    1.01
   5   3   2   13.93    1.37
   5   4   2   55.37    2.90
   5   4   2   51.82    2.68
  -5  -4  -2   54.90    2.38
   5   4   2   46.98    2.96
   5   5   2   14.72    1.62
   5   5   2   13.75    1.43
  -5  -5  -2   14.28    1.26
   5   6   2    4.16    1.25
  -5  -6  -2    6.04    1.00
   5   6   2    5.86    1.42
  -5  -7  -2    1.90    0.86
   5   7   2    1.26    1.23
  -5  -8  -2    1.04    0.85
   5   8   2    0.14    1.36
   6 -12   2    0.66    1.28
  -6  11  -2    5.31    1.69
   6 -11   2    1.98    1.35
  -6  10  -2    2.15    1.38
   6 -10   2    1.58    1.25
   6  -9   2    6.96    1.59
  -6   9  -2    7.14    1.68
   6  -8   2    0.80    0.99
  -6   8  -2    0.40    1.11
   6  -8   2    0.47    1.29
   6  -7   2   21.22    1.87
   6  -7   2   19.95    2.30
  -6   7  -2   23.87    2.20
  -6   6  -2   29.66    2.36
   6  -6   2   29.82    2.55
   6  -6   2   27.35    1.95
   6  -6   2   31.14    2.80
   6  -5   2   26.50    2.32
  -6   5  -2   28.51    2.14
   6  -5   2   28.94    2.46
   6  -5   2   29.28    1.84
   6  -5   2   28.81    1.42
  -6   5  -2   30.36    2.40
   6  -4   2   28.38    2.34
   6  -4   2   30.30    1.32
   6  -4   2   27.14    1.67
  -6   4  -2   31.63    2.12
   6  -4   2   34.48    2.48
  -6   4  -2   29.86    2.10
  -6   4  -2   26.65    2.00
  -6   3  -2   26.51    1.87
   6  -3   2   25.39    2.13
   6  -3   2   25.29    1.95
   6  -3   2   26.28    2.15
  -6   3  -2   24.72    1.80
   6  -3   2   27.45    1.20
  -6   2  -2   -0.06    0.50
   6  -2   2    0.45    0.66
   6  -2   2    0.42    0.78
   6  -2   2   -0.59    0.73
  -6   2  -2   -0.65    0.55
  -6   2  -2    0.21    0.58
   6  -2   2   -0.04    0.29
  -6   1  -2  107.77    3.96
  -6   1  -2  110.94    3.96
   6  -1   2  105.33    4.39
   6  -1   2  111.15    4.51
  -6   1  -2  109.64    3.62
   6  -1   2  117.18    4.48
   6   0   2    0.54    0.40
  -6   0  -2    0.02    0.42
  -6   0  -2   -0.50    0.49
   6   0   2   -0.23    0.76
  -6   0  -2   -0.54    0.48
   6   0   2    0.00    0.66
   6   0   2    0.17    0.67
  -6  -1  -2   28.85    1.55
  -6  -1  -2   27.63    1.70
   6   1   2   28.00    1.77
   6   1   2   26.07    2.14
  -6  -1  -2   27.16    1.48
   6   1   2   23.71    1.77
   6   2   2   17.24    1.59
  -6  -2  -2   16.14    1.16
  -6  -2  -2   15.29    1.42
  -6  -2  -2   18.86    1.27
   6   2   2   15.30    1.37
   6   2   2   15.79    1.80
   6   3   2   10.78    1.66
  -6  -3  -2   12.07    1.04
   6   3   2    9.42    1.17
  -6  -3  -2    8.44    1.29
   6   3   2   10.39    1.28
   6   4   2   36.12    2.74
   6   4   2   35.75    2.27
   6   4   2   33.60    2.40
  -6  -4  -2   35.96    1.92
  -6  -5  -2    0.31    0.59
   6   5   2    0.66    0.92
   6   5   2    0.07    0.84
  -6  -5  -2    0.57    0.66
  -6  -6  -2    0.13    0.72
   6   6   2   -0.12    0.96
  -6  -6  -2    0.59    0.73
   6   6   2    0.11    1.05
  -6  -7  -2   -0.09    0.68
   6   7   2    0.46    1.16
  -7  12  -2    0.02    1.56
  -7  11  -2    5.89    1.92
   7 -11   2    4.99    1.63
   7 -10   2    1.39    1.22
  -7  10  -2   -0.01    1.28
   7  -9   2    4.15    1.37
  -7   9  -2    2.14    1.37
  -7   8  -2    3.34    1.41
   7  -8   2    1.76    1.06
   7  -8   2    0.07    1.21
   7  -7   2   15.75    1.64
  -7   7  -2   12.81    1.84
   7  -7   2   18.04    2.20
   7  -6   2    1.24    1.08
   7  -6   2    2.60    0.81
  -7   6  -2    1.90    1.05
   7  -5   2   26.29    2.47
   7  -5   2   20.09    2.19
  -7   5  -2   25.62    2.22
   7  -5   2   25.57    1.70
   7  -5   2   28.82    2.55
  -7   4  -2    2.69    0.93
   7  -4   2    3.43    1.24
   7  -4   2    2.69    1.14
   7  -4   2    2.07    0.92
  -7   4  -2    6.21    1.15
   7  -4   2    4.05    1.33
  -7   3  -2    3.70    1.03
   7  -3   2    4.05    0.59
   7  -3   2    2.97    1.17
   7  -3   2    2.14    1.05
   7  -3   2    2.43    1.03
  -7   3  -2    2.00    0.89
   7  -2   2    9.83    1.49
  -7   2  -2    9.54    1.28
   7  -2   2    9.70    1.58
  -7   2  -2    9.87    0.94
  -7   2  -2    9.79    1.28
   7  -2   2   11.57    1.52
  -7   1  -2  157.06    4.79
  -7   1  -2  141.95    5.19
  -7   1  -2  155.97    5.22
   7  -1   2  155.34    5.76
   7  -1   2  154.73    5.86
   7  -1   2  142.03    5.81
   7   0   2  132.33    4.26
  -7   0  -2  129.50    4.46
  -7   0  -2  135.00    4.65
   7   0   2  134.59    5.21
   7   0   2  140.01    5.61
   7   0   2  136.23    5.10
   7   1   2   41.71    2.29
  -7  -1  -2   44.45    2.07
   7   1   2   41.97    2.84
   7   1   2   42.77    2.46
  -7  -1  -2   37.18    2.17
  -7  -2  -2   24.66    1.57
   7   2   2   28.45    2.49
   7   2   2   24.78    1.83
   7   2   2   28.45    2.04
  -7  -2  -2   27.20    1.90
   7   3   2   29.63    2.06
  -7  -3  -2   31.52    2.17
  -7  -3  -2   28.80    1.68
   7   3   2   28.77    2.60
   7   3   2   26.26    2.11
   7   4   2   -0.70    0.92
  -7  -4  -2    1.34    0.63
  -7  -4  -2    0.92    0.88
   7   4   2    2.05    0.93
   7   4   2    0.58    0.91
  -7  -5  -2    4.05    1.21
  -7  -5  -2    1.85    0.77
   7   5   2    3.03    1.10
   7   5   2    3.67    1.21
   7   6   2    0.60    1.17
  -7  -6  -2    0.22    0.74
   7   6   2    0.69    1.03
  -8  11  -2    0.65    1.54
  -8  10  -2    5.36    1.95
  -8   9  -2   10.74    2.09
  -8   8  -2    8.28    1.77
   8  -8   2    5.25    1.79
   8  -7   2    0.20    1.13
  -8   7  -2    2.28    1.23
   8  -6   2    4.38    1.46
  -8   6  -2    4.38    1.34
   8  -5   2    2.26    1.26
  -8   5  -2    0.79    1.01
   8  -5   2    2.63    1.13
   8  -4   2   -0.61    1.07
   8  -4   2    1.03    1.00
   8  -4   2   -0.11    0.88
   8  -4   2    1.09    0.87
  -8   4  -2   -0.43    0.82
   8  -3   2   39.35    2.93
   8  -3   2   39.00    2.87
   8  -3   2   39.45    2.87
  -8   3  -2   39.65    2.54
   8  -2   2   72.01    3.82
   8  -2   2   70.00    3.93
  -8   2  -2   71.70    3.42
   8  -2   2   78.58    3.91
   8  -1   2    2.95    1.12
   8  -1   2    3.79    1.35
   8  -1   2    3.63    1.22
  -8   1  -2    3.16    0.78
  -8   1  -2    3.75    0.96
  -8   0  -2    4.94    0.94
   8   0   2    4.28    1.43
   8   0   2    3.01    1.11
   8   0   2    5.00    1.20
  -8   0  -2    3.29    0.85
   8   1   2   -1.16    0.82
   8   1   2   -0.83    0.76
  -8  -1  -2    0.38    0.66
  -8  -1  -2   -0.26    0.55
   8   1   2   -0.07    0.81
  -8  -2  -2   11.95    1.14
   8   2   2    8.70    1.76
  -8  -2  -2    9.34    1.29
   8   2   2    9.69    1.35
   8   2   2    8.79    1.29
  -8  -3  -2    9.63    1.44
   8   3   2    8.31    1.35
   8   3   2   10.02    1.98
  -8  -3  -2    9.07    1.08
   8   3   2   10.26    1.35
  -8  -4  -2   -0.28    0.58
  -8  -4  -2    0.63    0.90
   8   4   2    0.16    0.90
   8   4   2    0.49    1.20
   8   4   2    0.54    0.89
  -8  -5  -2    0.53    0.95
   8   5   2    0.26    0.95
   8   5   2    0.45    1.06
  -8  -5  -2    0.42    0.69
  -9  10  -2    2.31    1.70
  -9   9  -2   -0.04    1.28
  -9   8  -2    1.61    1.36
   9  -8   2    5.09    1.74
  -9   7  -2    0.15    1.20
   9  -7   2   -0.04    1.21
  -9   6  -2    2.93    1.32
   9  -6   2    1.22    1.04
   9  -6   2    0.95    1.33
   9  -5   2   18.36    2.27
  -9   5  -2   15.09    1.95
   9  -5   2   20.38    2.42
  -9   4  -2   26.24    2.31
   9  -4   2   30.85    2.74
   9  -4   2   30.04    2.74
   9  -4   2   30.50    2.81
   9  -3   2    5.62    1.48
   9  -3   2    6.06    1.55
  -9   3  -2    6.05    1.32
   9  -2   2   -1.33    1.05
   9  -2   2   -0.08    0.91
   9  -2   2   -0.41    1.00
  -9   2  -2    0.50    0.82
   9  -1   2    4.59    1.45
  -9   1  -2    4.00    1.06
   9  -1   2    4.61    1.32
   9  -1   2    5.40    1.42
   9   0   2    7.27    1.40
  -9   0  -2    5.95    1.08
   9   0   2    4.38    1.28
   9   0   2    5.55    1.71
   9   1   2    5.86    1.25
   9   1   2    6.89    1.69
  -9  -1  -2    6.10    1.03
   9   1   2    5.68    1.30
  -9  -2  -2    3.67    0.89
   9   2   2    2.72    1.06
   9   2   2    1.68    1.02
   9   2   2    0.98    1.22
   9   3   2    2.54    1.15
   9   3   2    2.06    1.45
   9   3   2    2.76    1.04
  -9  -3  -2    1.65    0.73
   9   4   2    0.19    0.98
   9   4   2   -0.40    1.01
   9   4   2   -0.19    1.32
  -9  -4  -2    0.33    0.65
 -10   9  -2    3.23    1.72
 -10   8  -2   -0.06    1.22
  10  -8   2    0.58    1.50
  10  -7   2    7.29    1.77
 -10   7  -2    8.53    1.92
  10  -7   2   10.60    2.22
  10  -6   2    1.74    1.24
 -10   6  -2   -0.09    1.17
  10  -6   2    1.54    1.43
  10  -5   2   -0.06    0.91
 -10   5  -2   -0.38    1.02
  10  -5   2    0.78    1.24
 -10   4  -2    5.56    1.36
  10  -4   2    7.97    1.83
  10  -4   2    4.81    1.65
  10  -4   2    6.21    1.73
  10  -3   2   -0.41    1.09
  10  -3   2   -0.27    1.16
 -10   3  -2   -0.49    0.91
  10  -3   2   -1.80    0.95
  10  -2   2    3.38    1.49
  10  -2   2    2.63    1.29
 -10   2  -2    1.36    1.11
  10  -1   2   -1.38    1.26
  10  -1   2    0.66    1.28
  10  -1   2   -1.36    0.92
 -10   1  -2   -1.40    0.74
 -10   0  -2    4.46    1.11
  10   0   2    3.52    1.62
  10   0   2    3.08    1.30
  10   0   2    3.61    1.31
  10   1   2    3.47    1.21
  10   1   2    3.16    1.23
 -10  -1  -2    1.27    0.87
  10   1   2    2.95    1.68
  10   2   2    0.84    1.41
  10   2   2   -0.25    1.04
 -10  -2  -2    0.24    0.71
  10   2   2    0.37    0.99
  11  -7   2   -0.53    1.13
 -11   7  -2   -0.82    1.37
  11  -7   2    0.80    1.48
 -11   6  -2   -0.82    0.91
  11  -6   2   -0.63    1.08
  11  -6   2    1.47    1.29
  11  -5   2    3.38    1.70
  11  -5   2    1.65    1.31
 -11   5  -2    3.69    1.26
 -11   4  -2    0.81    0.91
  11  -4   2   -1.07    1.05
  11  -4   2    0.49    1.32
  11  -3   2    1.97    1.36
  11  -3   2    1.90    1.45
  11  -3   2    2.48    1.59
 -11   3  -2    1.35    1.14
  11  -2   2    1.66    1.34
 -11   2  -2    2.68    1.18
  11  -2   2    2.26    1.51
  11  -2   2    1.39    1.41
 -11   1  -2    0.10    0.92
  11  -1   2   -0.70    1.42
  11  -1   2    0.71    1.30
  11   0   2    1.40    1.40
  11   0   2   -0.87    1.08
 -11   0  -2   -0.59    0.82
  12   1  -3    3.36    1.52
  12   1  -3    4.50    1.30
  12   1  -3    3.96    1.02
 -12  -1   3    1.86    0.85
 -12   0   3   -0.63    0.72
  12   0  -3    0.47    1.26
  12   0  -3    0.49    0.98
  12   0  -3   -1.65    0.98
  12  -1  -3    1.82    1.03
 -12   1   3   -0.32    0.85
  12  -1  -3   -1.32    1.06
  12  -1  -3    1.45    1.51
  12  -2  -3    8.57    1.96
 -12   2   3    9.63    1.45
  12  -2  -3    8.44    1.58
  12  -3  -3    5.71    1.71
 -12   3   3    6.71    1.46
  12  -3  -3    9.74    1.79
  12  -4  -3    5.65    1.69
  12  -4  -3    5.58    1.66
 -12   4   3    3.47    1.33
  12  -5  -3   11.62    2.20
 -12   5   3    8.35    1.76
  12  -5  -3   10.19    2.12
  12  -6  -3   12.58    2.41
 -12   6   3   11.04    1.99
  11   4  -3    1.06    1.52
  11   3  -3    0.92    1.30
 -11  -2   3    5.34    0.77
  11   2  -3    5.73    0.86
  11   2  -3    4.45    0.95
  11   2  -3    1.59    1.36
 -11  -1   3    0.37    0.63
  11   1  -3    0.11    1.06
  11   1  -3    0.38    0.98
  11   1  -3    0.09    0.79
  11   0  -3    0.17    0.81
  11   0  -3   -1.09    1.10
 -11   0   3    1.93    0.81
  11   0  -3   -0.84    0.93
  11  -1  -3    4.62    1.15
  11  -1  -3    7.20    1.57
 -11   1   3    4.13    1.08
  11  -1  -3    1.61    1.23
  11  -2  -3    3.29    1.30
  11  -2  -3    3.63    1.21
  11  -2  -3    4.02    1.60
 -11   2   3    3.65    1.13
 -11   3   3   40.78    2.66
  11  -3  -3   41.61    3.16
  11  -3  -3   45.30    3.06
  11  -4  -3    9.33    1.86
  11  -4  -3    7.89    1.72
 -11   4   3    8.33    1.52
  11  -5  -3    7.61    1.78
 -11   5   3    8.01    1.63
  11  -5  -3    2.57    1.36
 -11   6   3    4.96    1.59
  11  -6  -3    4.37    1.52
  11  -6  -3    5.45    1.79
  11  -7  -3    5.91    1.54
 -11   7   3    2.40    1.41
  11  -7  -3    3.48    1.74
  11  -8  -3   -1.06    1.02
  11  -8  -3    0.71    1.46
 -11   8   3   -1.72    1.23
  10   4  -3   -0.71    1.18
  10   3  -3   -0.52    0.99
  10   2  -3    4.43    1.47
 -10  -2   3    5.45    0.66
  10   2  -3    3.46    0.83
  10   2  -3    3.65    0.71
  10   1  -3   11.57    1.23
 -10  -1   3   12.55    1.11
  10   1  -3   11.53    1.95
  10   1  -3   12.66    1.37
  10   0  -3    3.43    1.34
  10   0  -3    3.56    0.97
 -10   0   3    4.47    0.88
  10   0  -3    5.44    1.29
  10  -1  -3   76.72    4.05
  10  -1  -3   72.48    3.81
 -10   1   3   68.45    3.09
  10  -1  -3   68.41    3.37
  10  -2  -3    3.32    1.17
 -10   2   3    2.85    1.01
  10  -2  -3    4.15    1.41
  10  -2  -3    3.69    1.31
  10  -3  -3   32.52    2.58
  10  -3  -3   34.38    2.69
 -10   3   3   32.93    2.30
  10  -3  -3   37.30    3.01
 -10   4   3   65.76    3.51
  10  -4  -3   75.25    4.11
  10  -4  -3   71.23    3.88
  10  -5  -3   36.00    2.84
 -10   5   3   42.18    2.90
  10  -5  -3   46.81    3.42
  10  -6  -3   39.11    2.94
 -10   6   3   38.24    2.97
  10  -6  -3   42.48    3.40
  10  -7  -3    0.61    0.95
  10  -7  -3    0.23    1.43
 -10   7   3    1.75    1.23
  10  -8  -3    0.94    1.62
 -10   8   3   -1.93    1.03
 -10   9   3   -1.15    1.37
  -9  -6   3    1.64    0.50
   9   4  -3    8.31    1.82
   9   3  -3    3.62    1.33
   9   2  -3   16.13    1.11
  -9  -2   3   13.14    0.92
   9   2  -3   16.08    2.04
   9   2  -3   15.28    1.29
   9   1  -3   12.66    1.77
  -9  -1   3   13.59    1.07
   9   1  -3   13.82    1.34
   9   1  -3   12.74    1.17
   9   0  -3   12.93    1.47
   9   0  -3   12.60    1.70
  -9   0   3   13.13    1.16
   9   0  -3   10.82    1.20
   9  -1  -3   15.77    1.53
  -9   1   3   19.01    1.52
   9  -1  -3   17.66    1.91
   9  -1  -3   14.83    1.71
  -9   2   3  169.57    5.97
   9  -2  -3  160.82    6.39
   9  -2  -3  178.13    6.48
   9  -2  -3  185.80    6.90
   9  -3  -3   -0.04    0.99
   9  -3  -3   -0.71    0.74
  -9   3   3   -0.74    0.66
   9  -3  -3    0.56    0.93
   9  -4  -3    1.83    1.04
   9  -4  -3    0.88    1.03
  -9   4   3    1.81    0.94
   9  -5  -3    6.67    1.53
   9  -5  -3    7.51    1.44
  -9   5   3    6.07    1.44
   9  -6  -3   15.33    2.16
  -9   6   3   14.12    1.87
   9  -6  -3   17.89    1.95
  -9   7   3   10.55    1.87
   9  -7  -3   12.18    2.17
  -9   8   3   11.51    2.08
   9  -8  -3    8.53    2.14
  -9   9   3    0.42    1.41
  -9  10   3   -1.37    1.46
   8   8  -3    0.40    0.98
   8   8  -3    0.87    0.99
  -8  -8   3    1.23    0.77
  -8  -7   3   -0.25    0.57
   8   7  -3    0.37    0.77
   8   7  -3    0.86    0.83
   8   6  -3    0.52    0.64
  -8  -6   3    0.62    0.48
   8   6  -3   -0.37    0.61
   8   4  -3   -0.93    0.82
   8   3  -3   36.71    2.66
  -8  -2   3   -0.33    0.32
   8   2  -3    0.07    0.46
  -8  -2   3    0.17    0.28
   8   2  -3    0.07    0.41
   8   2  -3   -0.56    0.61
   8   1  -3    0.94    0.62
   8   1  -3    2.88    0.95
   8   1  -3    1.69    0.74
  -8  -1   3    1.37    0.50
  -8  -1   3    1.85    0.44
   8   0  -3   46.95    2.78
   8   0  -3   45.46    2.26
  -8   0   3   50.39    2.06
  -8   0   3   46.87    2.06
   8   0  -3   47.58    2.51
  -8   1   3   77.93    3.03
   8  -1  -3   81.92    3.71
   8  -1  -3   77.60    3.59
   8  -1  -3   74.71    3.33
  -8   1   3   74.99    3.06
   8  -2  -3    1.82    0.66
   8  -2  -3    1.23    0.88
  -8   2   3    2.66    0.79
   8  -2  -3    2.41    0.92
  -8   2   3    2.44    0.80
   8  -2  -3    2.94    0.94
   8  -2  -3    1.78    1.02
  -8   2   3    1.75    0.81
   8  -3  -3   -0.16    0.78
  -8   3   3    0.07    0.67
   8  -3  -3    0.30    0.66
   8  -3  -3    1.21    0.83
  -8   3   3    1.59    0.80
   8  -3  -3   -1.02    0.62
   8  -3  -3   -1.00    0.83
   8  -3  -3    0.39    0.36
   8  -4  -3    3.08    0.61
   8  -4  -3    4.81    1.12
   8  -4  -3    5.07    1.24
   8  -4  -3    4.89    1.29
  -8   4   3    6.53    1.21
   8  -4  -3    4.41    1.41
   8  -5  -3   61.48    3.58
   8  -5  -3   55.09    2.99
   8  -5  -3   58.93    3.50
   8  -5  -3   57.56    2.71
  -8   5   3   61.40    3.24
   8  -5  -3   55.14    1.93
   8  -6  -3   14.87    1.49
   8  -6  -3   13.34    1.10
  -8   6   3   14.27    1.81
   8  -6  -3   17.42    2.13
   8  -6  -3   17.07    2.15
   8  -7  -3   21.33    1.47
   8  -7  -3   21.16    2.49
   8  -7  -3   19.84    1.89
   8  -7  -3   24.64    2.64
  -8   7   3   21.41    2.22
   8  -8  -3    3.40    1.61
  -8   8   3    5.92    1.56
   8  -8  -3    3.40    1.51
  -8   9   3    0.24    1.32
  -8  10   3    1.81    1.59
  -7  -9   3    5.87    1.12
   7   9  -3    3.85    1.31
   7   9  -3    4.22    1.48
  -7  -8   3    2.78    0.85
   7   8  -3    3.52    1.15
   7   8  -3    3.18    1.18
   7   7  -3   -0.58    0.81
  -7  -7   3   -0.40    0.54
   7   7  -3    0.74    0.91
  -7  -6   3    1.95    0.53
   7   6  -3    1.05    0.72
   7   6  -3    2.13    0.76
   7   5  -3    0.49    0.54
  -7  -5   3    0.92    0.37
  -7  -5   3    0.72    0.43
   7   5  -3    1.20    0.59
   7   3  -3    2.17    0.97
   7   2  -3   24.34    1.29
  -7  -2   3   23.70    0.95
   7   2  -3   25.51    1.20
   7   2  -3   29.46    2.09
  -7  -2   3   25.30    1.00
  -7  -1   3    0.14    0.31
   7   1  -3    0.36    0.52
  -7  -1   3    1.34    0.44
   7   1  -3    0.97    0.73
   7   1  -3   -0.17    0.50
  -7  -1   3    0.48    0.32
   7   0  -3    4.91    1.01
   7   0  -3    2.06    0.73
  -7   0   3    3.44    0.57
  -7   0   3    2.72    0.64
  -7   0   3    2.47    0.54
   7   0  -3    2.40    0.69
   7   0  -3    2.36    0.81
   7  -1  -3  216.31    7.02
   7  -1  -3  203.61    7.02
   7  -1  -3  217.83    7.00
  -7   1   3  217.26    6.58
  -7   1   3  220.69    5.76
   7  -1  -3  222.55    7.37
  -7   1   3  215.71    6.63
  -7   2   3    3.39    0.76
   7  -2  -3    3.37    0.92
   7  -2  -3    2.81    0.93
  -7   2   3    4.20    0.85
   7  -2  -3    3.87    0.96
   7  -2  -3    5.34    0.84
   7  -2  -3    4.05    0.46
   7  -2  -3    4.10    1.01
   7  -3  -3   28.08    2.09
   7  -3  -3   29.96    2.13
  -7   3   3   27.26    1.83
  -7   3   3   31.41    1.98
   7  -3  -3   29.95    1.94
   7  -3  -3   31.46    2.01
  -7   3   3   32.05    2.09
   7  -3  -3   34.10    2.53
   7  -4  -3    0.27    0.75
  -7   4   3    0.54    0.77
   7  -4  -3    0.39    0.33
   7  -4  -3    0.55    0.48
   7  -4  -3    0.03    0.45
   7  -4  -3    0.13    0.58
   7  -4  -3    0.48    0.90
   7  -4  -3    0.13    0.80
  -7   5   3   47.55    2.79
   7  -5  -3   41.91    2.94
   7  -5  -3   47.12    1.90
   7  -5  -3   44.01    2.32
   7  -5  -3   46.49    2.92
   7  -6  -3   84.93    4.39
  -7   6   3   85.56    4.09
   7  -6  -3   89.11    4.62
   7  -6  -3   91.30    3.25
   7  -6  -3   90.99    3.89
  -7   7   3    3.76    1.34
   7  -7  -3    5.15    0.89
   7  -7  -3    6.99    1.74
   7  -7  -3    4.89    1.55
   7  -7  -3    6.05    1.33
   7  -8  -3   -0.34    0.84
   7  -8  -3    0.30    0.74
   7  -8  -3    1.21    1.48
  -7   8   3   -0.34    1.07
  -7   9   3   25.91    2.64
   7  -9  -3   26.39    2.48
   7  -9  -3   32.82    3.01
  -7  10   3    0.65    1.27
   7 -10  -3    1.23    1.25
   7 -11  -3    5.43    1.68
  -7  11   3    4.95    1.84
  -6  -9   3    1.94    0.87
   6   9  -3    1.74    1.26
   6   9  -3    4.64    1.48
  -6  -8   3    0.20    0.61
   6   8  -3   -0.07    1.08
   6   8  -3    0.37    0.96
   6   7  -3    2.25    0.91
  -6  -7   3    2.42    0.72
   6   7  -3    3.96    1.07
   6   6  -3   -0.58    0.69
  -6  -6   3    0.21    0.44
   6   6  -3    0.29    0.69
   6   5  -3    0.39    0.55
  -6  -5   3   -0.20    0.34
   6   5  -3   -0.08    0.54
  -6  -5   3   -0.15    0.38
   6   4  -3   33.82    1.52
   6   4  -3   32.78    1.46
  -6  -4   3   32.64    1.22
   6   3  -3   17.77    1.70
   6   3  -3   20.22    1.01
   6   3  -3   18.78    0.92
   6   2  -3    9.58    1.23
   6   2  -3    9.52    0.77
  -6  -2   3    9.52    0.55
  -6  -2   3   10.02    0.58
   6   2  -3    8.74    0.74
  -6  -1   3   76.64    2.47
   6   1  -3   79.02    2.92
  -6  -1   3   78.50    2.55
   6   1  -3   79.06    3.31
   6   1  -3   83.29    3.01
   6   1  -3   76.07    2.76
   6   0  -3   96.71    3.65
   6   0  -3   97.10    3.48
  -6   0   3  101.78    3.07
  -6   0   3   95.54    3.21
  -6   0   3   93.14    3.11
   6   0  -3   94.21    3.65
   6   0  -3   96.62    3.57
  -6   1   3   32.03    1.59
   6  -1  -3   32.94    1.93
   6  -1  -3   31.11    1.82
   6  -1  -3   33.40    1.65
  -6   1   3   31.51    1.65
  -6   1   3   33.47    1.24
   6  -1  -3   33.45    1.90
   6  -1  -3   32.85    2.02
   6  -2  -3   72.00    3.18
  -6   2   3   69.77    2.88
   6  -2  -3   71.63    3.22
  -6   2   3   72.91    2.91
   6  -2  -3   75.21    3.04
   6  -2  -3   69.53    2.92
   6  -2  -3   79.09    3.51
  -6   3   3    4.35    0.90
   6  -3  -3    6.30    1.08
   6  -3  -3    5.32    0.75
   6  -3  -3    4.27    0.68
   6  -3  -3    3.71    0.95
   6  -3  -3    4.97    0.87
   6  -3  -3    6.38    1.18
  -6   3   3    5.70    0.95
   6  -3  -3    6.00    0.57
  -6   3   3    5.49    1.00
  -6   4   3   40.13    2.63
   6  -4  -3   36.58    2.34
   6  -4  -3   38.67    1.63
   6  -4  -3   35.29    1.92
   6  -4  -3   36.42    2.45
  -6   4   3   39.62    2.31
  -6   5   3   26.41    2.37
   6  -5  -3   33.10    2.44
   6  -5  -3   33.85    2.81
   6  -5  -3   34.56    2.46
   6  -5  -3   31.98    1.63
   6  -5  -3   33.71    2.02
  -6   5   3   32.43    2.19
   6  -6  -3   15.04    1.50
  -6   6   3   17.67    2.11
   6  -6  -3   15.61    1.96
   6  -6  -3   14.47    1.26
  -6   6   3   15.64    1.73
   6  -6  -3   12.77    1.79
   6  -7  -3   69.33    4.04
   6  -7  -3   63.25    3.32
  -6   7   3   68.97    3.66
   6  -7  -3   65.74    3.75
   6  -8  -3   37.84    2.99
   6  -8  -3   33.64    2.54
  -6   8   3   36.70    2.85
   6  -9  -3    1.49    1.49
   6  -9  -3   -0.12    0.90
  -6   9   3   -1.87    0.87
  -6  10   3   -1.21    1.10
   6 -10  -3   -1.40    0.88
   6 -11  -3    1.28    1.37
   5  10  -3    2.86    1.45
  -5 -10   3    6.40    1.25
   5   9  -3   -0.63    1.17
   5   9  -3    0.38    1.09
  -5  -9   3    1.33    0.81
   5   8  -3   13.38    1.72
  -5  -8   3   11.04    1.25
   5   8  -3   10.22    1.48
   5   7  -3   -0.33    0.74
   5   7  -3    0.13    0.98
   5   7  -3    0.82    0.94
  -5  -7   3    0.36    0.57
   5   6  -3    0.47    0.68
   5   6  -3    0.86    0.70
  -5  -6   3    0.70    0.49
  -5  -6   3    0.63    0.59
  -5  -5   3    1.51    0.43
   5   5  -3    1.53    0.66
   5   5  -3    0.82    0.60
  -5  -5   3    1.39    0.49
  -5  -4   3    0.25    0.27
  -5  -4   3   -0.15    0.32
   5   4  -3    0.59    0.41
   5   4  -3    0.16    0.45
  -5  -3   3   38.32    1.36
   5   3  -3   40.67    2.29
   5   3  -3   43.04    1.66
  -5  -3   3   39.92    1.33
   5   3  -3   38.83    1.53
   5   2  -3   11.91    0.84
   5   2  -3   12.49    0.80
  -5  -2   3   14.30    0.81
  -5  -2   3   13.31    0.66
   5   2  -3   11.87    0.87
   5   2  -3   11.09    1.18
  -5  -2   3   13.35    0.66
   5   1  -3    2.19    0.48
  -5  -1   3    1.94    0.35
   5   1  -3    1.90    0.66
  -5  -1   3    1.19    0.41
   5   1  -3    1.88    0.50
   5   1  -3    1.34    0.50
  -5  -1   3    1.58    0.40
  -5   0   3  133.38    4.01
  -5   0   3  132.23    4.01
   5   0  -3  129.84    4.30
   5   0  -3  132.01    4.53
  -5   0   3  137.98    3.93
   5   0  -3  126.74    4.35
  -5   0   3  132.76    4.08
   5   0  -3  128.25    4.28
   5  -1  -3  576.91   16.70
  -5   1   3  567.45   15.49
   5  -1  -3  564.02   16.45
   5  -1  -3  582.05   15.24
   5  -1  -3  558.79   14.95
  -5   1   3  571.36   14.74
   5  -1  -3  582.74   16.44
   5  -1  -3  534.26   15.35
  -5   1   3  570.28   15.58
   5  -2  -3  144.00    5.04
   5  -2  -3  147.23    5.30
  -5   2   3  152.27    4.90
  -5   2   3  142.68    4.89
   5  -2  -3  156.07    5.60
   5  -2  -3  149.01    4.34
  -5   2   3  155.27    5.36
   5  -2  -3  155.50    4.76
   5  -2  -3  153.57    4.69
   5  -2  -3  151.69    5.18
  -5   3   3  607.21   18.24
   5  -3  -3  606.71   18.17
   5  -3  -3  620.37   16.93
  -5   3   3  595.58   17.10
   5  -3  -3  611.32   16.91
  -5   3   3  639.81   17.18
   5  -3  -3  615.01   16.10
  -5   4   3    1.45    0.79
   5  -4  -3    0.59    0.68
   5  -4  -3   -0.18    0.64
   5  -4  -3   -0.38    0.62
   5  -4  -3    1.06    0.55
  -5   4   3   -0.20    0.71
   5  -4  -3    0.69    0.44
   5  -5  -3   29.90    2.33
  -5   5   3   27.64    2.23
   5  -5  -3   28.12    2.21
   5  -5  -3   27.04    2.05
  -5   5   3   30.53    2.03
   5  -5  -3   26.05    1.80
   5  -5  -3   30.16    1.61
   5  -6  -3   21.50    2.06
   5  -6  -3   25.05    2.29
   5  -6  -3   25.07    1.84
  -5   6   3   23.40    1.93
  -5   6   3   22.37    2.27
  -5   7   3   18.49    1.87
  -5   7   3   16.56    2.22
   5  -7  -3   17.04    1.75
   5  -7  -3   21.43    2.25
   5  -7  -3   17.97    2.06
  -5   8   3    0.44    0.99
   5  -8  -3    1.26    1.01
   5  -8  -3    0.53    1.05
   5  -9  -3   -0.15    1.20
   5  -9  -3    0.98    1.09
  -5   9   3    0.86    1.11
  -5  10   3    2.71    1.32
   5 -10  -3    0.60    1.05
   5 -10  -3   -0.37    1.11
   5 -11  -3    0.71    1.18
  -4 -11   3   -0.18    0.90
   4  11  -3   -0.69    1.30
  -4 -10   3    3.53    1.15
   4  10  -3    3.98    1.53
  -4  -9   3    7.13    1.26
   4   9  -3    6.78    1.49
   4   9  -3    7.80    1.60
   4   8  -3    7.11    1.52
  -4  -8   3    9.57    1.21
   4   8  -3    8.12    1.48
   4   8  -3   12.05    1.63
  -4  -7   3   25.36    1.64
   4   7  -3   25.32    1.97
   4   7  -3   20.87    1.94
   4   7  -3   25.56    2.03
   4   6  -3   -1.13    0.66
  -4  -6   3    0.18    0.42
   4   6  -3    2.44    0.77
  -4  -6   3    0.25    0.56
   4   6  -3    0.32    0.72
   4   5  -3   43.72    2.14
  -4  -5   3   46.81    1.90
  -4  -5   3   43.82    1.90
   4   5  -3   44.76    2.18
   4   4  -3   95.67    3.40
   4   4  -3   91.60    3.33
  -4  -4   3   94.79    3.01
  -4  -4   3   98.27    3.09
   4   3  -3  182.93    5.13
   4   3  -3  185.03    5.65
  -4  -3   3  189.85    5.27
  -4  -3   3  190.58    5.33
   4   3  -3  187.36    5.75
  -4  -2   3  391.60   10.77
   4   2  -3  396.50   11.38
   4   2  -3  404.41   11.48
  -4  -2   3  392.87   10.75
   4   2  -3  407.22   10.61
   4   2  -3  400.04   10.94
   4   1  -3  205.70    6.09
   4   1  -3  200.43    5.78
   4   1  -3  201.51    6.19
  -4  -1   3  199.59    6.09
   4   1  -3  204.46    5.93
  -4  -1   3  200.04    5.67
  -4  -1   3  197.96    5.68
   4   0  -3   -0.15    0.35
  -4   0   3   -0.77    0.33
   4   0  -3    0.58    0.43
   4   0  -3    0.12    0.41
   4   0  -3   -0.48    0.24
   4   0  -3   -0.11    0.20
  -4   0   3   -0.13    0.23
  -4   0   3   -0.17    0.29
   4   0  -3    0.46    0.41
  -4   0   3    3.27    0.53
   4  -1  -3  324.97    8.65
   4  -1  -3  320.52    9.69
  -4   1   3  312.06    9.69
  -4   1   3  331.71    8.63
   4  -1  -3  314.45    9.07
   4  -1  -3  323.31    8.94
   4  -1  -3  313.39    8.66
   4  -1  -3  329.16    9.93
  -4   1   3  315.97    9.11
   4  -1  -3  327.70    9.67
  -4   1   3  322.60    9.08
   4  -2  -3  243.74    7.63
   4  -2  -3  243.39    7.05
  -4   2   3  236.95    7.79
   4  -2  -3  205.12    7.76
   4  -2  -3  242.05    7.24
   4  -2  -3  247.12    6.71
   4  -2  -3  245.40    7.71
   4  -2  -3  246.14    7.07
   4  -2  -3  242.34    6.67
  -4   2   3  251.65    7.22
  -4   2   3  235.99    7.18
   4  -3  -3   25.90    1.45
   4  -3  -3   26.41    1.80
  -4   3   3   22.87    1.52
   4  -3  -3   27.20    1.94
  -4   3   3   24.23    1.59
  -4   3   3   26.49    1.91
   4  -3  -3   24.35    1.63
   4  -3  -3   26.89    1.33
   4  -4  -3    0.65    0.62
  -4   4   3    0.44    0.58
   4  -4  -3   -0.13    0.41
   4  -4  -3    0.43    0.58
  -4   4   3   -0.71    0.55
   4  -4  -3   -0.14    0.33
   4  -4  -3   -0.03    0.53
  -4   5   3    2.62    0.82
   4  -5  -3    1.30    0.71
   4  -5  -3    1.97    0.98
   4  -5  -3    1.56    0.63
  -4   5   3   -0.06    0.74
   4  -6  -3   23.31    1.83
  -4   6   3   22.03    1.80
  -4   6   3   22.89    2.23
   4  -6  -3   26.61    2.17
   4  -6  -3   24.38    1.95
  -4   7   3    2.50    1.34
   4  -7  -3    2.54    1.09
  -4   7   3    1.77    0.93
   4  -7  -3    2.68    1.20
   4  -7  -3    1.06    0.80
   4  -8  -3   35.46    2.73
  -4   8   3   39.88    3.40
   4  -8  -3   38.85    2.63
  -4   8   3   38.46    2.68
  -4   9   3   20.52    2.09
   4  -9  -3   15.38    2.05
   4  -9  -3   18.23    2.06
   4 -10  -3    0.77    1.07
   4 -10  -3    0.36    1.32
   4 -11  -3    0.19    1.32
   4 -11  -3   -0.04    1.02
   3  11  -3   -0.90    1.26
  -3 -11   3    0.47    0.80
   3  10  -3    1.42    1.37
  -3 -10   3    1.91    0.89
   3   9  -3   28.44    2.61
  -3  -9   3   25.54    1.99
  -3  -8   3   11.77    1.36
   3   8  -3   10.54    1.61
   3   8  -3    8.29    1.57
   3   8  -3    6.36    1.61
   3   7  -3   29.00    2.23
   3   7  -3   33.09    2.22
  -3  -7   3   31.01    1.95
  -3  -7   3   30.44    1.83
   3   7  -3   23.63    2.19
   3   6  -3   83.07    3.57
  -3  -6   3   78.44    3.14
   3   6  -3   82.71    3.60
  -3  -6   3   89.00    3.30
  -3  -5   3    4.55    0.67
  -3  -5   3    7.02    0.82
   3   5  -3    4.80    0.87
   3   5  -3    5.38    0.90
  -3  -4   3 1434.65   37.19
  -3  -4   3 1427.99   37.18
   3   4  -3 1413.29   39.17
   3   4  -3 1359.58   39.11
   3   3  -3  308.80    9.21
  -3  -3   3  321.79    8.75
   3   3  -3  315.94    9.32
  -3  -3   3  311.45    8.66
  -3  -2   3  341.74    9.37
   3   2  -3  337.92    9.91
   3   2  -3  348.66   10.04
  -3  -2   3  346.61    9.42
   3   1  -3  350.89    9.00
   3   1  -3  329.41    8.86
  -3  -1   3  349.98    9.15
  -3  -1   3  326.61    9.13
   3   1  -3  329.35    9.02
  -3  -1   3  326.86    9.57
  -3  -1   3  327.40    9.12
   3   1  -3  322.85    9.65
   3   1  -3  334.89    9.80
   3   0  -3  372.63   11.13
  -3   0   3  418.92   12.02
   3   0  -3  444.33   11.22
   3   0  -3  413.86   12.08
  -3   0   3  418.52   10.62
  -3   0   3  409.61   11.94
  -3   0   3  406.13   11.26
  -3   0   3  406.76   11.22
   3   0  -3  403.07   10.98
  -3   0   3  425.92   10.96
   3   0  -3  413.94   10.63
   3   0  -3  406.07   11.91
   3  -1  -3   36.62    1.49
  -3   1   3   32.67    1.79
   3  -1  -3   35.27    1.75
   3  -1  -3   37.40    1.58
  -3   1   3   33.74    1.56
  -3   1   3   37.70    1.58
   3  -1  -3   35.96    1.52
   3  -1  -3   38.02    1.71
   3  -1  -3   37.24    1.34
  -3   1   3   36.68    1.47
   3  -1  -3   30.37    1.79
  -3   2   3   22.52    1.32
   3  -2  -3   20.60    1.45
   3  -2  -3   21.97    1.59
  -3   2   3   22.05    1.55
  -3   2   3   24.74    1.35
   3  -2  -3   21.30    1.34
   3  -2  -3   22.71    1.21
   3  -2  -3   22.53    1.41
   3  -2  -3   21.67    1.25
   3  -2  -3   19.85    1.22
   3  -3  -3  211.91    6.48
  -3   3   3  207.74    6.52
   3  -3  -3  219.95    7.35
   3  -3  -3  207.16    6.47
   3  -3  -3  213.48    7.02
   3  -3  -3  214.81    6.20
  -3   3   3  204.95    7.20
   3  -4  -3   39.86    2.01
  -3   4   3   41.38    2.53
   3  -4  -3   41.30    2.14
   3  -4  -3   37.58    2.35
   3  -4  -3   37.46    2.27
  -3   4   3   37.20    2.01
   3  -5  -3    0.69    0.67
   3  -5  -3    0.48    0.65
   3  -5  -3    0.06    0.49
  -3   5   3    0.35    0.79
  -3   5   3   -0.72    0.50
  -3   5   3    0.64    0.64
   3  -6  -3    6.10    1.17
   3  -6  -3    6.48    1.22
   3  -6  -3    5.05    1.01
  -3   6   3    6.65    1.45
  -3   6   3    5.26    1.05
  -3   6   3    5.59    1.18
  -3   7   3    1.31    1.19
   3  -7  -3    0.08    0.72
  -3   7   3    1.19    0.79
   3  -7  -3    0.28    0.64
   3  -7  -3    1.35    1.01
   3  -8  -3   26.78    2.18
   3  -8  -3   27.62    2.29
  -3   8   3   29.52    2.95
  -3   8   3   26.85    2.18
   3  -9  -3   -0.86    0.91
  -3   9   3   -0.23    1.38
  -3   9   3   -0.48    0.90
   3  -9  -3   -0.39    0.85
   3 -10  -3    1.56    1.37
   3 -10  -3   -0.96    0.92
   3 -11  -3    3.88    1.42
   2  12  -3   -1.19    1.47
  -2 -12   3    0.01    0.90
   2  11  -3    1.02    1.32
  -2 -11   3   -0.28    0.84
  -2 -10   3    0.58    0.89
   2  10  -3   -0.03    1.07
   2   9  -3   45.65    3.26
  -2  -9   3   41.47    2.65
  -2  -8   3   62.49    3.10
   2   8  -3   59.30    3.55
   2   8  -3   67.14    3.71
   2   7  -3   16.95    1.73
   2   7  -3   16.17    0.94
   2   7  -3   15.18    1.67
   2   7  -3   15.82    0.93
  -2  -7   3   13.73    1.33
  -2  -7   3   15.47    1.53
  -2  -6   3    4.45    0.79
   2   6  -3    4.70    0.53
  -2  -6   3    5.53    0.96
   2   6  -3    4.83    1.07
   2   6  -3    4.79    0.54
   2   6  -3    5.50    1.03
  -2  -5   3  127.99    4.42
   2   5  -3  137.61    3.99
   2   5  -3  134.88    4.91
  -2  -5   3  143.06    4.60
   2   5  -3  131.75    4.91
  -2  -4   3   66.26    2.50
   2   4  -3   68.50    2.19
  -2  -4   3   67.45    2.57
   2   4  -3   66.98    2.81
   2   4  -3   67.04    2.82
  -2  -3   3 1202.04   32.53
   2   3  -3 1184.30   34.21
  -2  -3   3 1275.55   32.62
   2   3  -3 1268.24   32.35
   2   3  -3 1226.62   34.32
   2   3  -3 1225.53   32.43
  -2  -3   3 1243.07   34.11
   2   2  -3  147.46    4.82
   2   2  -3  148.58    4.71
  -2  -2   3  150.33    4.46
   2   2  -3  157.86    4.30
  -2  -2   3  147.41    4.68
  -2  -2   3  145.13    4.39
  -2  -1   3  829.18   22.03
  -2  -1   3  853.61   21.54
  -2  -1   3  849.05   20.76
  -2  -1   3  808.95   23.20
   2   1  -3  833.81   23.32
  -2  -1   3  812.95   22.04
   2   1  -3  816.45   22.03
   2   1  -3  813.63   23.19
   2   1  -3  852.07   21.97
  -2   0   3  209.07    5.74
  -2   0   3  206.65    5.86
  -2   0   3  207.80    5.28
  -2   0   3  197.18    6.32
   2   0  -3  199.90    5.81
  -2   0   3  203.38    6.26
   2   0  -3  208.42    5.83
   2   0  -3  206.39    5.76
   2   0  -3  188.04    6.17
  -2   0   3  200.17    6.18
  -2   0   3  199.68    5.84
   2  -1  -3  126.74    3.97
   2  -1  -3  132.39    4.03
  -2   1   3  131.11    3.88
   2  -1  -3  124.07    4.31
   2  -1  -3  132.16    3.44
   2  -1  -3  131.06    4.30
  -2   1   3  122.77    4.28
   2  -1  -3  130.17    3.91
  -2   1   3  129.96    4.02
  -2   1   3  118.17    3.98
   2  -1  -3  128.06    4.50
  -2   1   3  127.95    4.29
  -2   1   3  124.92    4.44
  -2   2   3 1292.09   37.50
   2  -2  -3 1357.04   37.61
  -2   2   3 1302.96   35.43
  -2   2   3 1375.84   35.47
   2  -2  -3 1301.09   34.33
  -2   2   3 1359.90   37.31
   2  -2  -3 1371.66   37.68
   2  -2  -3 1335.67   35.45
   2  -2  -3 1304.49   37.29
   2  -2  -3 1384.25   35.49
   2  -2  -3 1323.76   35.44
  -2   3   3   34.32    2.11
   2  -3  -3   32.22    1.68
   2  -3  -3   32.57    1.88
  -2   3   3   29.56    1.88
   2  -3  -3   30.78    1.61
   2  -3  -3   36.06    2.10
  -2   3   3   32.36    1.69
   2  -4  -3   35.17    2.15
  -2   4   3   34.91    2.15
   2  -4  -3   30.72    1.80
   2  -4  -3   37.33    1.90
  -2   4   3   34.80    2.29
  -2   4   3   33.36    1.83
   2  -5  -3   50.98    2.47
  -2   5   3   50.20    2.43
   2  -5  -3   44.55    2.60
  -2   5   3   53.67    2.91
  -2   5   3   43.55    2.89
   2  -5  -3   48.04    2.39
  -2   6   3    4.12    0.92
   2  -6  -3    4.40    1.10
  -2   6   3    5.34    1.34
   2  -6  -3    6.26    1.06
  -2   6   3    4.04    1.15
   2  -6  -3    4.03    0.95
  -2   7   3    0.61    0.71
  -2   7   3    0.65    0.99
   2  -7  -3    0.81    0.79
   2  -7  -3    1.31    0.74
   2  -8  -3    0.10    0.94
  -2   8   3    0.79    0.83
  -2   8   3    1.91    1.35
   2  -8  -3    0.48    0.88
   2  -9  -3   12.21    1.70
  -2   9   3   11.03    2.33
   2  -9  -3   10.87    1.67
  -2  10   3   -1.31    1.52
   2 -10  -3    1.00    1.19
   2 -10  -3    0.23    0.91
   2 -11  -3    3.19    1.45
  -1 -12   3    0.96    1.10
   1  12  -3    0.01    1.70
   1  11  -3    0.44    1.56
  -1 -11   3    0.41    0.90
  -1 -10   3    0.24    0.86
   1  10  -3    1.75    1.46
  -1  -9   3  121.44    5.13
   1   9  -3  129.65    5.98
   1   8  -3    0.83    0.74
   1   8  -3    1.07    1.14
   1   8  -3    0.49    0.32
  -1  -8   3    0.69    0.84
   1   8  -3    3.72    1.41
   1   7  -3    5.41    0.74
   1   7  -3    7.68    1.42
   1   7  -3    8.16    1.37
  -1  -7   3   10.18    1.39
  -1  -7   3    9.57    1.17
   1   7  -3    9.52    0.92
  -1  -6   3    2.88    0.86
  -1  -6   3    1.13    0.53
   1   6  -3    1.99    0.54
   1   6  -3    2.49    0.92
   1   6  -3    1.72    0.82
   1   6  -3    1.09    0.53
   1   5  -3  137.42    5.20
   1   5  -3  146.54    4.53
  -1  -5   3  143.94    4.95
  -1  -5   3  139.69    4.75
   1   5  -3  143.61    5.26
  -1  -5   3  146.76    4.89
   1   4  -3  439.52   12.93
  -1  -4   3  447.52   12.20
   1   4  -3  427.74   11.95
  -1  -4   3  421.45   12.08
  -1  -4   3  436.31   12.71
   1   4  -3  420.70   12.86
  -1  -3   3    9.22    0.88
   1   3  -3    9.05    0.79
  -1  -3   3   10.10    0.86
   1   3  -3   11.04    1.00
   1   3  -3    9.47    0.90
   1   3  -3    9.40    0.72
  -1  -3   3   10.23    0.83
   1   2  -3   16.31    0.97
  -1  -2   3   16.70    1.12
  -1  -2   3   16.25    0.99
   1   2  -3   15.85    1.10
   1   2  -3   16.71    0.90
   1   2  -3   16.36    1.06
  -1  -1   3  228.82    6.89
   1   1  -3  228.06    6.92
  -1  -1   3  227.91    7.03
   1   1  -3  224.48    6.53
  -1  -1   3  228.20    6.53
  -1  -1   3  236.96    6.46
   1   1  -3  221.16    6.46
   1   1  -3  236.74    6.51
  -1  -1   3  228.05    6.52
  -1   0   3  136.88    4.66
  -1   0   3  141.28    4.17
   1   0  -3  139.45    4.18
  -1   0   3  136.46    4.49
   1   0  -3  142.43    4.23
  -1   0   3  144.67    4.25
   1   0  -3  134.04    4.51
   1   0  -3  142.39    4.24
   1   0  -3  137.71    4.68
  -1   0   3  137.09    4.22
  -1   1   3 1853.32   52.13
   1  -1  -3 1852.20   47.63
   1  -1  -3 1831.99   49.04
   1  -1  -3 1907.24   49.04
   1  -1  -3 1883.29   47.63
  -1   1   3 1840.13   49.06
  -1   1   3 1899.28   51.54
  -1   1   3 1915.66   49.04
   1  -1  -3 1904.65   51.76
  -1   1   3 1904.08   47.58
  -1   1   3 1827.43   51.73
   1  -1  -3 1814.80   51.51
   1  -2  -3  120.84    4.37
   1  -2  -3  116.19    3.25
  -1   2   3  119.54    3.85
   1  -2  -3  112.93    3.83
   1  -2  -3  114.01    4.08
   1  -2  -3  110.74    3.72
   1  -2  -3  110.69    3.78
  -1   2   3  114.34    4.12
  -1   2   3  114.74    3.80
  -1   2   3  112.77    4.31
   1  -3  -3   12.36    1.10
  -1   3   3   12.83    1.03
  -1   3   3   11.88    1.19
  -1   3   3   10.84    1.26
   1  -3  -3   11.75    1.01
   1  -3  -3   12.19    1.15
  -1   4   3   26.24    1.88
   1  -4  -3   27.39    1.86
  -1   4   3   27.78    1.59
   1  -4  -3   33.11    1.83
  -1   4   3   22.84    1.95
   1  -4  -3   24.99    1.58
   1  -5  -3  149.00    5.20
   1  -5  -3  148.50    5.01
  -1   5   3  151.39    5.05
  -1   5   3  150.65    5.99
   1  -5  -3  158.17    5.58
  -1   5   3  133.46    5.58
  -1   6   3    0.62    0.66
  -1   6   3    1.05    0.94
  -1   6   3    2.07    0.72
   1  -6  -3    1.54    0.73
   1  -6  -3    2.46    0.91
   1  -6  -3    2.17    0.75
  -1   7   3    1.96    0.76
   1  -7  -3   -0.47    0.63
  -1   7   3    0.97    1.18
   1  -7  -3    0.35    0.68
   1  -8  -3   39.93    2.72
  -1   8   3   46.02    3.59
   1  -8  -3   40.40    2.57
  -1   9   3    0.31    1.50
   1  -9  -3    1.86    1.09
   1  -9  -3    3.44    1.12
  -1  10   3    0.43    1.52
   1 -10  -3   -0.20    0.89
   1 -11  -3    0.93    1.22
  -1  11   3    3.81    2.02
   0  12  -3   -0.19    1.40
   0 -12   3   -1.09    1.04
   0  11  -3    2.32    1.73
   0 -11   3    1.87    1.15
   0 -10   3   12.75    1.79
   0  10  -3   12.03    2.18
   0   9  -3   45.34    3.45
   0   9  -3   45.11    2.36
   0  -9   3   41.36    2.74
   0   8  -3  242.88    8.72
   0  -8   3  219.75    7.74
   0   8  -3  224.14    7.26
   0   8  -3  233.04    7.05
   0   8  -3  228.82    8.67
   0   7  -3   87.77    4.33
   0   7  -3   91.00    4.31
   0   7  -3   92.05    3.56
   0   7  -3   99.31    3.50
   0  -7   3   89.61    3.84
   0  -7   3   94.83    3.98
   0  -6   3    5.54    0.94
   0  -6   3    6.94    1.14
   0   6  -3    5.48    1.11
   0   6  -3    6.95    1.20
   0  -6   3    5.08    1.00
   0   6  -3    4.42    0.80
   0   5  -3   20.02    1.35
   0   5  -3   19.96    1.72
   0  -5   3   22.69    1.65
   0  -5   3   19.20    1.53
   0  -5   3   22.24    1.48
   0  -4   3   44.97    2.25
   0  -4   3   44.71    2.08
   0  -4   3   40.20    1.95
   0   4  -3   41.80    1.96
   0  -4   3   44.49    2.20
   0   4  -3   41.58    2.29
   0   3  -3   14.41    0.98
   0  -3   3   14.81    1.02
   0  -3   3   11.66    1.10
   0   3  -3   15.29    1.06
   0  -3   3   16.18    1.12
   0  -3   3   15.10    1.12
   0   3  -3   13.58    1.19
   0   2  -3  466.98   13.89
   0  -2   3  475.21   13.15
   0  -2   3  487.22   13.84
   0  -2   3  494.29   12.85
   0   2  -3  471.92   13.17
   0   2  -3  476.39   13.97
   0   2  -3  481.57   13.09
   0  -2   3  473.16   13.97
   0  -2   3  486.20   13.17
   0   1  -3 2518.34   68.11
   0   1  -3 2435.45   67.98
   0  -1   3 2531.76   67.95
   0   1  -3 2492.62   64.69
   0  -1   3 2464.24   68.14
   0  -1   3 2510.30   62.76
   0   1  -3 2465.15   64.82
   0  -1   3 2450.48   64.79
   0   1  -3 2439.32   62.90
   0   0   3   81.72    2.35
   0   0   3   77.06    2.68
   0   0  -3   78.05    2.69
   0   0  -3   84.06    2.73
   0   0   3   77.61    3.07
   0   0   3   83.44    2.72
   0   0   3   82.51    2.71
   0   0  -3   76.36    2.72
   0   0  -3   80.09    3.04
   0   0  -3   75.90    2.89
   0   0   3   80.13    2.93
   0  -1  -3  522.20   14.83
   0  -1  -3  518.63   12.85
   0  -1  -3  504.92   13.83
   0   1   3  488.40   14.82
   0   1   3  488.53   14.72
   0   1   3  516.98   12.87
   0   1   3  529.53   13.83
   0   1   3  505.94   13.83
   0  -1  -3  514.06   13.85
   0  -1  -3  488.29   13.52
   0  -1  -3  487.54   14.56
   0   2   3  549.24   16.46
   0  -2  -3  566.18   15.35
   0  -2  -3  556.87   16.14
   0  -2  -3  569.34   15.35
   0  -2  -3  555.49   15.02
   0  -2  -3  568.91   15.36
   0   2   3  546.90   15.24
   0   3   3   62.46    2.44
   0   3   3   62.08    3.02
   0  -3  -3   59.44    2.48
   0  -3  -3   67.15    2.59
   0  -3  -3   59.64    2.69
   0   4   3   46.25    2.47
   0   4   3   39.71    2.54
   0  -4  -3   44.04    2.33
   0  -4  -3   48.18    2.30
   0   4   3   42.54    2.00
   0  -4  -3   41.35    2.11
   0   5   3  136.53    4.73
   0   5   3  133.55    5.69
   0  -5  -3  143.27    5.02
   0   5   3  146.24    5.52
   0  -5  -3  146.83    5.10
   0  -5  -3  143.35    5.20
   0   6   3   58.46    3.29
   0   6   3   56.71    2.56
   0  -6  -3   57.87    2.68
   0  -6  -3   57.70    2.88
   0   6   3   59.16    3.51
   0  -7  -3    6.78    1.14
   0  -7  -3    6.37    1.23
   0   7   3    7.16    0.97
   0   7   3    5.28    1.54
   0  -8  -3   54.10    2.78
   0   8   3   56.81    3.93
   0  -8  -3   46.66    2.94
   0   9   3    9.49    2.18
   0  -9  -3    9.37    1.68
   0 -10  -3    0.26    1.07
   0  10   3    2.20    1.61
  -1  12  -3   -0.98    1.57
   1 -12   3    0.54    1.17
  -1  11  -3   13.54    2.62
   1 -11   3   15.15    2.07
   1 -10   3    2.91    1.16
  -1  10  -3    6.07    1.25
  -1  10  -3    4.22    1.76
   1  -9   3   69.55    3.75
  -1   9  -3   65.60    3.28
  -1   9  -3   79.80    3.43
  -1   9  -3   70.37    4.38
  -1   8  -3   22.24    2.32
  -1   8  -3   20.71    1.75
   1  -8   3   18.14    1.82
  -1   8  -3   19.86    1.77
  -1   8  -3   23.13    2.37
   1  -7   3   17.72    1.60
  -1   7  -3   18.07    1.54
  -1   7  -3   20.10    2.00
   1  -7   3   20.49    1.84
  -1   7  -3   20.36    2.03
  -1   7  -3   19.19    1.54
   1  -6   3  249.16    7.95
  -1   6  -3  244.51    7.78
  -1   6  -3  245.79    8.69
   1  -6   3  252.64    8.44
  -1   6  -3  257.91    8.70
  -1   5  -3   27.20    1.98
  -1   5  -3   22.17    1.77
   1  -5   3   24.27    1.68
  -1   5  -3   23.01    1.52
   1  -5   3   22.13    1.79
   1  -5   3   23.70    1.59
   1  -4   3   24.04    1.44
   1  -4   3   22.16    1.55
  -1   4  -3   23.02    1.51
  -1   4  -3   21.63    1.64
   1  -4   3   21.19    1.73
  -1   4  -3   22.90    1.73
   1  -3   3  530.12   15.83
  -1   3  -3  534.91   15.83
   1  -3   3  546.32   14.93
  -1   3  -3  528.79   14.97
  -1   3  -3  536.20   15.85
  -1   3  -3  552.97   14.89
   1  -3   3  548.68   15.76
   1  -3   3  533.58   14.91
   1  -2   3 1023.25   26.92
   1  -2   3  995.92   26.97
   1  -2   3 1004.55   26.08
  -1   2  -3 1035.57   26.95
  -1   2  -3  984.27   28.40
   1  -2   3 1023.41   28.36
  -1   2  -3 1004.58   27.01
   1  -2   3  988.22   28.46
  -1   2  -3 1028.97   28.48
  -1   1  -3  417.07   12.64
  -1   1  -3  425.03   11.99
  -1   1  -3  444.08   11.98
   1  -1   3  435.22   11.98
   1  -1   3  446.09   11.93
  -1   1  -3  432.06   11.68
   1  -1   3  450.64   11.63
  -1   1  -3  439.07   12.76
   1  -1   3  415.87   12.63
   1  -1   3  425.07   12.80
   1   0   3  846.71   22.91
  -1   0  -3  858.28   24.15
  -1   0  -3  834.92   22.34
   1   0   3  863.55   21.65
  -1   0  -3  863.12   22.96
   1   0   3  833.62   24.34
   1   0   3  876.94   22.87
  -1   0  -3  887.68   22.94
  -1  -1  -3  158.22    5.15
   1   1   3  158.11    4.79
  -1  -1  -3  156.35    4.88
   1   1   3  159.78    5.19
   1   1   3  158.10    5.20
  -1  -1  -3  154.58    4.84
   1   1   3  157.18    5.41
  -1  -1  -3  162.29    4.86
   1   1   3  156.15    4.59
   1   2   3  230.63    6.66
   1   2   3  223.93    7.48
  -1  -2  -3  226.69    6.81
   1   2   3  231.04    6.47
   1   2   3  228.00    7.24
  -1  -2  -3  226.23    6.77
  -1  -2  -3  226.39    6.77
  -1  -2  -3  224.86    7.10
  -1  -2  -3  233.47    6.79
  -1  -3  -3  199.96    6.42
  -1  -3  -3  206.78    6.17
  -1  -3  -3  190.57    6.07
   1   3   3  195.19    5.92
   1   3   3  201.65    6.61
   1   3   3  191.27    6.81
  -1  -4  -3  184.24    5.81
   1   4   3  170.42    6.48
  -1  -4  -3  172.64    5.71
   1   4   3  178.67    5.45
   1   4   3  176.17    6.21
  -1  -5  -3    2.57    0.82
   1   5   3    1.92    0.76
   1   5   3    2.04    0.54
   1   5   3    2.79    1.04
  -1  -5  -3    0.28    0.54
   1   6   3   63.38    3.62
   1   6   3   60.36    3.35
  -1  -6  -3   60.95    2.70
  -1  -6  -3   53.57    2.80
  -1  -7  -3    0.15    0.74
   1   7   3    1.18    1.15
  -1  -7  -3   -0.49    0.60
   1   8   3   14.61    2.27
  -1  -8  -3   11.16    1.56
   1   9   3    1.52    1.53
  -1  -9  -3   -0.21    0.92
  -1 -10  -3   -0.13    0.95
   1  10   3   -1.85    1.55
  -2  12  -3    4.28    2.18
   2 -12   3    6.17    1.70
  -2  11  -3    0.08    1.43
   2 -11   3    0.11    0.96
   2 -10   3    0.31    0.95
  -2  10  -3   -0.53    0.88
  -2  10  -3   -0.51    1.30
   2  -9   3   72.79    3.87
  -2   9  -3   83.36    3.74
  -2   9  -3   70.39    4.54
  -2   9  -3   76.48    3.71
   2  -8   3  372.89   12.47
  -2   8  -3  372.24   11.54
   2  -8   3  354.93   11.70
  -2   8  -3  382.73   13.02
  -2   8  -3  396.35   11.30
  -2   7  -3    3.50    1.26
  -2   7  -3    4.31    1.08
   2  -7   3    2.28    0.87
  -2   7  -3    2.83    1.01
   2  -7   3    4.64    1.13
  -2   7  -3    2.42    0.94
  -2   6  -3  199.56    7.15
   2  -6   3  190.77    6.94
  -2   6  -3  180.39    6.39
   2  -6   3  195.31    6.54
  -2   6  -3  192.88    7.25
  -2   5  -3  105.23    4.25
  -2   5  -3   95.83    4.26
   2  -5   3   98.65    4.17
   2  -5   3   96.54    4.16
  -2   5  -3   96.96    3.81
   2  -5   3   91.03    3.70
  -2   4  -3   28.98    1.97
   2  -4   3   32.87    2.18
  -2   4  -3   29.15    1.97
   2  -4   3   31.95    1.77
  -2   4  -3   29.62    1.81
   2  -4   3   32.94    2.00
   2  -3   3  992.19   29.34
   2  -3   3 1047.13   29.31
  -2   3  -3 1032.06   27.89
  -2   3  -3 1066.40   27.81
  -2   3  -3 1031.72   29.36
   2  -3   3 1031.16   27.79
  -2   2  -3 1561.27   43.60
   2  -2   3 1557.48   43.70
   2  -2   3 1566.91   41.41
  -2   2  -3 1549.61   40.12
  -2   2  -3 1518.79   41.45
  -2   2  -3 1599.90   41.41
   2  -2   3 1607.88   40.00
  -2   1  -3  331.52    9.85
  -2   1  -3  332.73    9.26
  -2   1  -3  326.27    9.01
   2  -1   3  298.01    9.76
  -2   1  -3  320.43    9.26
   2  -1   3  340.12    8.97
   2  -1   3  329.92    9.21
   2  -1   3  316.19    9.95
   2   0   3   29.39    1.52
   2   0   3   33.12    1.72
  -2   0  -3   30.67    1.56
  -2   0  -3   32.54    1.53
  -2   0  -3   29.26    1.67
   2   0   3   30.89    1.81
   2   0   3   31.43    1.44
  -2   0  -3   32.34    1.53
  -2  -1  -3   36.43    1.78
   2   1   3   31.39    1.48
  -2  -1  -3   40.30    1.71
  -2  -1  -3   36.38    1.65
   2   1   3   37.60    1.78
   2   1   3   37.98    1.91
   2   1   3   36.01    1.76
   2   1   3   35.93    1.98
  -2  -1  -3   35.19    1.76
  -2  -2  -3   43.78    1.95
  -2  -2  -3   43.75    1.94
  -2  -2  -3   49.97    2.04
   2   2   3   45.08    2.41
   2   2   3   47.38    2.22
   2   2   3   46.49    2.12
  -2  -2  -3   44.30    2.13
   2   3   3   88.02    3.53
  -2  -3  -3   85.35    3.19
   2   3   3   88.65    2.91
   2   3   3   84.03    3.77
   2   3   3   84.21    3.31
  -2  -3  -3   89.00    3.25
   2   4   3  189.96    5.58
   2   4   3  193.03    6.59
  -2  -4  -3  175.66    5.96
   2   4   3  177.73    6.76
  -2  -4  -3  200.86    6.13
  -2  -5  -3   26.44    1.82
  -2  -5  -3   25.70    1.69
   2   5   3   24.01    1.29
   2   5   3   21.55    2.06
   2   5   3   22.56    1.89
   2   6   3   -0.19    0.84
   2   6   3    0.86    1.05
  -2  -6  -3    0.65    0.70
  -2  -7  -3   -0.36    0.72
   2   7   3    0.53    1.14
  -2  -7  -3   -0.76    0.58
   2   8   3   13.40    2.18
  -2  -8  -3    9.74    1.50
   2   9   3   10.71    2.24
  -2  -9  -3    4.85    1.32
  -2 -10  -3   -1.43    0.78
   2  10   3   -0.21    1.47
   3 -12   3    1.92    1.33
   3 -11   3    5.96    1.58
   3 -10   3   -0.37    0.73
  -3  10  -3    0.37    1.05
  -3  10  -3   -0.16    1.33
  -3   9  -3    0.13    1.06
   3  -9   3    0.54    1.01
  -3   9  -3    0.09    1.29
  -3   8  -3  143.40    6.57
  -3   8  -3  158.26    5.70
  -3   8  -3  138.16    5.61
   3  -8   3  145.88    6.29
   3  -8   3  148.20    5.86
  -3   7  -3   50.24    2.77
   3  -7   3   50.80    3.09
  -3   7  -3   49.85    2.87
  -3   7  -3   50.26    3.26
   3  -7   3   47.10    2.76
   3  -6   3    0.08    0.59
   3  -6   3    2.06    1.06
  -3   6  -3    0.45    0.70
  -3   6  -3    1.42    0.91
   3  -5   3   66.06    2.98
  -3   5  -3   63.96    3.04
  -3   5  -3   65.21    3.50
   3  -5   3   68.82    3.41
   3  -5   3   66.05    3.36
   3  -5   3   69.33    3.48
   3  -4   3  540.64   15.85
  -3   4  -3  516.17   14.92
  -3   4  -3  524.01   15.87
   3  -4   3  522.36   14.80
   3  -4   3  503.56   15.84
   3  -3   3   12.93    1.39
  -3   3  -3   15.25    1.42
   3  -3   3    9.93    1.25
  -3   3  -3   15.40    1.26
  -3   3  -3   12.47    1.21
   3  -3   3   13.50    1.11
   3  -2   3  253.99    7.59
  -3   2  -3  268.67    7.75
  -3   2  -3  247.81    7.32
  -3   2  -3  254.50    8.24
  -3   2  -3  259.36    7.77
   3  -2   3  260.20    8.28
   3  -2   3  257.68    8.37
  -3   1  -3  112.47    3.67
  -3   1  -3  101.19    3.57
   3  -1   3   98.23    3.61
   3  -1   3  104.58    3.45
  -3   1  -3   97.96    3.78
   3  -1   3  106.32    3.91
  -3   1  -3   98.43    3.42
   3  -1   3  103.10    3.99
  -3   0  -3   59.89    2.33
  -3   0  -3   54.16    2.25
   3   0   3   58.73    2.50
  -3   0  -3   58.43    2.36
   3   0   3   52.92    2.60
   3   0   3   56.84    2.55
   3   1   3   35.83    1.94
  -3  -1  -3   37.09    1.73
   3   1   3   37.95    1.94
   3   1   3   35.06    1.78
   3   1   3   37.84    1.49
   3   1   3   38.46    2.11
  -3  -1  -3   36.26    1.70
  -3  -1  -3   39.15    1.91
  -3  -2  -3    0.01    0.36
  -3  -2  -3   -0.01    0.50
  -3  -2  -3    0.08    0.35
   3   2   3    0.26    0.45
   3   2   3   -0.52    0.45
   3   2   3    0.48    0.52
   3   2   3   -0.05    0.22
   3   3   3  124.27    4.61
   3   3   3  131.72    4.76
  -3  -3  -3  126.53    4.61
   3   3   3  122.03    4.94
   3   3   3  129.71    3.65
  -3  -3  -3  128.66    4.34
  -3  -3  -3  122.27    4.29
  -3  -3  -3  128.96    4.34
   3   4   3    2.24    0.83
  -3  -4  -3    3.34    0.78
  -3  -4  -3    4.27    0.78
   3   4   3    4.04    1.11
   3   5   3    0.63    0.90
  -3  -5  -3    2.22    0.71
   3   5   3    2.40    0.86
  -3  -6  -3    5.71    1.08
   3   6   3    6.87    1.37
   3   6   3    6.67    1.52
   3   7   3   -1.08    0.94
  -3  -7  -3    0.48    0.75
  -3  -8  -3    2.32    0.96
   3   8   3    0.52    1.16
   3   9   3    0.84    1.44
  -3  -9  -3   -0.21    0.77
   4 -12   3    0.43    1.24
   4 -11   3    0.48    1.08
  -4  11  -3    2.96    1.35
   4 -10   3    0.43    0.95
  -4  10  -3    2.24    1.48
   4  -9   3   28.21    2.46
  -4   9  -3   28.93    2.57
  -4   9  -3   28.24    2.95
  -4   8  -3   19.96    2.51
   4  -8   3   19.94    2.22
   4  -8   3   17.70    1.86
  -4   8  -3   16.66    1.93
   4  -7   3   41.06    2.57
  -4   7  -3   39.67    2.59
  -4   7  -3   37.81    2.91
   4  -7   3   38.53    2.88
  -4   6  -3   -1.67    0.77
   4  -6   3    0.28    0.88
   4  -6   3    0.29    0.55
   4  -6   3   -0.13    0.67
  -4   6  -3   -0.61    0.68
   4  -5   3   39.93    2.26
   4  -5   3   40.96    2.79
  -4   5  -3   40.46    2.79
   4  -5   3   40.74    2.80
  -4   5  -3   41.21    2.46
   4  -5   3   44.55    2.80
  -4   4  -3  683.35   20.59
   4  -4   3  709.86   20.65
   4  -4   3  686.16   19.21
   4  -4   3  693.98   20.72
  -4   4  -3  684.83   19.48
  -4   3  -3  165.62    5.73
   4  -3   3  172.32    6.21
  -4   3  -3  176.87    5.74
   4  -3   3  167.92    5.51
   4  -3   3  167.55    6.26
  -4   3  -3  174.09    6.17
   4  -2   3    1.11    0.73
  -4   2  -3    2.52    0.78
  -4   2  -3    0.87    0.62
   4  -2   3    1.37    0.49
   4  -2   3    1.08    0.59
   4  -2   3    1.13    0.78
  -4   2  -3    0.59    0.61
  -4   2  -3   -0.41    0.49
  -4   1  -3  109.68    3.76
   4  -1   3  111.92    4.41
   4  -1   3  118.49    4.38
  -4   1  -3  118.03    4.00
   4  -1   3  109.58    4.13
  -4   1  -3  110.82    3.94
  -4   0  -3  414.08   11.48
  -4   0  -3  396.26   11.23
   4   0   3  391.10   12.33
   4   0   3  412.94   11.02
  -4   0  -3  401.28   11.45
   4   0   3  397.10   11.46
   4   0   3  411.22   12.20
   4   1   3    0.68    0.50
   4   1   3    1.13    0.64
   4   1   3    1.66    0.76
   4   1   3    1.26    0.60
  -4  -1  -3    2.01    0.57
  -4  -1  -3    1.73    0.54
  -4  -1  -3    1.37    0.64
   4   2   3    2.79    0.84
  -4  -2  -3    2.50    0.61
   4   2   3    0.98    0.60
  -4  -2  -3    2.86    0.75
   4   2   3    2.23    0.80
  -4  -2  -3    2.89    0.63
   4   3   3   51.64    2.85
  -4  -3  -3   47.63    2.25
  -4  -3  -3   47.95    2.61
   4   3   3   53.82    2.79
  -4  -3  -3   51.00    2.32
   4   3   3   52.57    2.60
   4   4   3   22.35    1.96
  -4  -4  -3   19.29    1.43
   4   4   3   14.72    1.70
   4   4   3   15.74    1.54
  -4  -4  -3   17.34    1.40
   4   5   3    5.82    1.16
  -4  -5  -3    6.79    1.01
   4   5   3    4.01    1.23
  -4  -6  -3    8.40    1.21
   4   6   3    9.04    1.50
   4   6   3   10.53    1.75
   4   7   3    2.34    1.42
  -4  -7  -3    2.74    0.95
   4   8   3   -0.66    1.27
  -4  -8  -3   -0.94    0.64
   5 -12   3    3.06    1.61
  -5  11  -3    0.77    1.42
   5 -11   3    3.14    1.34
   5 -10   3    0.19    0.94
  -5  10  -3    0.98    1.38
  -5   9  -3   33.41    2.75
   5  -9   3   33.26    2.64
  -5   8  -3   61.54    3.62
   5  -8   3   69.41    3.64
   5  -8   3   64.56    4.13
  -5   7  -3   20.11    2.29
   5  -7   3   22.68    2.30
  -5   7  -3   20.62    2.08
   5  -7   3   22.25    1.91
  -5   6  -3    3.21    1.20
   5  -6   3    4.66    1.32
   5  -6   3    3.46    1.35
   5  -6   3    1.66    0.81
   5  -6   3    2.57    1.22
  -5   6  -3    2.06    1.20
   5  -5   3   65.74    3.75
   5  -5   3   77.16    3.98
   5  -5   3   73.55    3.23
  -5   5  -3   69.25    3.48
  -5   5  -3   68.37    3.78
  -5   4  -3   29.03    2.34
  -5   4  -3   29.10    2.07
   5  -4   3   29.60    1.83
   5  -4   3   31.88    2.49
   5  -3   3   27.09    2.17
  -5   3  -3   28.11    1.88
  -5   3  -3   23.52    1.79
   5  -3   3   24.75    1.51
   5  -3   3   24.91    2.11
   5  -2   3   42.49    2.46
  -5   2  -3   42.76    2.23
   5  -2   3   41.84    2.39
  -5   2  -3   42.30    1.96
  -5   2  -3   41.18    2.18
   5  -2   3   40.13    2.52
   5  -1   3   28.21    2.06
  -5   1  -3   30.39    1.66
  -5   1  -3   28.30    1.72
   5  -1   3   27.45    2.09
   5  -1   3   26.37    1.93
  -5   1  -3   30.69    1.77
   5  -1   3   27.50    1.28
   5   0   3   87.34    3.88
  -5   0  -3   94.03    3.46
  -5   0  -3   89.74    3.39
   5   0   3   96.80    3.83
  -5   0  -3   93.02    3.46
   5   0   3   88.30    3.87
   5   1   3   14.48    1.56
  -5  -1  -3   12.74    1.26
  -5  -1  -3   14.09    1.16
   5   1   3   16.04    1.42
   5   1   3   13.36    1.47
  -5  -1  -3   15.55    1.24
   5   1   3   16.22    1.16
   5   2   3   15.41    1.66
  -5  -2  -3   15.88    1.41
  -5  -2  -3   16.04    1.29
  -5  -2  -3   13.38    1.17
   5   2   3   16.55    1.58
   5   2   3   16.73    1.54
   5   3   3   41.55    2.66
   5   3   3   35.53    2.46
  -5  -3  -3   40.14    2.40
   5   3   3   39.46    2.30
  -5  -3  -3   38.83    2.01
   5   4   3   20.71    1.93
  -5  -4  -3   21.73    1.59
   5   4   3   22.07    1.84
  -5  -4  -3   19.14    1.83
   5   4   3   17.69    1.97
   5   5   3   10.65    1.68
  -5  -5  -3    9.27    1.16
   5   5   3    8.61    1.41
  -5  -5  -3   11.91    1.63
  -5  -5  -3   12.26    1.29
  -5  -6  -3    5.32    1.12
   5   6   3    5.50    1.53
  -5  -6  -3    4.23    1.05
  -5  -7  -3    7.91    1.31
  -5  -7  -3    7.25    1.29
   5   7   3    5.64    1.65
   5   8   3   -0.30    1.36
  -5  -8  -3    0.52    0.94
  -5  -8  -3    0.98    0.87
   6 -12   3   -0.90    1.17
   6 -11   3    0.28    1.22
  -6  11  -3    0.63    1.49
   6 -10   3    4.22    1.48
  -6  10  -3    2.85    1.58
   6  -9   3   19.96    2.25
  -6   9  -3   19.80    2.33
   6  -8   3    1.32    1.05
   6  -8   3    0.67    1.17
  -6   8  -3   -0.23    1.01
   6  -7   3    1.24    0.73
   6  -7   3    0.29    1.07
  -6   7  -3    2.61    1.19
  -6   6  -3   74.80    3.89
   6  -6   3   71.95    4.23
   6  -6   3   76.05    4.29
   6  -6   3   74.91    3.45
  -6   5  -3    3.53    1.15
   6  -5   3    1.37    0.80
   6  -5   3    3.36    0.84
   6  -5   3    4.89    1.51
   6  -4   3   14.50    1.79
   6  -4   3   15.43    1.90
   6  -4   3   15.11    1.26
  -6   4  -3   14.92    1.64
  -6   3  -3   15.69    1.54
   6  -3   3   18.78    1.83
   6  -3   3   14.36    1.71
  -6   3  -3   12.79    1.44
   6  -3   3   15.81    1.77
  -6   2  -3   18.31    1.54
   6  -2   3   15.91    1.73
   6  -2   3   18.69    1.76
  -6   2  -3   16.46    1.33
   6  -2   3   12.20    1.60
  -6   2  -3   17.59    1.54
   6  -2   3   18.15    1.07
  -6   1  -3  149.99    5.19
  -6   1  -3  146.62    4.87
   6  -1   3  140.32    5.57
   6  -1   3  146.87    5.78
   6  -1   3  156.24    5.68
  -6   1  -3  153.03    5.23
   6   0   3   36.91    2.38
   6   0   3   37.91    2.31
  -6   0  -3   37.80    2.07
   6   0   3   35.19    1.84
  -6   0  -3   39.91    2.12
  -6   0  -3   38.97    2.06
   6   0   3   34.80    2.47
   6   1   3   17.19    1.72
   6   1   3   21.77    1.68
   6   1   3   20.71    2.00
  -6  -1  -3   19.64    1.46
  -6  -1  -3   20.04    1.67
   6   2   3   43.82    2.92
   6   2   3   52.14    2.73
  -6  -2  -3   51.70    2.41
   6   2   3   53.56    2.95
  -6  -2  -3   50.49    2.70
  -6  -3  -3   18.35    1.45
   6   3   3   20.52    1.78
  -6  -3  -3   20.67    1.83
   6   3   3   19.63    2.14
   6   3   3   19.19    1.89
   6   4   3   -0.19    0.85
   6   4   3    0.12    0.87
   6   4   3    0.43    1.00
  -6  -4  -3    1.01    0.88
  -6  -4  -3    0.99    0.66
   6   5   3    1.67    1.13
  -6  -5  -3    0.86    0.97
   6   5   3    1.24    1.12
  -6  -5  -3    1.19    0.79
   6   6   3    6.61    1.58
  -6  -6  -3    5.06    1.12
  -6  -6  -3    7.35    1.66
  -6  -7  -3    0.24    0.82
  -6  -7  -3    2.76    1.37
   6   7   3    0.75    1.32
  -7  11  -3    3.63    1.77
  -7  10  -3    0.83    1.46
   7  -9   3    1.81    1.29
  -7   9  -3    1.41    1.51
   7  -8   3    1.70    1.44
   7  -8   3    0.66    1.00
  -7   8  -3    0.61    1.25
  -7   7  -3    0.86    1.13
   7  -7   3    0.27    1.12
   7  -7   3   -0.62    0.68
  -7   6  -3    0.23    0.88
   7  -6   3    0.61    0.66
   7  -6   3    0.74    1.21
   7  -6   3   -0.05    1.11
  -7   5  -3    4.84    1.37
   7  -5   3    7.74    1.63
   7  -5   3    3.57    1.32
   7  -5   3    4.69    0.93
   7  -4   3    5.30    1.39
   7  -4   3    3.14    1.12
  -7   4  -3    2.55    0.97
   7  -4   3    3.51    1.29
  -7   3  -3    4.17    1.09
   7  -3   3    3.89    1.24
   7  -3   3    4.15    1.27
   7  -3   3    3.92    1.38
  -7   2  -3   11.63    1.15
  -7   2  -3   14.57    1.53
   7  -2   3   13.17    1.84
   7  -2   3   12.84    1.69
   7  -2   3   14.35    1.77
   7  -1   3   46.43    3.01
   7  -1   3   47.96    2.88
  -7   1  -3   47.72    2.30
  -7   1  -3   47.59    2.58
   7  -1   3   46.52    3.03
   7   0   3  168.65    6.55
   7   0   3  165.62    6.48
   7   0   3  178.01    6.36
  -7   0  -3  171.87    5.69
  -7   0  -3  166.02    5.82
   7   0   3  171.48    5.56
   7   1   3    6.41    1.50
  -7  -1  -3    7.53    1.08
   7   1   3    7.12    1.30
   7   1   3    4.42    1.04
  -7  -1  -3    6.53    1.13
   7   2   3   43.22    2.81
   7   2   3   48.97    2.79
  -7  -2  -3   46.62    2.33
  -7  -2  -3   43.75    2.59
   7   2   3   38.40    2.94
  -7  -3  -3   -0.16    0.62
   7   3   3    1.21    1.01
   7   3   3    0.69    1.00
  -7  -3  -3   -0.56    0.71
   7   3   3    0.75    0.88
   7   4   3    8.82    1.90
   7   4   3    8.98    1.43
   7   4   3    8.82    1.57
  -7  -4  -3    9.22    1.57
  -7  -4  -3    8.96    1.17
  -7  -5  -3    7.72    1.20
   7   5   3    5.52    1.52
  -7  -5  -3    5.43    1.41
   7   6   3    0.58    1.23
  -7  -6  -3    2.17    0.96
  -7  -6  -3    0.11    1.15
  -8  11  -3    0.57    1.64
  -8  10  -3    0.36    1.51
  -8   9  -3   -0.18    1.30
   8  -8   3   -0.42    1.15
  -8   8  -3   -0.63    1.13
  -8   7  -3   -1.30    0.99
   8  -7   3   -1.27    1.04
   8  -6   3    5.54    1.60
  -8   6  -3    1.36    1.18
   8  -5   3   -1.06    0.98
  -8   5  -3    1.15    1.08
   8  -5   3   -0.58    1.09
   8  -5   3    0.23    0.96
   8  -4   3   12.10    1.94
   8  -4   3   15.27    2.08
  -8   4  -3   15.06    1.83
   8  -3   3   14.85    2.01
   8  -3   3   19.75    2.22
  -8   3  -3   17.13    1.83
   8  -3   3   16.69    2.05
   8  -2   3    1.92    1.26
   8  -2   3    1.81    1.17
  -8   2  -3    6.14    1.23
   8  -2   3    3.25    1.29
   8  -1   3   13.06    1.67
  -8   1  -3   14.87    1.55
   8  -1   3   14.03    1.83
   8  -1   3   13.57    2.03
  -8   1  -3   16.02    1.41
  -8   0  -3    0.25    0.70
   8   0   3    0.15    0.98
   8   0   3    1.13    1.09
  -8   0  -3    0.78    0.77
   8   0   3   -0.42    0.85
  -8  -1  -3   52.36    2.77
   8   1   3   52.71    3.02
   8   1   3   44.98    3.29
   8   1   3   48.89    3.15
  -8  -1  -3   51.83    2.69
  -8  -2  -3    7.13    1.30
   8   2   3    3.53    1.52
  -8  -2  -3    5.15    1.02
   8   2   3    8.35    1.45
   8   2   3    8.36    1.40
   8   3   3    7.82    1.55
   8   3   3    8.39    1.41
  -8  -3  -3    6.03    1.06
   8   3   3    5.01    1.68
  -8  -3  -3    6.51    1.35
  -8  -4  -3   -0.12    0.71
  -8  -4  -3   -0.50    0.92
   8   4   3   -0.28    1.02
   8   4   3    0.32    1.15
   8   4   3    0.26    1.26
  -9  10  -3    1.78    1.69
  -9   9  -3    0.96    1.49
  -9   8  -3    0.61    1.21
   9  -8   3    0.46    1.41
   9  -7   3    1.80    1.45
  -9   7  -3    2.86    1.32
  -9   6  -3    0.72    1.26
   9  -6   3    1.06    1.28
   9  -6   3    1.42    1.13
   9  -5   3   24.49    2.67
   9  -5   3   31.55    2.89
   9  -5   3   28.95    2.84
  -9   5  -3   27.01    2.53
   9  -4   3    7.06    1.68
  -9   4  -3    7.07    1.48
   9  -4   3    6.82    1.77
  -9   3  -3    1.65    1.09
   9  -3   3    1.42    1.33
   9  -3   3    2.25    1.30
   9  -2   3    1.10    1.20
  -9   2  -3    1.51    1.03
   9  -2   3   -0.01    1.14
  -9   1  -3    8.17    1.40
   9  -1   3   10.84    2.04
   9  -1   3   11.00    1.92
   9  -1   3    8.98    0.88
   9  -1   3    8.19    1.77
   9   0   3   51.67    3.68
   9   0   3   55.68    3.51
   9   0   3   55.47    3.39
  -9   0  -3   54.23    2.99
   9   1   3    8.47    1.61
  -9  -1  -3   12.37    1.48
   9   1   3   12.31    2.12
   9   1   3    8.30    1.64
   9   2   3    0.57    1.12
   9   2   3   -1.09    1.01
  -9  -2  -3    0.57    0.76
   9   2   3   -0.03    1.04
   9   3   3    0.66    1.09
  -9  -3  -3    0.85    0.82
   9   3   3    0.03    1.32
  10  -8   3   -1.02    1.42
 -10   8  -3    1.22    1.39
  10  -8   3   -0.32    1.13
  10  -7   3    0.71    1.26
  10  -7   3    1.22    1.36
 -10   7  -3   -0.62    1.19
  10  -6   3    3.14    1.80
  10  -6   3    2.66    1.40
 -10   6  -3    4.62    1.61
 -10   5  -3    3.19    1.34
  10  -5   3    2.34    1.31
  10  -5   3    5.90    1.82
  10  -5   3    4.39    1.73
  10  -4   3    4.60    1.74
 -10   4  -3    2.29    1.24
  10  -4   3    5.75    1.80
  10  -4   3    8.54    2.01
  10  -3   3    0.27    1.38
  10  -3   3   -0.79    1.21
 -10   3  -3   -2.71    0.81
  10  -2   3    0.50    1.18
  10  -2   3    0.60    1.25
 -10   2  -3   -1.07    0.89
  10  -1   3    2.75    1.52
 -10   1  -3   -0.34    0.89
  10  -1   3    1.62    1.40
  10   0   3    1.71    1.26
  10   0   3    1.45    1.41
 -10   0  -3    2.44    1.16
  10   1   3   -0.58    1.18
  10   1   3   -0.35    1.10
 -10  -1  -3   -0.91    0.79
 -11   6  -3    3.87    1.49
  11  -6   3    4.06    1.63
  11  -6   3    2.07    1.53
 -11   5  -3    2.43    1.37
  11  -5   3    3.29    1.45
  11  -5   3    4.91    1.91
  11  -4   3    2.47    1.66
 -11   4  -3    0.41    1.14
  11  -4   3    1.08    1.31
  11  -4   3   -0.13    1.38
  11  -3   3    2.63    1.46
  11  -3   3    1.12    1.49
  11  -3   3   -2.32    0.99
 -11   3  -3    1.58    1.23
  11  -2   3   -0.24    1.41
  11  -2   3    1.48    1.48
 -11   2  -3   -0.04    1.11
  12   2  -4    4.04    1.09
  12   2  -4    1.10    1.35
  12   2  -4    2.68    0.86
 -12  -2   4    4.17    0.81
 -12  -1   4   -0.99    0.66
  12   1  -4   -1.85    1.05
  12   1  -4   -0.09    0.89
  12   1  -4    0.11    1.11
  12   0  -4    0.81    0.86
  12   0  -4    1.55    1.37
  12   0  -4   -1.20    0.89
 -12   0   4   -0.26    0.72
  12  -1  -4    0.66    1.14
 -12   1   4    1.23    0.93
  12  -1  -4   -0.58    0.90
 -12   2   4    4.24    1.18
  12  -2  -4    3.46    1.34
  12  -2  -4    4.20    1.55
 -12   3   4    5.17    1.38
  12  -3  -4    3.79    1.38
  12  -3  -4    5.14    1.62
 -12   4   4   -0.06    0.95
  12  -4  -4    2.38    1.46
  12  -4  -4    2.53    1.33
  12  -5  -4    5.24    1.53
 -12   5   4    6.08    1.52
  12  -5  -4    4.04    1.74
 -12   6   4    1.75    1.32
  12  -6  -4    1.98    1.23
  12  -6  -4    1.78    1.61
  11   3  -4    1.41    1.33
 -11  -3   4    1.19    0.49
  11   2  -4    0.40    0.71
  11   2  -4    2.12    1.23
 -11  -2   4    0.95    0.64
  11   2  -4    3.24    0.97
  11   1  -4    2.94    1.28
  11   1  -4    0.81    0.84
 -11  -1   4    1.69    0.72
  11   1  -4    0.83    1.10
  11   0  -4    1.94    1.17
  11   0  -4    0.67    0.86
 -11   0   4    1.82    0.82
  11   0  -4    1.87    1.21
  11  -1  -4    8.31    1.35
 -11   1   4   10.00    1.30
  11  -1  -4   12.51    1.95
  11  -1  -4   12.12    1.88
  11  -2  -4    4.34    1.33
  11  -2  -4    6.36    1.53
 -11   2   4    5.73    1.21
  11  -3  -4   -0.13    0.92
  11  -3  -4   -1.07    1.04
 -11   3   4   -0.60    0.81
  11  -4  -4    0.59    1.03
 -11   4   4   -0.46    0.95
  11  -4  -4    2.40    1.41
  11  -5  -4   20.66    2.50
 -11   5   4   18.68    2.13
  11  -5  -4   18.60    2.22
  11  -6  -4    4.57    1.73
 -11   6   4    3.92    1.57
  11  -6  -4    4.67    1.47
  11  -7  -4   -0.13    1.05
 -11   7   4    0.54    1.35
  11  -7  -4   -0.67    1.24
  11  -8  -4    5.07    1.45
 -11   8   4    5.74    1.82
  10   3  -4    9.75    1.98
 -10  -3   4    8.91    0.76
  10   2  -4   10.80    1.93
  10   2  -4   11.94    1.28
  10   2  -4   11.80    1.10
 -10  -2   4   11.03    0.97
 -10  -1   4    0.48    0.59
  10   1  -4    0.60    1.01
  10   1  -4    0.46    0.71
  10   1  -4   -0.73    0.90
  10   0  -4    1.80    1.02
 -10   0   4    2.18    0.77
  10   0  -4   -0.28    1.01
  10   0  -4    1.15    0.81
 -10   1   4   42.89    2.38
  10  -1  -4   45.47    3.03
  10  -1  -4   44.21    2.69
  10  -1  -4   44.74    3.12
  10  -2  -4    9.28    1.61
 -10   2   4   11.83    1.44
  10  -2  -4   12.34    1.87
  10  -2  -4   12.13    1.65
  10  -3  -4   35.83    2.67
  10  -3  -4   37.64    2.80
 -10   3   4   36.58    2.52
  10  -4  -4    8.52    1.57
  10  -4  -4   11.25    1.91
 -10   4   4    7.04    1.45
 -10   5   4   42.70    3.00
  10  -5  -4   43.53    2.95
  10  -5  -4   45.33    3.38
 -10   6   4   76.51    4.27
  10  -6  -4   74.37    4.01
  10  -6  -4   84.12    4.86
 -10   7   4    8.03    1.77
  10  -7  -4    7.36    1.92
  10  -7  -4    6.80    1.60
 -10   8   4    0.13    1.26
  10  -8  -4    2.45    1.09
 -10   9   4    5.01    1.71
  -9  -7   4   -0.55    0.56
   9   7  -4    1.09    0.72
   9   3  -4    3.46    0.75
  -9  -3   4    4.20    0.56
   9   3  -4    3.40    0.64
   9   3  -4    3.89    1.31
   9   2  -4   22.39    2.28
   9   2  -4   22.01    1.58
  -9  -2   4   20.58    1.21
   9   2  -4   20.06    1.45
   9   1  -4    5.55    0.94
  -9  -1   4    7.34    0.89
   9   1  -4    6.66    1.43
   9   1  -4    7.21    1.18
   9   0  -4    5.92    1.28
  -9   0   4    9.76    1.11
   9   0  -4    8.44    1.48
   9   0  -4    8.09    1.15
   9  -1  -4  230.92    7.94
   9  -1  -4  209.25    7.45
  -9   1   4  214.49    6.97
   9  -1  -4  221.89    7.53
   9  -1  -4  212.43    7.48
  -9   2   4   88.04    3.89
   9  -2  -4   99.97    4.45
   9  -2  -4  104.90    4.56
   9  -2  -4  108.54    4.86
   9  -2  -4   90.64    4.25
  -9   3   4    0.41    0.78
   9  -3  -4    0.07    0.96
   9  -3  -4   -0.37    1.09
   9  -3  -4   -1.15    0.69
   9  -3  -4    0.50    0.99
   9  -4  -4    3.88    1.17
   9  -4  -4    7.05    1.53
   9  -4  -4    3.46    1.27
  -9   4   4    5.85    1.29
   9  -5  -4   16.68    2.18
  -9   5   4   13.76    1.84
   9  -5  -4   16.26    1.80
   9  -5  -4    9.63    1.87
   9  -6  -4   53.86    3.72
  -9   6   4   54.11    3.43
   9  -6  -4   53.38    3.07
   9  -6  -4   57.02    3.70
   9  -7  -4    2.41    1.55
  -9   7   4    2.46    1.28
  -9   8   4    2.67    1.39
  -9   9   4    2.49    1.43
   8   8  -4   -0.18    1.02
   8   8  -4   -0.58    0.97
  -8  -8   4   -0.88    0.61
   8   7  -4    6.44    1.11
  -8  -7   4    7.28    0.92
   8   7  -4    5.10    1.05
  -8  -6   4    2.91    0.60
   8   6  -4    3.61    0.83
   8   6  -4    2.27    0.82
   8   5  -4    1.44    0.61
   8   5  -4    1.31    0.62
  -8  -5   4    1.06    0.40
  -8  -4   4   17.29    0.98
   8   4  -4   18.47    1.24
   8   4  -4   19.24    1.17
  -8  -4   4   19.37    0.94
  -8  -3   4    7.43    0.63
   8   3  -4    8.10    0.89
   8   3  -4    8.61    1.54
   8   3  -4    7.05    0.75
  -8  -3   4    7.75    0.66
   8   2  -4   12.93    1.12
  -8  -2   4   11.85    0.91
   8   2  -4   11.75    1.11
  -8  -2   4   11.85    0.86
   8   2  -4   14.60    1.75
   8   1  -4    4.59    0.81
   8   1  -4    4.04    0.91
  -8  -1   4    5.05    0.69
   8   1  -4    4.35    0.99
   8   1  -4    4.30    1.15
  -8  -1   4    3.47    0.71
  -8   0   4  325.69    9.36
   8   0  -4  339.85   10.41
   8   0  -4  312.77    9.98
   8   0  -4  317.19    9.88
   8   0  -4  328.12    9.87
  -8   0   4  316.33    9.40
   8  -1  -4    5.66    1.09
   8  -1  -4    5.78    1.16
  -8   1   4    5.06    0.91
   8  -1  -4    6.21    1.23
   8  -1  -4    4.99    1.13
  -8   1   4    7.39    0.96
   8  -2  -4    9.21    1.51
   8  -2  -4    8.88    1.35
   8  -2  -4    9.21    1.08
   8  -2  -4    8.10    1.26
   8  -2  -4    7.57    1.22
  -8   2   4    8.05    1.10
  -8   2   4    6.92    1.10
  -8   3   4   16.23    1.56
   8  -3  -4   18.58    2.02
   8  -3  -4   17.52    1.64
   8  -3  -4   18.84    1.82
   8  -3  -4   17.09    1.15
   8  -3  -4   12.03    1.61
   8  -4  -4    0.04    0.44
   8  -4  -4    0.23    0.73
   8  -4  -4    0.76    0.54
   8  -4  -4    0.15    0.81
   8  -4  -4    0.04    0.93
  -8   4   4    1.05    0.91
   8  -5  -4  324.34   10.21
  -8   5   4  325.70   10.89
   8  -5  -4  341.72   11.23
   8  -5  -4  358.12   10.46
   8  -5  -4  338.53   11.75
   8  -5  -4  359.19   10.44
   8  -5  -4  339.11    9.40
  -8   6   4    3.63    1.35
   8  -6  -4    0.89    0.62
   8  -6  -4    0.92    1.14
   8  -6  -4    2.36    1.25
   8  -6  -4    3.27    0.98
   8  -6  -4    0.85    0.80
   8  -7  -4    1.17    1.26
  -8   7   4   -2.16    0.86
   8  -7  -4    0.82    0.66
   8  -7  -4    0.12    1.31
  -8   8   4    0.22    1.15
   8  -8  -4    0.79    0.77
  -8   9   4    4.29    1.70
  -8  10   4   -1.68    1.24
   7   9  -4    7.02    1.51
  -7  -9   4    6.60    1.17
   7   9  -4    5.55    1.48
   7   8  -4   -0.32    0.85
   7   8  -4    0.77    1.01
  -7  -8   4    0.75    0.72
  -7  -7   4    2.33    0.69
   7   7  -4    2.85    1.04
   7   7  -4    1.60    0.96
   7   6  -4   -0.53    0.74
  -7  -6   4    0.01    0.46
   7   6  -4    0.82    0.78
   7   5  -4   10.90    1.04
  -7  -5   4   10.82    0.83
   7   5  -4    8.90    1.03
   7   4  -4    0.37    0.51
  -7  -4   4    0.18    0.38
   7   4  -4   -0.61    0.43
  -7  -4   4    0.14    0.32
   7   3  -4    2.42    0.54
  -7  -3   4    2.73    0.45
   7   3  -4    3.08    0.63
  -7  -3   4    1.81    0.42
   7   3  -4    0.92    0.76
   7   2  -4    0.82    0.74
  -7  -2   4    0.47    0.40
   7   2  -4    1.08    0.59
   7   2  -4    0.07    0.48
   7   2  -4    0.50    0.47
  -7  -2   4    0.06    0.31
  -7  -1   4   10.38    0.87
   7   1  -4   11.13    1.01
  -7  -1   4   10.97    0.93
   7   1  -4   10.37    1.29
   7   1  -4    8.52    1.04
   7   1  -4    9.92    1.06
   7   0  -4   46.88    2.46
   7   0  -4   45.29    2.30
   7   0  -4   48.62    2.53
   7   0  -4   49.32    2.46
  -7   0   4   46.39    2.09
  -7   0   4   51.02    1.95
  -7   0   4   45.03    2.01
   7  -1  -4   30.45    2.17
   7  -1  -4   28.98    1.90
   7  -1  -4   27.63    1.89
  -7   1   4   28.80    1.63
  -7   1   4   29.94    1.33
  -7   1   4   26.52    1.68
   7  -1  -4   26.99    1.88
  -7   2   4  166.58    5.68
   7  -2  -4  175.02    5.90
   7  -2  -4  167.28    5.60
   7  -2  -4  164.76    6.39
   7  -2  -4  167.83    6.09
   7  -2  -4  171.58    5.10
  -7   2   4  174.89    5.72
   7  -2  -4  158.75    5.88
  -7   3   4    3.09    0.82
  -7   3   4    1.75    0.82
   7  -3  -4    2.09    1.03
   7  -3  -4    2.10    0.72
   7  -3  -4    1.31    0.45
   7  -3  -4    2.43    0.80
   7  -3  -4    2.80    0.61
   7  -3  -4    2.26    0.90
   7  -3  -4    1.76    0.84
  -7   4   4   11.77    1.44
   7  -4  -4   11.98    1.62
   7  -4  -4   10.12    1.16
   7  -4  -4   13.21    1.22
   7  -4  -4   14.34    1.68
   7  -4  -4   14.21    1.06
   7  -4  -4   14.58    1.94
   7  -4  -4   13.64    1.37
   7  -5  -4   79.38    3.44
   7  -5  -4   73.11    4.06
   7  -5  -4   75.44    2.87
   7  -5  -4   76.09    3.91
  -7   5   4   77.84    3.76
   7  -5  -4   74.99    3.37
   7  -6  -4  126.44    4.42
   7  -6  -4  128.81    5.84
   7  -6  -4  130.30    5.65
  -7   6   4  133.85    5.39
   7  -6  -4  125.09    4.97
   7  -7  -4   -0.60    1.14
   7  -7  -4   -0.11    1.37
   7  -7  -4    0.83    0.86
  -7   7   4    0.05    1.08
   7  -7  -4   -0.21    0.68
   7  -8  -4   15.28    1.99
   7  -8  -4   14.64    2.23
   7  -8  -4   18.97    1.69
  -7   8   4   19.49    2.29
  -7   9   4    6.36    1.67
   7  -9  -4    2.45    1.27
   7  -9  -4    6.00    1.28
  -7  10   4    1.66    1.39
   7 -10  -4    1.35    1.07
   7 -10  -4    1.93    1.32
   6  10  -4    7.42    1.75
  -6 -10   4    4.92    1.23
   6   9  -4    0.38    0.98
  -6  -9   4   -0.27    0.70
   6   9  -4    0.26    1.21
   6   8  -4    1.04    1.03
  -6  -8   4    1.29    0.73
   6   8  -4    0.76    1.06
   6   7  -4    2.65    1.00
   6   7  -4    1.04    0.93
  -6  -7   4    2.59    0.69
   6   6  -4    0.15    0.65
   6   6  -4   -0.58    0.69
  -6  -6   4    0.23    0.47
   6   5  -4    9.50    1.08
   6   5  -4   11.51    1.08
  -6  -5   4   11.07    0.98
  -6  -5   4   11.21    0.86
   6   4  -4   12.24    1.01
   6   4  -4   13.29    1.12
  -6  -4   4   13.95    0.84
  -6  -4   4   12.40    0.90
   6   3  -4   21.36    1.19
  -6  -3   4   20.68    1.03
  -6  -3   4   21.13    1.07
   6   3  -4   22.54    1.24
   6   3  -4   19.34    1.29
  -6  -2   4   85.10    2.91
   6   2  -4   77.09    3.05
   6   2  -4   82.92    3.44
   6   2  -4   77.39    2.92
  -6  -2   4   82.05    2.67
   6   2  -4   80.66    2.95
  -6  -2   4   80.74    2.67
  -6  -1   4   17.58    1.09
   6   1  -4   15.58    1.31
   6   1  -4   19.27    1.31
   6   1  -4   18.04    1.26
   6   1  -4   16.85    1.42
  -6  -1   4   16.76    1.04
   6   0  -4   22.61    1.70
  -6   0   4   24.66    1.34
   6   0  -4   23.32    1.52
   6   0  -4   23.36    1.52
   6   0  -4   24.66    1.57
  -6   0   4   25.48    1.37
  -6   0   4   22.99    1.36
  -6   0   4   22.53    1.32
  -6   1   4  140.48    4.11
   6  -1  -4  134.57    4.53
   6  -1  -4  133.15    4.93
   6  -1  -4  139.52    5.24
  -6   1   4  142.95    4.59
   6  -1  -4  137.62    4.10
  -6   1   4  132.04    4.54
   6  -1  -4  129.86    4.75
  -6   2   4   31.52    1.83
   6  -2  -4   32.58    1.94
   6  -2  -4   35.34    1.62
   6  -2  -4   29.48    2.18
   6  -2  -4   29.52    1.72
  -6   2   4   32.45    1.87
   6  -2  -4   31.86    2.02
   6  -2  -4   32.31    1.50
   6  -2  -4   32.19    2.07
   6  -3  -4   10.00    1.49
  -6   3   4   10.15    1.21
   6  -3  -4    9.92    1.29
   6  -3  -4    9.40    0.97
   6  -3  -4   10.17    1.05
   6  -3  -4   10.68    0.90
  -6   3   4    9.45    1.31
   6  -3  -4   12.05    1.40
  -6   3   4   11.92    1.27
   6  -4  -4   94.19    3.29
   6  -4  -4   92.22    4.59
   6  -4  -4   94.67    3.70
   6  -4  -4   94.79    4.09
   6  -4  -4   94.87    3.70
  -6   4   4   90.80    3.90
  -6   4   4   87.75    4.27
   6  -4  -4   98.30    4.38
  -6   5   4   82.69    4.28
   6  -5  -4   73.50    3.34
   6  -5  -4   75.61    2.99
   6  -5  -4   72.51    3.74
   6  -5  -4   81.45    4.44
  -6   5   4   77.76    3.60
   6  -5  -4   78.25    4.11
   6  -6  -4   21.69    1.73
   6  -6  -4   25.11    2.02
   6  -6  -4   21.44    2.21
   6  -6  -4   20.49    2.25
  -6   6   4   18.95    1.95
   6  -7  -4  161.57    6.58
  -6   7   4  160.96    6.36
   6  -7  -4  160.84    5.65
   6  -7  -4  168.90    7.06
   6  -7  -4  158.10    6.17
  -6   8   4    9.52    1.78
   6  -8  -4    8.72    1.35
   6  -8  -4    7.11    1.71
   6  -8  -4    8.70    1.63
   6  -9  -4   -0.73    1.09
  -6   9   4   -1.41    0.99
   6  -9  -4   -0.37    0.77
   6  -9  -4    0.44    1.03
  -6  10   4   -0.39    1.18
   6 -10  -4    0.17    1.10
   6 -10  -4    0.06    1.02
   6 -11  -4    3.08    1.59
   6 -11  -4    1.79    1.47
  -5 -10   4   -1.24    0.72
   5  10  -4   -0.21    1.16
   5   9  -4   -0.43    1.12
   5   9  -4    0.52    1.05
  -5  -9   4   -0.70    0.57
   5   8  -4    0.14    1.02
   5   8  -4   -1.03    0.84
  -5  -8   4    0.03    0.60
   5   7  -4    0.09    0.77
   5   7  -4    0.95    0.90
  -5  -7   4   -1.10    0.43
   5   6  -4    3.85    0.89
  -5  -6   4    3.59    0.81
  -5  -6   4    3.93    0.71
   5   6  -4    1.03    0.79
  -5  -5   4    2.33    0.51
   5   5  -4    3.54    0.78
  -5  -5   4    2.75    0.67
   5   5  -4    2.70    0.72
  -5  -4   4    3.15    0.57
  -5  -4   4    3.18    0.48
   5   4  -4    2.44    0.56
   5   4  -4    4.09    0.73
   5   4  -4    3.16    0.46
   5   3  -4  112.02    3.85
   5   3  -4  103.36    3.64
  -5  -3   4  108.96    3.43
   5   3  -4  105.93    3.37
  -5  -3   4  109.94    3.38
   5   2  -4  202.49    5.88
  -5  -2   4  201.58    5.81
   5   2  -4  199.27    6.21
   5   2  -4  194.77    6.20
  -5  -2   4  202.19    5.80
   5   2  -4  201.34    6.38
   5   1  -4   -0.04    0.43
  -5  -1   4   -0.03    0.37
   5   1  -4    0.64    0.48
   5   1  -4    0.11    0.44
  -5  -1   4    1.31    0.42
  -5  -1   4    0.32    0.33
   5   1  -4    0.16    0.44
   5   0  -4  227.68    6.85
  -5   0   4  225.12    6.70
  -5   0   4  231.44    6.51
   5   0  -4  232.12    6.39
   5   0  -4  222.33    7.20
  -5   0   4  225.06    6.74
   5   0  -4  230.06    7.47
   5   0  -4  232.20    6.61
   5  -1  -4  534.66   15.73
   5  -1  -4  489.72   15.31
   5  -1  -4  522.05   13.70
   5  -1  -4  512.62   13.90
  -5   1   4  547.42   13.85
  -5   1   4  522.28   14.52
   5  -1  -4  512.35   14.36
  -5   1   4  534.44   14.50
   5  -2  -4   65.98    2.43
   5  -2  -4   71.83    3.02
  -5   2   4   64.20    2.78
  -5   2   4   68.30    2.82
   5  -2  -4   67.27    2.60
   5  -2  -4   64.30    2.92
  -5   2   4   61.65    3.08
   5  -2  -4   70.85    3.38
   5  -2  -4   65.53    2.46
   5  -2  -4   63.83    3.03
   5  -3  -4   86.78    3.28
   5  -3  -4   87.14    3.04
   5  -3  -4   85.35    3.57
  -5   3   4   88.34    3.96
   5  -3  -4   85.86    3.30
  -5   3   4   80.55    3.40
   5  -3  -4   84.94    3.77
   5  -4  -4   44.21    2.01
  -5   4   4   43.23    2.75
   5  -4  -4   39.74    2.56
  -5   4   4   38.75    2.25
   5  -4  -4   50.10    3.06
   5  -4  -4   40.05    2.15
  -5   5   4   39.11    2.90
  -5   5   4   35.04    2.29
   5  -5  -4   35.60    1.98
   5  -5  -4   42.16    2.95
   5  -5  -4   39.32    2.22
   5  -5  -4   37.65    2.49
   5  -5  -4   38.30    2.69
  -5   6   4  327.59   10.35
   5  -6  -4  311.28    9.59
   5  -6  -4  320.72   10.20
   5  -6  -4  326.68   11.15
   5  -6  -4  314.88   10.30
  -5   6   4  335.87   11.60
   5  -7  -4    1.05    1.19
   5  -7  -4    0.74    1.11
  -5   7   4    1.35    1.06
   5  -7  -4    0.52    0.82
   5  -7  -4   -1.12    0.80
   5  -8  -4   35.45    2.72
   5  -8  -4   39.92    2.54
  -5   8   4   35.28    2.67
   5  -8  -4   36.04    2.84
  -5   9   4    1.50    1.12
   5  -9  -4    1.82    1.21
   5  -9  -4    0.31    1.30
   5 -10  -4    2.70    1.39
   5 -11  -4    1.19    1.45
   4  11  -4    1.41    1.57
  -4 -11   4   -1.25    0.77
  -4 -10   4   -0.41    0.68
   4  10  -4    1.55    1.25
  -4  -9   4    0.18    0.72
   4   9  -4   -1.10    0.96
   4   9  -4   -0.14    0.94
  -4  -8   4   12.81    1.37
   4   8  -4   15.21    1.83
   4   8  -4    9.70    1.53
   4   7  -4    0.58    0.80
   4   7  -4    0.12    0.71
  -4  -7   4   -0.26    0.46
  -4  -6   4   66.66    2.80
   4   6  -4   62.82    2.99
  -4  -6   4   59.90    2.60
   4   6  -4   60.06    2.96
  -4  -5   4    8.50    0.92
   4   5  -4    5.53    0.90
  -4  -5   4    6.99    0.75
   4   5  -4    6.29    0.93
   4   4  -4  143.03    4.92
  -4  -4   4  147.12    4.54
  -4  -4   4  139.46    4.38
   4   4  -4  137.86    4.77
   4   3  -4    0.85    0.43
  -4  -3   4    0.63    0.37
  -4  -3   4    1.03    0.43
   4   3  -4    0.50    0.51
  -4  -2   4  114.93    3.55
   4   2  -4  111.65    3.94
  -4  -2   4  108.53    3.49
   4   2  -4  108.14    3.78
  -4  -1   4   28.67    1.40
   4   1  -4   32.08    1.71
   4   1  -4   30.42    1.18
  -4  -1   4   30.35    1.40
   4   1  -4   30.41    1.47
  -4  -1   4   30.21    1.54
   4   1  -4   28.89    1.55
  -4   0   4  326.99    8.62
  -4   0   4  305.45    8.84
   4   0  -4  312.05    8.32
  -4   0   4  306.51    9.37
  -4   0   4  308.28    8.80
   4   0  -4  305.47    9.41
   4   0  -4  308.50    9.64
  -4   0   4  303.80    9.42
  -4   1   4 1284.03   36.21
   4  -1  -4 1326.17   36.49
   4  -1  -4 1296.47   33.19
  -4   1   4 1237.04   34.27
  -4   1   4 1298.32   34.27
   4  -1  -4 1280.48   36.14
   4  -1  -4 1303.98   34.17
   4  -1  -4 1290.77   32.14
  -4   2   4   60.74    2.62
  -4   2   4   59.61    2.56
   4  -2  -4   59.93    2.68
  -4   2   4   58.73    2.98
   4  -2  -4   60.76    2.47
   4  -2  -4   64.55    2.93
   4  -2  -4   66.51    2.16
   4  -2  -4   67.70    2.85
   4  -2  -4   59.38    2.37
   4  -3  -4    9.17    0.96
   4  -3  -4    7.62    1.05
   4  -3  -4    7.86    0.84
   4  -3  -4    6.25    1.04
  -4   3   4    5.49    1.11
   4  -3  -4    8.14    0.93
   4  -3  -4    6.86    1.24
  -4   3   4    6.86    0.95
  -4   4   4    2.97    1.01
   4  -4  -4    3.39    0.72
   4  -4  -4    2.70    0.84
   4  -4  -4    2.62    0.93
  -4   4   4    1.78    0.73
   4  -4  -4    1.95    0.79
   4  -4  -4    2.01    0.68
   4  -5  -4    2.55    0.99
   4  -5  -4    1.64    0.68
   4  -5  -4    1.71    0.72
  -4   5   4    0.77    0.72
   4  -5  -4    2.58    0.92
  -4   5   4    1.84    1.09
   4  -6  -4    7.53    1.51
  -4   6   4    2.63    1.02
   4  -6  -4    4.60    1.13
   4  -6  -4    2.44    1.00
   4  -6  -4    2.72    1.22
  -4   6   4    4.43    1.57
   4  -7  -4   20.96    1.99
  -4   7   4   21.54    2.51
  -4   7   4   23.84    2.03
   4  -7  -4   17.62    1.95
   4  -8  -4    0.88    0.88
   4  -8  -4    0.81    1.12
  -4   8   4    0.75    1.05
  -4   8   4    1.23    1.30
  -4   9   4    7.05    1.48
   4  -9  -4    5.31    1.59
   4  -9  -4    4.10    1.38
   4 -10  -4    3.84    1.47
   4 -10  -4    1.32    1.27
   4 -11  -4   -0.73    1.15
  -3 -11   4   -0.06    0.71
   3  11  -4   -0.04    1.28
   3  10  -4    0.88    1.23
  -3 -10   4    1.81    0.97
   3   9  -4    0.32    1.06
  -3  -9   4    0.98    0.87
   3   8  -4    3.76    1.29
  -3  -8   4    2.69    0.88
   3   8  -4    1.58    1.07
   3   7  -4    4.93    1.16
  -3  -7   4    7.07    1.18
   3   7  -4    3.24    1.04
   3   7  -4    3.89    0.45
  -3  -7   4    4.69    0.90
  -3  -6   4   -0.52    0.56
   3   6  -4   -0.15    0.57
  -3  -6   4   -0.23    0.39
   3   6  -4    1.15    0.74
  -3  -5   4    5.77    0.76
  -3  -5   4    6.73    0.92
   3   5  -4    3.62    0.85
   3   5  -4    6.23    0.96
   3   4  -4  207.71    5.71
  -3  -4   4  207.66    6.32
   3   4  -4  203.30    6.70
  -3  -4   4  210.27    6.22
   3   4  -4  211.50    6.82
  -3  -3   4    4.12    0.62
   3   3  -4    3.62    0.70
   3   3  -4    3.68    0.41
   3   3  -4    3.55    0.64
  -3  -3   4    3.25    0.52
   3   2  -4   85.19    2.75
   3   2  -4   90.61    3.31
  -3  -2   4   86.24    2.92
   3   2  -4   84.33    3.12
  -3  -2   4   82.06    2.86
   3   1  -4    8.46    0.70
   3   1  -4    9.49    0.97
  -3  -1   4    9.28    0.79
   3   1  -4    8.92    0.88
  -3  -1   4    9.68    0.90
  -3  -1   4    9.92    0.82
  -3   0   4  575.50   16.82
  -3   0   4  606.38   14.65
  -3   0   4  576.03   16.84
  -3   0   4  553.82   15.79
   3   0  -4  582.04   16.96
   3   0  -4  586.32   14.65
   3   0  -4  587.74   15.76
   3   0  -4  572.44   15.42
  -3   0   4  589.42   15.82
   3   0  -4  566.72   16.70
  -3   1   4 2734.95   73.11
   3  -1  -4 2788.29   70.88
   3  -1  -4 2766.50   76.79
  -3   1   4 2823.94   77.70
  -3   1   4 2783.20   76.97
   3  -1  -4 2805.01   69.52
   3  -1  -4 2746.40   73.04
  -3   1   4 2899.86   73.11
   3  -2  -4   52.97    2.57
   3  -2  -4   51.64    2.23
   3  -2  -4   49.41    2.75
  -3   2   4   53.14    2.71
  -3   2   4   51.47    2.30
   3  -2  -4   51.36    2.19
  -3   2   4   51.09    2.29
  -3   3   4   48.06    2.31
   3  -3  -4   48.49    2.57
   3  -3  -4   49.53    2.20
   3  -3  -4   49.30    2.75
   3  -3  -4   52.46    2.35
  -3   3   4   50.62    2.83
   3  -3  -4   49.76    2.31
   3  -4  -4    2.83    0.94
  -3   4   4    3.16    1.00
   3  -4  -4    2.48    0.79
   3  -4  -4    3.20    0.73
  -3   4   4    2.73    0.77
   3  -4  -4    2.99    0.67
   3  -5  -4    0.47    0.56
   3  -5  -4    1.38    0.89
   3  -5  -4    0.75    0.65
   3  -5  -4   -0.68    0.61
  -3   5   4    0.84    0.91
  -3   5   4    0.11    0.60
   3  -6  -4   -0.19    0.61
   3  -6  -4   -0.06    0.84
   3  -6  -4    0.57    0.74
  -3   6   4    0.09    0.69
  -3   6   4    0.34    1.07
   3  -7  -4    9.68    1.45
  -3   7   4   11.55    2.04
   3  -7  -4    9.87    1.48
  -3   7   4   12.39    1.57
   3  -8  -4    4.70    1.34
   3  -8  -4    5.71    1.25
  -3   8   4    3.04    1.17
  -3   8   4    3.57    1.60
   3  -9  -4    6.49    1.58
  -3   9   4    3.44    1.70
   3  -9  -4    5.02    1.38
   3 -10  -4    1.22    1.32
   3 -10  -4    0.40    1.30
   3 -11  -4   -0.43    1.06
   2  12  -4   -0.73    1.66
  -2 -12   4   -1.96    0.78
  -2 -11   4    1.70    1.01
   2  11  -4   -1.02    1.19
  -2 -10   4    0.89    0.92
   2  10  -4    2.17    1.38
   2   9  -4    6.14    1.59
  -2  -9   4    3.46    1.08
   2   8  -4   25.47    2.33
   2   8  -4   26.60    2.37
  -2  -8   4   27.28    1.97
   2   8  -4   27.82    1.47
  -2  -7   4   39.16    2.39
   2   7  -4   36.13    2.54
   2   7  -4   37.87    2.55
  -2  -7   4   35.04    2.10
   2   7  -4   36.61    1.65
   2   7  -4   34.57    1.64
   2   6  -4   79.70    3.62
  -2  -6   4   82.11    3.39
   2   6  -4   77.44    2.73
  -2  -6   4   77.70    3.22
   2   6  -4   80.35    3.69
  -2  -5   4   50.58    2.33
   2   5  -4   46.62    2.45
   2   5  -4   36.78    1.73
  -2  -5   4   48.59    2.18
   2   5  -4   48.25    2.47
  -2  -4   4  137.06    4.57
   2   4  -4  145.34    5.11
   2   4  -4  140.50    5.01
  -2  -4   4  143.65    4.69
   2   3  -4   25.11    1.34
  -2  -3   4   28.41    1.61
   2   3  -4   27.95    1.73
   2   3  -4   28.57    1.64
  -2  -3   4   28.09    1.42
  -2  -3   4   28.33    1.49
  -2  -2   4    1.28    0.51
   2   2  -4    1.53    0.48
   2   2  -4    0.22    0.48
   2   2  -4    1.12    0.61
  -2  -2   4    0.70    0.56
  -2  -2   4    0.65    0.43
   2   1  -4 2286.75   61.06
   2   1  -4 2271.72   64.13
   2   1  -4 2319.89   59.41
  -2  -1   4 2349.91   64.26
  -2  -1   4 2363.75   57.40
  -2  -1   4 2293.08   61.07
   2   1  -4 2411.74   60.98
  -2  -1   4 2363.47   61.03
  -2   0   4  179.29    5.98
  -2   0   4  186.20    5.45
   2   0  -4  176.42    5.80
   2   0  -4  174.85    5.40
   2   0  -4  167.33    5.97
  -2   0   4  184.76    5.85
  -2   0   4  179.41    5.44
   2   0  -4  174.99    5.36
  -2   1   4  152.39    4.89
   2  -1  -4  148.50    5.25
   2  -1  -4  159.32    5.56
  -2   1   4  155.85    5.26
  -2   1   4  151.20    5.24
   2  -1  -4  155.26    4.83
  -2   1   4  149.30    5.44
   2  -1  -4  155.69    4.89
  -2   1   4  162.10    4.97
   2  -2  -4   84.37    3.54
   2  -2  -4   77.77    2.15
  -2   2   4   74.10    3.43
   2  -2  -4   72.61    2.86
   2  -2  -4   75.65    3.20
  -2   2   4   75.54    3.16
   2  -2  -4   73.21    2.89
  -2   2   4   72.91    2.89
  -2   3   4  124.04    4.39
   2  -3  -4  122.20    4.40
   2  -3  -4  127.60    4.44
  -2   3   4  137.74    4.92
  -2   3   4  128.36    5.11
   2  -3  -4  124.94    4.79
   2  -3  -4  127.62    4.32
  -2   4   4   40.31    2.66
   2  -4  -4   39.91    2.10
   2  -4  -4   38.09    2.36
  -2   4   4   39.54    2.43
   2  -4  -4   39.65    2.10
  -2   4   4   39.95    2.14
   2  -5  -4   89.12    4.06
  -2   5   4   93.65    4.53
  -2   5   4   90.80    3.69
  -2   5   4   99.48    4.34
   2  -5  -4   89.26    3.71
   2  -5  -4   89.64    3.76
  -2   6   4   18.35    2.17
  -2   6   4   15.45    1.49
   2  -6  -4   15.72    1.73
   2  -6  -4   16.33    1.58
   2  -6  -4   13.04    1.47
   2  -7  -4   38.77    2.55
  -2   7   4   41.86    2.48
  -2   7   4   39.00    3.24
   2  -7  -4   36.63    2.50
  -2   8   4   -2.14    1.12
   2  -8  -4   -0.30    0.92
  -2   8   4    0.72    0.84
   2  -8  -4   -0.22    0.81
  -2   9   4    3.48    1.83
   2  -9  -4    2.20    1.12
   2  -9  -4    1.52    1.24
  -2  10   4    0.82    2.01
   2 -10  -4    5.75    1.62
   1  12  -4    2.39    1.86
  -1 -12   4   -0.44    1.04
   1  11  -4    0.54    1.49
  -1 -11   4   -0.83    0.92
   1  10  -4    5.42    1.83
  -1 -10   4    4.73    1.34
   1   9  -4    0.50    0.87
   1   9  -4    0.88    1.23
  -1  -9   4    2.18    0.98
  -1  -8   4   72.13    3.52
   1   8  -4   76.42    3.02
   1   8  -4   74.07    4.11
   1   8  -4   79.23    4.16
   1   8  -4   72.81    3.03
   1   7  -4    9.03    1.00
  -1  -7   4    9.90    1.39
  -1  -7   4    9.36    1.20
   1   7  -4    8.36    1.00
   1   7  -4    8.51    1.45
   1   7  -4    6.83    1.35
   1   6  -4   22.72    1.43
  -1  -6   4   19.84    1.52
  -1  -6   4   21.06    1.82
   1   6  -4   22.28    1.96
   1   6  -4   22.70    1.92
   1   5  -4  249.37    7.52
  -1  -5   4  242.33    7.69
   1   5  -4  258.50    8.43
   1   5  -4  240.69    8.32
  -1  -5   4  255.08    8.15
  -1  -5   4  265.31    7.91
   1   4  -4  813.19   22.12
   1   4  -4  833.67   23.62
  -1  -4   4  827.94   23.42
   1   4  -4  797.58   23.49
  -1  -4   4  799.41   22.20
  -1  -4   4  834.01   22.30
   1   3  -4  343.85    9.80
  -1  -3   4  331.26   10.39
  -1  -3   4  348.84    9.84
  -1  -3   4  343.68    9.79
   1   3  -4  343.91   10.41
   1   2  -4   23.12    1.31
  -1  -2   4   24.62    1.32
  -1  -2   4   25.64    1.41
   1   2  -4   21.62    1.42
   1   2  -4   24.30    1.29
  -1  -2   4   23.07    1.56
  -1  -1   4  404.60   11.85
  -1  -1   4  389.60   11.20
   1   1  -4  390.43   11.88
  -1  -1   4  399.37   12.06
   1   1  -4  407.20   12.12
   1   1  -4  405.87   11.08
  -1  -1   4  418.09   11.26
   1   1  -4  400.51   11.26
   1   0  -4  327.41    9.20
  -1   0   4  317.42    9.20
   1   0  -4  309.81    9.74
   1   0  -4  315.62    9.03
   1   0  -4  319.05    9.20
  -1   0   4  322.11    9.75
   1   0  -4  334.73   10.06
  -1   0   4  315.03    9.97
  -1   0   4  335.89    8.33
  -1   0   4  324.46    9.19
  -1   1   4    4.84    0.74
   1  -1  -4    6.59    0.80
  -1   1   4    5.29    0.91
  -1   1   4    6.00    0.82
  -1   1   4    6.93    0.75
   1  -1  -4    7.09    0.93
   1  -1  -4    5.62    0.80
   1  -1  -4    7.26    0.78
   1  -1  -4    6.98    0.77
  -1   2   4   28.81    1.57
   1  -2  -4   28.51    1.58
   1  -2  -4   26.39    1.58
  -1   2   4   30.28    1.99
   1  -2  -4   29.25    1.13
  -1   2   4   31.11    1.87
   1  -2  -4   30.29    1.69
   1  -2  -4   29.01    1.80
  -1   3   4  124.25    4.99
  -1   3   4  125.16    4.68
  -1   3   4  121.01    4.23
   1  -3  -4  123.11    4.27
   1  -3  -4  124.23    4.62
   1  -3  -4  119.23    4.28
   1  -3  -4  113.74    4.23
  -1   4   4   -0.16    0.49
   1  -4  -4   -0.42    0.44
   1  -4  -4   -0.11    0.61
  -1   4   4    0.49    0.52
  -1   4   4    0.61    0.81
   1  -4  -4    0.76    0.59
   1  -5  -4    2.44    0.80
  -1   5   4    2.14    0.69
  -1   5   4    0.88    0.93
   1  -5  -4    1.32    0.83
  -1   5   4    2.45    0.93
  -1   6   4    4.90    1.43
   1  -6  -4    5.20    1.10
  -1   6   4    4.12    0.88
   1  -6  -4    4.25    1.02
   1  -7  -4    3.85    1.13
  -1   7   4    3.25    0.94
   1  -7  -4    3.43    1.09
  -1   7   4    1.69    1.42
   1  -8  -4    1.33    1.00
  -1   8   4    2.16    1.53
   1  -8  -4    1.51    0.99
   1  -9  -4    7.29    1.52
  -1   9   4    5.68    2.05
   1  -9  -4    6.15    1.53
   1 -10  -4    1.94    1.20
  -1  10   4    2.19    1.86
   0  12  -4    2.12    1.64
   0 -12   4   -1.00    0.97
   0  11  -4    1.88    1.54
   0 -11   4    0.80    1.04
   0  10  -4   15.88    2.36
   0 -10   4   16.73    2.02
   0   9  -4    6.88    1.79
   0  -9   4    7.26    1.38
   0   9  -4    8.81    1.34
   0   8  -4  212.11    6.86
   0  -8   4  208.22    7.35
   0   8  -4  205.92    6.64
   0   8  -4  214.20    8.08
   0   8  -4  198.82    8.09
   0  -7   4    2.06    0.82
   0   7  -4    1.73    0.83
   0   7  -4    1.51    0.78
   0  -7   4   -0.05    0.83
   0   7  -4    2.03    1.08
   0  -6   4   17.80    1.49
   0  -6   4   16.67    1.55
   0   6  -4   17.33    1.41
   0   6  -4   13.84    1.57
   0  -5   4  154.00    5.69
   0   5  -4  156.02    5.23
   0  -5   4  152.65    5.30
   0  -5   4  158.73    5.69
   0  -5   4  159.99    5.42
   0   5  -4  152.60    5.81
   0   4  -4   42.45    2.41
   0   4  -4   45.24    2.50
   0  -4   4   49.29    2.26
   0  -4   4   44.95    2.48
   0   4  -4   45.07    2.19
   0  -4   4   44.51    2.14
   0  -3   4  999.05   27.57
   0   3  -4 1010.72   27.63
   0  -3   4 1062.23   27.64
   0   3  -4 1007.73   29.10
   0   3  -4 1064.57   29.25
   0  -3   4 1019.64   29.16
   0   2  -4 1245.73   35.07
   0   2  -4 1211.81   33.21
   0  -2   4 1221.91   33.18
   0   2  -4 1190.50   34.90
   0  -2   4 1237.35   35.06
   0  -2   4 1291.94   34.91
   0  -2   4 1291.28   33.19
   0   2  -4 1287.87   33.15
   0   1  -4 1026.85   29.62
   0  -1   4 1082.58   29.64
   0   1  -4 1070.62   28.13
   0   1  -4 1061.93   29.86
   0   1  -4 1047.35   28.22
   0  -1   4 1052.28   28.17
   0   1  -4 1028.07   27.43
   0  -1   4 1046.31   29.86
   0  -1   4 1076.42   28.13
   0   0  -4  168.95    5.72
   0   0   4  165.46    5.12
   0   0   4  162.10    4.50
   0   0  -4  168.54    5.15
   0   0   4  162.55    5.73
   0   0   4  167.22    5.50
   0   0  -4  159.12    5.11
   0   0  -4  163.13    5.47
   0   0  -4  156.00    5.08
   0  -1  -4  125.12    4.55
   0  -1  -4  136.78    3.77
   0   1   4  127.48    4.87
   0  -1  -4  129.42    4.29
   0   1   4  131.53    4.65
   0   1   4  126.86    4.24
   0   1   4  122.62    4.55
   0  -1  -4  125.17    4.28
   0  -1  -4  135.91    4.34
   0   1   4  135.74    3.75
   0  -2  -4  223.48    7.36
   0  -2  -4  224.30    6.95
   0   2   4  225.12    6.89
   0   2   4  236.04    7.79
   0  -2  -4  221.21    6.90
   0  -2  -4  238.74    7.02
   0   2   4  224.96    7.43
   0  -3  -4    2.00    0.62
   0  -3  -4    1.23    0.68
   0   3   4    2.06    0.59
   0  -3  -4    1.77    0.66
   0   3   4    0.34    0.33
   0   3   4    0.78    0.74
   0  -3  -4    1.30    0.59
   0  -3  -4    2.79    0.68
   0   4   4    4.51    0.91
   0  -4  -4    8.92    1.07
   0   4   4   10.67    1.03
   0  -4  -4    8.93    1.16
   0   4   4    8.94    1.42
   0  -4  -4   10.46    1.26
   0  -5  -4    6.73    1.15
   0   5   4    6.33    0.87
   0   5   4    5.41    1.14
   0  -5  -4    5.56    0.97
   0   5   4    5.54    1.31
   0  -6  -4    0.90    0.68
   0   6   4    1.58    1.18
   0   6   4    2.13    0.69
   0   7   4    4.48    1.64
   0  -7  -4    5.38    1.26
   0  -7  -4    6.53    1.25
   0  -8  -4    0.55    0.95
   0   8   4    0.42    1.28
   0  -8  -4   -0.16    0.91
   0  -9  -4   10.00    1.70
   0   9   4    9.56    2.38
   0 -10  -4   -0.49    1.04
   0  10   4   -0.50    1.67
  -1  12  -4    2.25    1.83
   1 -12   4    2.31    1.37
   1 -11   4    1.02    1.11
  -1  11  -4   -1.29    1.52
  -1  10  -4    3.96    1.70
  -1  10  -4    3.46    1.14
   1 -10   4    2.41    1.10
   1  -9   4   29.01    2.46
  -1   9  -4   35.92    2.37
  -1   9  -4   33.89    3.03
  -1   9  -4   37.27    2.44
  -1   8  -4    1.18    1.25
  -1   8  -4    0.40    0.94
  -1   8  -4    0.78    0.86
   1  -8   4    1.81    1.00
  -1   7  -4    0.20    0.86
  -1   7  -4   -0.23    0.62
   1  -7   4   -0.11    0.64
  -1   7  -4   -0.22    0.84
   1  -7   4    0.64    0.86
  -1   6  -4   10.42    1.49
  -1   6  -4    9.91    1.44
  -1   6  -4    8.96    1.18
   1  -6   4   10.47    1.44
   1  -6   4    8.32    1.14
   1  -5   4   94.72    4.10
  -1   5  -4   85.88    3.58
  -1   5  -4   88.73    4.03
  -1   5  -4   96.44    4.13
   1  -5   4   90.99    3.64
   1  -4   4  237.47    7.49
   1  -4   4  236.03    8.08
  -1   4  -4  239.01    8.12
  -1   4  -4  242.00    7.56
  -1   4  -4  254.98    8.23
   1  -3   4  134.75    5.08
   1  -3   4  136.93    4.93
  -1   3  -4  138.80    4.68
  -1   3  -4  140.63    5.07
  -1   3  -4  131.43    5.00
   1  -3   4  133.99    4.59
   1  -2   4   18.69    1.28
   1  -2   4   17.61    1.53
  -1   2  -4   16.01    1.39
  -1   2  -4   16.64    1.26
  -1   2  -4   17.39    1.33
   1  -2   4   17.97    1.39
  -1   2  -4   17.03    1.43
  -1   2  -4   23.85    1.35
   1  -1   4  101.49    3.55
   1  -1   4  100.85    3.81
  -1   1  -4   95.68    3.50
  -1   1  -4  100.76    3.56
  -1   1  -4  101.23    3.84
   1  -1   4   98.55    3.98
  -1   1  -4  111.30    3.61
  -1   0  -4  116.66    3.97
  -1   0  -4  113.23    4.25
   1   0   4  121.94    4.56
  -1   0  -4  114.76    4.00
   1   0   4  121.35    3.67
   1   0   4  117.65    3.94
  -1   0  -4  120.29    3.99
   1   1   4    9.54    0.97
  -1  -1  -4   13.72    1.16
   1   1   4   12.44    0.90
   1   1   4   11.66    1.27
  -1  -1  -4   11.77    1.10
  -1  -1  -4   11.16    0.96
   1   1   4   12.44    0.96
   1   1   4    6.76    0.91
  -1  -1  -4   12.27    1.05
   1   2   4  326.67   10.20
   1   2   4  330.36    9.45
  -1  -2  -4  326.88   10.08
  -1  -2  -4  337.51    9.63
   1   2   4  321.34    8.97
  -1  -2  -4  320.14    9.55
   1   2   4  325.67   10.56
   1   2   4  338.30   10.26
  -1  -2  -4  318.53    9.52
  -1  -3  -4   17.95    1.36
   1   3   4   16.47    1.71
   1   3   4   19.50    1.29
  -1  -3  -4   22.07    1.57
  -1  -3  -4   19.57    1.51
   1   3   4   19.90    1.65
  -1  -3  -4   18.54    1.37
  -1  -3  -4   17.52    1.46
   1   4   4   33.24    1.72
  -1  -4  -4   32.00    1.92
  -1  -4  -4   34.65    2.00
   1   4   4   29.08    2.13
   1   4   4   32.25    2.45
  -1  -4  -4   33.04    2.10
   1   5   4   -1.19    0.74
   1   5   4    0.08    0.36
  -1  -5  -4   -0.65    0.49
   1   5   4   -0.82    0.59
  -1  -6  -4   -0.69    0.54
   1   6   4    1.25    1.13
  -1  -7  -4   13.11    1.48
  -1  -7  -4   11.13    1.55
   1   7   4   11.54    2.07
   1   8   4    0.72    1.43
  -1  -8  -4    1.50    1.08
  -1  -9  -4   -0.82    0.93
   1   9   4   -1.32    1.36
   2 -12   4   -0.37    0.98
  -2  11  -4   -0.70    1.56
   2 -11   4    0.72    1.06
  -2  10  -4   -1.22    0.82
  -2  10  -4    0.05    1.34
   2 -10   4   -0.75    0.72
   2  -9   4   39.11    2.79
  -2   9  -4   41.36    2.70
  -2   9  -4   40.25    3.46
  -2   8  -4   97.88    4.25
  -2   8  -4   96.15    5.00
  -2   8  -4   89.62    4.08
   2  -8   4   86.32    4.15
   2  -7   4   27.04    2.26
  -2   7  -4   25.62    2.35
   2  -7   4   27.84    2.07
  -2   7  -4   23.75    1.96
  -2   7  -4   26.06    2.27
  -2   6  -4   31.17    2.39
  -2   6  -4   30.20    2.25
   2  -6   4   26.71    2.19
  -2   6  -4   26.68    1.95
   2  -6   4   26.40    2.30
   2  -6   4   26.49    1.90
  -2   5  -4   55.58    3.09
   2  -5   4   52.81    2.65
   2  -5   4   51.01    3.07
  -2   5  -4   55.65    2.75
  -2   4  -4  291.07    9.10
   2  -4   4  290.99    8.99
   2  -4   4  315.79    9.72
   2  -4   4  290.46    9.72
  -2   4  -4  294.60    9.74
   2  -3   4    7.71    1.06
   2  -3   4    5.59    1.06
   2  -3   4    5.57    0.83
  -2   3  -4    6.07    0.99
  -2   3  -4    5.34    0.89
   2  -2   4   11.14    1.18
   2  -2   4    9.74    0.94
  -2   2  -4   10.00    0.98
  -2   2  -4   11.39    1.09
  -2   2  -4    9.71    0.98
  -2   2  -4   10.45    1.17
   2  -2   4   10.25    1.23
   2  -1   4    9.57    0.92
  -2   1  -4    9.71    1.04
  -2   1  -4    8.12    0.89
  -2   1  -4   10.00    0.96
   2  -1   4    8.95    0.90
  -2   1  -4   10.07    1.00
  -2   0  -4  316.02    9.94
  -2   0  -4  335.33    9.43
  -2   0  -4  319.55    9.27
  -2   0  -4  321.54    9.43
   2   0   4  336.24   10.05
   2   0   4  323.54    8.99
   2   0   4  314.53   10.23
   2   0   4  317.35    9.28
  -2  -1  -4   43.97    2.07
   2   1   4   43.41    2.25
   2   1   4   43.55    2.01
   2   1   4   40.23    2.39
   2   1   4   42.90    1.91
  -2  -1  -4   42.59    2.15
  -2  -1  -4   40.11    1.96
  -2  -1  -4   40.39    2.08
   2   1   4   43.28    2.13
   2   2   4   32.35    1.81
  -2  -2  -4   30.77    1.73
  -2  -2  -4   33.91    1.84
   2   2   4   29.93    2.16
  -2  -2  -4   32.15    1.93
   2   2   4   34.25    1.65
   2   2   4   36.03    2.11
   2   2   4   35.10    1.94
   2   3   4    0.26    0.20
  -2  -3  -4    0.73    0.66
  -2  -3  -4    0.29    0.48
  -2  -3  -4   -0.06    0.51
   2   3   4    0.89    0.59
  -2  -3  -4    0.53    0.51
   2   3   4    0.69    0.61
   2   3   4    1.76    0.86
  -2  -4  -4   41.07    2.29
   2   4   4   39.20    2.43
  -2  -4  -4   33.25    2.05
   2   4   4   41.05    2.73
  -2  -4  -4   35.60    2.27
   2   4   4   36.88    1.76
  -2  -4  -4   36.16    2.08
  -2  -5  -4   -0.14    0.57
   2   5   4    1.64    0.83
  -2  -5  -4    0.96    0.80
   2   5   4   -0.31    0.87
  -2  -6  -4   23.47    1.88
   2   6   4   24.48    2.55
   2   7   4   12.15    2.09
  -2  -7  -4    7.38    1.32
  -2  -8  -4    4.00    1.20
   2   8   4    4.88    1.88
  -2  -9  -4    3.01    1.14
   2   9   4    7.17    2.13
   3 -12   4    1.52    1.32
   3 -11   4    0.53    1.15
  -3  10  -4   -0.56    1.31
  -3  10  -4    1.68    1.23
   3 -10   4    0.76    1.04
  -3   9  -4   40.02    2.82
   3  -9   4   39.93    2.84
  -3   9  -4   43.38    3.64
   3  -8   4    4.82    1.25
  -3   8  -4    3.95    1.28
   3  -8   4    6.96    1.59
  -3   8  -4    5.73    1.75
   3  -7   4   -0.41    0.58
   3  -7   4   -0.56    0.81
  -3   7  -4   -0.02    0.77
  -3   7  -4    0.36    0.98
  -3   6  -4   47.76    2.80
  -3   6  -4   53.78    3.32
   3  -6   4   52.76    2.79
   3  -6   4   51.45    3.26
   3  -6   4   45.99    2.98
  -3   5  -4  194.51    7.25
   3  -5   4  190.95    7.20
  -3   5  -4  185.65    6.62
   3  -5   4  197.50    7.10
   3  -5   4  191.04    6.51
   3  -4   4   14.42    1.67
  -3   4  -4   11.42    1.51
   3  -4   4   10.29    1.16
  -3   4  -4   13.21    1.47
   3  -4   4   14.94    1.57
   3  -3   4  408.85   11.95
   3  -3   4  397.56   12.93
   3  -3   4  450.25   12.97
  -3   3  -4  399.99   12.09
  -3   3  -4  407.08   12.83
  -3   2  -4    2.98    0.79
  -3   2  -4    4.04    0.92
   3  -2   4    2.76    0.65
   3  -2   4    2.11    0.88
   3  -2   4    2.27    0.68
  -3   2  -4    3.71    0.77
  -3   2  -4    1.85    0.71
   3  -1   4   99.10    4.20
  -3   1  -4  100.75    3.74
   3  -1   4  103.00    3.60
   3  -1   4  106.25    4.09
  -3   1  -4  101.63    4.00
  -3   1  -4  100.75    3.67
  -3   1  -4  100.78    3.72
   3  -1   4   99.71    3.72
   3   0   4    8.69    1.06
   3   0   4    8.44    1.22
  -3   0  -4    8.42    0.90
   3   0   4    6.44    0.96
  -3   0  -4    8.30    0.91
  -3   0  -4    7.83    0.97
  -3  -1  -4   27.72    1.62
   3   1   4   23.03    1.70
   3   1   4   24.85    1.59
  -3  -1  -4   23.78    1.67
   3   1   4   24.03    1.61
  -3  -1  -4   22.92    1.46
   3   1   4   24.15    1.90
   3   2   4   21.18    1.71
   3   2   4   17.88    1.75
   3   2   4   22.41    1.20
   3   2   4   20.96    1.57
  -3  -2  -4   21.55    1.52
  -3  -2  -4   18.84    1.55
  -3  -2  -4   20.23    1.41
   3   3   4   10.90    1.47
  -3  -3  -4   10.73    1.10
   3   3   4   10.48    1.30
   3   3   4   11.29    1.32
   3   3   4   12.23    0.88
  -3  -3  -4   10.83    1.30
  -3  -3  -4    9.45    1.09
  -3  -4  -4   -0.12    0.53
   3   4   4    0.46    0.75
  -3  -4  -4   -0.43    0.64
   3   4   4    0.05    0.83
  -3  -4  -4    0.11    0.54
  -3  -5  -4    7.80    1.17
   3   5   4    4.99    1.49
  -3  -5  -4    7.09    1.41
  -3  -5  -4    4.43    1.01
   3   5   4    4.96    1.14
  -3  -6  -4    1.13    0.73
  -3  -6  -4    2.04    0.90
   3   6   4    1.72    1.27
  -3  -6  -4    3.66    1.27
  -3  -7  -4    0.41    0.71
   3   7   4    0.65    1.26
  -3  -7  -4    0.88    1.04
   3   8   4    2.24    1.74
  -3  -8  -4    5.23    1.30
  -3  -8  -4    5.01    1.48
   4 -12   4    0.23    1.26
   4 -11   4    2.65    1.27
  -4  11  -4    3.73    1.65
  -4  10  -4   -0.11    1.08
   4 -10   4    1.20    1.09
   4  -9   4  151.31    6.40
  -4   9  -4  167.15    6.60
  -4   8  -4   58.29    3.95
   4  -8   4   53.70    3.21
  -4   8  -4   54.57    3.31
   4  -8   4   57.11    3.81
  -4   7  -4   24.55    2.47
   4  -7   4   18.49    1.85
  -4   7  -4   19.84    1.98
   4  -7   4   21.79    2.38
   4  -6   4   -0.24    0.66
  -4   6  -4    0.79    0.87
   4  -6   4    2.33    0.96
  -4   6  -4    0.01    1.03
   4  -6   4    1.46    1.19
   4  -6   4    1.42    1.05
   4  -5   4   28.58    2.01
  -4   5  -4   29.05    2.18
   4  -5   4   30.44    2.55
  -4   5  -4   26.77    2.45
   4  -5   4   32.55    2.65
  -4   4  -4  331.00   10.53
   4  -4   4  340.04   10.29
  -4   4  -4  340.23   11.19
   4  -4   4  353.70   11.21
   4  -4   4  332.25   11.28
   4  -3   4    0.10    0.82
  -4   3  -4   -0.08    0.75
  -4   3  -4   -0.68    0.57
   4  -3   4    0.27    0.50
   4  -3   4   -0.09    0.54
  -4   3  -4    0.55    0.64
   4  -2   4    4.58    0.97
   4  -2   4    4.92    1.05
   4  -2   4    4.34    1.08
  -4   2  -4    3.95    0.85
  -4   2  -4    4.19    0.89
   4  -2   4    4.47    0.72
  -4   2  -4    4.18    0.89
  -4   2  -4    4.30    0.99
  -4   1  -4   29.37    1.81
  -4   1  -4   32.00    1.81
   4  -1   4   27.08    2.05
   4  -1   4   27.01    1.49
   4  -1   4   29.16    2.02
   4  -1   4   31.98    1.99
  -4   1  -4   28.36    1.77
   4   0   4   16.16    1.06
   4   0   4   14.46    1.44
   4   0   4   18.66    1.71
  -4   0  -4   17.52    1.35
   4   0   4   16.88    1.52
  -4   0  -4   17.13    1.45
  -4   0  -4   16.02    1.36
   4   1   4  123.46    3.87
  -4  -1  -4  125.36    4.58
   4   1   4  123.60    4.70
  -4  -1  -4  128.12    4.48
   4   1   4  126.40    4.60
   4   1   4  131.55    4.90
  -4  -1  -4  126.31    4.47
   4   1   4  128.45    5.15
   4   2   4   18.29    1.66
   4   2   4   19.79    1.83
  -4  -2  -4   15.32    1.31
   4   2   4   21.05    1.69
  -4  -2  -4   19.92    1.63
  -4  -2  -4   20.00    1.50
  -4  -3  -4   -0.02    0.65
   4   3   4    0.95    0.80
   4   3   4    0.01    0.58
  -4  -3  -4   -0.02    0.48
   4   3   4    0.71    0.87
   4   4   4    3.90    1.15
   4   4   4    3.15    1.15
   4   4   4    3.68    1.09
  -4  -4  -4    2.06    0.87
  -4  -4  -4    4.56    0.92
  -4  -5  -4   24.99    1.92
  -4  -5  -4   23.08    2.21
   4   5   4   28.28    2.57
   4   5   4   21.69    2.12
  -4  -6  -4    6.50    1.23
   4   6   4    7.72    1.76
  -4  -6  -4    7.50    1.27
  -4  -6  -4    6.53    1.48
   4   7   4    2.40    1.54
  -4  -7  -4    7.90    1.35
  -4  -7  -4    3.94    1.14
  -4  -7  -4    0.40    1.10
   4   8   4    5.75    1.97
  -4  -8  -4    5.76    1.44
  -4  -8  -4    6.81    1.45
  -4  -8  -4    6.42    1.76
   5 -12   4    0.77    1.33
   5 -11   4    2.30    1.37
  -5  11  -4    5.24    1.78
   5 -10   4    9.80    1.82
  -5  10  -4    9.30    1.84
  -5   9  -4   14.15    2.04
   5  -9   4   16.76    2.05
   5  -8   4   77.03    3.93
  -5   8  -4   73.54    4.04
   5  -8   4   69.54    4.28
  -5   7  -4   11.68    1.74
   5  -7   4   13.20    2.09
   5  -7   4   15.49    2.18
   5  -7   4   13.61    1.64
  -5   6  -4   84.22    4.18
   5  -6   4   85.42    4.62
   5  -6   4   89.03    3.92
   5  -6   4   88.50    4.75
   5  -5   4   44.69    2.51
  -5   5  -4   44.98    2.78
  -5   5  -4   48.04    3.18
   5  -5   4   39.51    3.00
   5  -5   4   43.44    3.19
  -5   4  -4   28.49    2.51
   5  -4   4   29.26    1.87
  -5   4  -4   26.12    2.16
   5  -4   4   30.21    2.52
   5  -3   4   73.60    3.52
  -5   3  -4   81.35    3.52
  -5   3  -4   74.84    3.51
   5  -3   4   78.27    3.14
   5  -3   4   76.64    3.82
   5  -3   4   76.86    3.95
   5  -2   4    6.17    1.19
   5  -2   4    4.26    0.68
   5  -2   4    5.03    1.11
  -5   2  -4    2.83    0.83
  -5   2  -4    4.43    0.99
   5  -2   4    4.71    1.24
  -5   2  -4    3.85    0.87
  -5   1  -4    0.66    0.71
   5  -1   4    0.64    0.69
   5  -1   4    0.43    0.82
   5  -1   4    0.23    0.43
  -5   1  -4    0.36    0.63
   5  -1   4   -0.14    0.71
  -5   1  -4    0.28    0.62
  -5   0  -4   76.29    3.17
   5   0   4   68.58    3.10
  -5   0  -4   76.22    3.20
  -5   0  -4   67.85    3.06
   5   0   4   70.04    3.44
   5   0   4   77.66    3.46
   5   0   4   74.28    3.71
   5   0   4   72.89    2.39
   5   1   4    3.31    0.91
   5   1   4    5.28    1.18
  -5  -1  -4    4.12    0.84
   5   1   4    2.91    0.72
  -5  -1  -4    3.71    0.94
   5   1   4    4.43    1.16
   5   2   4    1.37    0.91
  -5  -2  -4    0.30    0.65
   5   2   4    0.74    0.84
  -5  -2  -4    0.99    0.63
   5   2   4    1.11    0.76
  -5  -3  -4   -0.31    0.50
   5   3   4   -1.09    0.71
   5   3   4   -0.43    0.64
  -5  -3  -4    0.73    0.79
   5   3   4    0.38    0.88
  -5  -4  -4    3.91    0.93
   5   4   4    0.68    0.89
   5   4   4    2.99    1.18
   5   4   4    1.55    1.12
  -5  -4  -4    0.75    0.85
  -5  -5  -4    7.77    1.23
   5   5   4    8.00    1.76
  -5  -5  -4   11.04    1.70
  -5  -6  -4    9.97    1.41
  -5  -6  -4   10.16    1.86
   5   6   4   14.80    2.09
   5   7   4    2.12    1.49
  -5  -7  -4    1.28    0.98
  -5  -7  -4   -0.07    1.14
   6 -12   4    0.80    1.41
   6 -11   4    8.03    1.77
  -6  11  -4    7.76    1.96
   6 -10   4    3.56    1.35
  -6  10  -4    4.15    1.59
   6  -9   4    7.38    1.61
  -6   9  -4    9.27    1.99
   6  -8   4    4.98    1.38
   6  -8   4    5.01    1.76
  -6   8  -4    5.60    1.54
   6  -7   4   -0.90    1.08
   6  -7   4    1.32    0.82
   6  -7   4    0.64    1.28
  -6   7  -4    0.33    1.09
  -6   6  -4    0.10    1.06
   6  -6   4   -0.86    0.59
   6  -6   4   -0.06    1.18
   6  -6   4    1.09    1.37
  -6   5  -4   54.84    3.20
   6  -5   4   54.57    3.66
   6  -5   4   51.87    2.73
   6  -4   4    4.92    1.40
   6  -4   4    3.14    0.83
  -6   4  -4    3.62    1.21
   6  -4   4    3.49    1.23
  -6   3  -4    3.58    0.98
   6  -3   4    3.64    1.08
   6  -3   4    3.43    1.18
   6  -3   4    4.19    1.27
   6  -3   4    3.22    0.66
   6  -2   4    6.77    1.38
   6  -2   4    5.16    1.26
   6  -2   4    4.92    1.28
  -6   2  -4    4.88    0.98
  -6   2  -4    4.60    1.06
   6  -2   4    6.45    0.79
  -6   1  -4   59.96    3.01
   6  -1   4   68.14    3.51
  -6   1  -4   68.19    2.99
   6  -1   4   67.00    3.46
   6  -1   4   62.92    3.53
  -6   0  -4    0.37    0.72
  -6   0  -4    2.04    0.79
   6   0   4   -0.04    0.82
   6   0   4    0.85    0.63
   6   0   4    0.88    0.82
   6   0   4    0.06    0.90
   6   1   4   18.98    1.77
   6   1   4   17.11    1.40
  -6  -1  -4   16.83    1.63
   6   1   4   17.73    1.92
   6   1   4   15.87    1.93
  -6  -1  -4   18.94    1.59
   6   2   4    3.92    1.27
   6   2   4    3.41    1.17
  -6  -2  -4    5.90    0.99
   6   2   4    4.92    1.11
  -6  -2  -4    4.60    1.13
  -6  -3  -4    2.86    0.84
   6   3   4    2.62    1.14
   6   3   4    3.22    1.23
  -6  -3  -4    2.68    1.04
   6   3   4    2.67    1.01
   6   4   4    8.77    1.73
   6   4   4    6.39    1.60
  -6  -4  -4    6.97    1.17
  -6  -4  -4    9.29    1.57
  -6  -5  -4    3.82    1.33
  -6  -5  -4    2.57    1.00
   6   5   4    1.26    1.26
  -6  -6  -4    1.51    1.18
   6   6   4   -1.43    1.19
  -6  -6  -4    0.08    0.91
  -7  11  -4   -2.18    1.41
  -7  10  -4   -0.02    1.31
  -7   9  -4    2.04    1.48
   7  -8   4    4.41    1.83
  -7   8  -4    7.30    1.80
  -7   7  -4    2.84    1.36
   7  -7   4    5.01    1.73
   7  -7   4    2.59    1.49
  -7   6  -4    0.39    1.04
   7  -6   4   -0.48    1.22
   7  -6   4    0.28    1.20
   7  -5   4    9.03    1.84
  -7   5  -4    7.17    1.55
  -7   4  -4    4.57    1.26
   7  -4   4    4.18    1.45
   7  -4   4    5.29    1.34
   7  -3   4   -2.57    0.70
   7  -3   4    1.22    1.04
  -7   3  -4    0.85    0.84
  -7   2  -4    4.40    0.97
   7  -2   4    5.54    1.46
   7  -2   4    1.76    1.15
   7  -2   4    2.24    1.16
  -7   2  -4    3.23    0.97
   7  -1   4    9.01    1.52
   7  -1   4   10.10    1.76
   7  -1   4    7.39    1.52
  -7   1  -4    6.28    1.15
  -7   1  -4    8.98    1.30
  -7   0  -4   10.92    1.34
  -7   0  -4    8.75    1.28
   7   0   4    9.11    1.02
   7   0   4    9.58    1.62
   7   0   4   10.80    1.83
   7   0   4    9.12    1.42
  -7  -1  -4   11.47    1.34
   7   1   4    6.06    1.29
   7   1   4    7.34    1.66
  -7  -1  -4    7.91    1.30
   7   1   4   10.26    1.66
   7   2   4    2.29    1.11
  -7  -2  -4    0.22    0.69
   7   2   4    1.93    1.16
   7   2   4   -0.80    1.01
  -7  -2  -4    0.81    0.94
  -7  -3  -4    5.40    1.10
  -7  -3  -4    4.24    1.26
   7   3   4    5.34    1.51
   7   3   4    5.41    1.62
   7   4   4    9.45    1.96
  -7  -4  -4   11.92    1.47
  -7  -4  -4   12.70    1.82
   7   4   4    8.82    1.80
   7   5   4    3.54    1.59
  -7  -5  -4    4.00    1.44
  -7  -5  -4    3.77    1.08
  -8  10  -4   -0.90    1.45
  -8   9  -4    5.43    1.79
  -8   8  -4    1.89    1.50
   8  -8   4    4.44    1.86
   8  -7   4    0.29    1.37
  -8   7  -4    0.16    1.20
   8  -6   4   -0.08    1.35
   8  -6   4    0.66    1.42
  -8   6  -4    3.59    1.38
   8  -5   4   -0.74    0.77
  -8   5  -4   -0.74    1.02
   8  -5   4    2.21    1.37
   8  -4   4    2.05    1.20
  -8   4  -4    2.21    1.14
   8  -4   4   -0.30    1.12
   8  -3   4   -0.96    1.10
   8  -3   4   -1.26    0.96
  -8   3  -4   -0.53    0.80
  -8   2  -4    3.13    1.09
   8  -2   4    1.02    1.20
   8  -2   4    0.25    1.19
   8  -1   4   29.16    2.80
  -8   1  -4   30.46    2.30
   8  -1   4   33.58    2.02
  -8   1  -4   35.43    2.19
   8  -1   4   30.22    2.73
   8   0   4   29.12    2.74
  -8   0  -4   28.54    2.24
  -8   0  -4   32.53    2.19
   8   0   4   29.14    2.83
  -8  -1  -4    1.24    0.93
   8   1   4   -0.62    1.16
   8   1   4    2.33    1.29
  -8  -1  -4    2.57    1.06
  -8  -2  -4   18.72    1.78
   8   2   4   17.42    2.42
   8   2   4   21.46    2.27
  -8  -2  -4   22.78    2.08
   8   3   4    1.62    1.39
  -8  -3  -4    0.67    1.09
  -8  -3  -4    0.37    0.81
   8   3   4    0.64    1.16
  -8  -4  -4    1.62    1.24
   8   4   4    1.99    1.44
  -8  -4  -4    2.00    0.91
  -9   9  -4   -0.44    1.44
   9  -8   4    3.87    1.74
  -9   8  -4    8.07    2.07
   9  -7   4    2.95    1.39
  -9   7  -4    0.57    1.34
   9  -7   4    1.83    1.54
   9  -6   4    7.46    1.86
   9  -6   4    8.63    2.11
  -9   6  -4    7.26    1.79
   9  -6   4   11.99    2.22
   9  -5   4    3.05    1.39
  -9   5  -4    4.18    1.51
   9  -5   4    5.11    1.92
  -9   4  -4   -0.41    0.91
   9  -4   4   -0.33    1.22
   9  -4   4   -0.19    1.03
   9  -3   4    2.31    1.52
   9  -3   4    1.74    1.46
  -9   3  -4   -0.12    0.92
  -9   2  -4    2.73    1.22
   9  -2   4    4.35    1.65
   9  -2   4    1.42    1.48
   9  -1   4   60.72    2.61
  -9   1  -4   58.30    3.33
   9  -1   4   54.45    3.79
   9  -1   4   53.63    3.83
  -9   0  -4   37.12    2.65
   9   0   4   33.76    3.07
   9   0   4   38.34    3.38
   9   1   4    4.06    1.65
   9   1   4    5.50    1.65
  -9  -1  -4    4.79    1.23
   9   2   4    1.77    1.36
  -9  -2  -4    0.85    0.91
   9   2   4    0.06    1.29
  10  -8   4    1.86    1.88
  10  -7   4    0.56    1.32
 -10   7  -4   -0.78    1.33
  10  -7   4   -0.67    1.36
  10  -6   4   -0.41    1.27
  10  -6   4   -1.30    1.40
 -10   6  -4   -0.78    1.22
  10  -6   4    0.81    1.56
  10  -5   4    2.52    1.81
 -10   5  -4    1.03    1.23
  10  -5   4   -1.29    1.43
  10  -5   4    3.54    1.58
  10  -4   4    2.34    1.52
  10  -4   4    2.94    1.74
 -10   4  -4    1.74    1.31
  10  -3   4   -0.62    1.38
 -10   3  -4    2.95    1.29
  10  -3   4   -0.36    1.14
  10  -2   4   10.00    2.18
  10  -2   4   12.11    2.29
 -10   2  -4   12.37    1.93
  10  -1   4    2.27    1.56
 -10   1  -4    3.78    1.32
  10  -1   4    1.07    1.46
  10   0   4    3.28    1.64
 -10   0  -4    5.57    1.42
  10   0   4    4.73    1.70
 -12  -2   5   11.62    1.20
  12   2  -5    8.68    2.12
  12   2  -5   12.06    1.59
  12   2  -5   11.71    1.34
  12   1  -5   15.82    1.93
  12   1  -5   12.03    1.52
 -12  -1   5   14.50    1.38
  12   1  -5   13.31    2.38
 -12   0   5    1.00    0.89
  12   0  -5    1.66    1.05
  12   0  -5    0.60    1.37
  12   0  -5    0.89    1.20
 -12   1   5    1.01    0.95
  12  -1  -5    1.39    1.19
  12  -1  -5    0.05    0.84
  12  -2  -5    3.24    1.32
 -12   2   5    1.65    1.10
  12  -2  -5    2.95    1.26
  12  -3  -5    1.46    1.26
 -12   3   5   -0.99    0.90
  12  -3  -5    0.40    1.22
 -12   4   5    1.74    1.22
  12  -4  -5    0.96    1.29
  12  -4  -5    1.36    1.29
  12  -5  -5   -0.54    1.32
  12  -5  -5    0.14    1.11
 -12   5   5    0.57    1.14
  12  -6  -5    0.22    1.50
 -12   6   5    2.58    1.56
  12  -6  -5    2.21    1.38
  11   3  -5    5.26    1.77
  11   3  -5    6.06    1.10
  11   3  -5    5.45    0.88
 -11  -3   5    6.63    0.81
  11   2  -5    1.52    1.00
 -11  -2   5    1.28    0.70
  11   2  -5    0.24    0.82
  11   2  -5    0.47    1.18
  11   1  -5    7.27    1.46
  11   1  -5    5.42    1.12
 -11  -1   5    7.81    1.05
  11   1  -5    6.61    1.69
  11   0  -5   12.81    2.04
 -11   0   5   12.18    1.38
  11   0  -5   13.00    1.52
  11   0  -5   13.05    1.98
  11  -1  -5    1.41    1.05
  11  -1  -5    0.43    1.36
 -11   1   5    0.87    0.88
  11  -1  -5   -0.12    0.96
  11  -2  -5    0.29    0.99
 -11   2   5    0.04    0.85
  11  -2  -5    0.91    0.96
 -11   3   5   -1.01    0.81
  11  -3  -5    0.95    1.07
  11  -3  -5    1.00    1.15
  11  -4  -5   -0.34    1.11
 -11   4   5   -0.87    1.00
  11  -4  -5    0.03    0.97
  11  -5  -5    4.41    1.67
  11  -5  -5    4.29    1.45
 -11   5   5    3.22    1.45
  11  -6  -5    0.53    1.10
 -11   6   5    0.62    1.29
  11  -6  -5    0.88    1.48
 -11   7   5    3.57    1.57
  11  -7  -5    5.21    1.58
  11  -7  -5   11.02    2.26
 -10  -5   5    2.34    0.53
  10   4  -5    0.48    0.72
  10   4  -5   -0.06    0.57
 -10  -4   5   -0.15    0.39
  10   3  -5   18.65    1.44
  10   3  -5   18.79    1.60
 -10  -3   5   20.68    1.26
  10   3  -5   19.09    2.37
 -10  -2   5   21.62    1.43
  10   2  -5   23.09    1.75
  10   2  -5   26.38    2.54
  10   2  -5   22.37    2.02
  10   1  -5   36.54    2.58
  10   1  -5   30.72    2.10
 -10  -1   5   33.29    1.87
  10   1  -5   33.73    2.70
  10   0  -5    5.67    1.12
  10   0  -5    3.89    1.26
 -10   0   5    6.16    1.06
  10   0  -5    7.13    1.55
  10  -1  -5   -0.42    0.95
 -10   1   5    0.64    0.82
  10  -1  -5    0.20    0.86
  10  -1  -5    0.93    0.88
  10  -1  -5    0.57    1.08
 -10   2   5   21.14    1.86
  10  -2  -5   22.43    2.15
  10  -2  -5   22.62    2.29
  10  -2  -5   18.70    1.99
  10  -3  -5    1.56    1.20
 -10   3   5    4.53    1.23
  10  -3  -5    0.39    0.98
  10  -3  -5    0.94    0.98
  10  -4  -5   -0.20    1.19
  10  -4  -5    1.31    1.01
 -10   4   5    0.32    0.93
  10  -4  -5    1.62    1.02
  10  -5  -5   21.24    2.52
 -10   5   5   21.89    2.33
  10  -5  -5   26.08    2.61
  10  -5  -5   17.88    2.03
 -10   6   5    1.54    1.30
  10  -6  -5   -0.37    1.22
  10  -6  -5    0.70    0.98
  10  -7  -5    1.53    1.44
 -10   7   5    2.57    1.36
  10  -7  -5    0.68    0.99
 -10   8   5    3.29    1.52
   9   7  -5    1.00    0.85
   9   7  -5    0.96    0.80
  -9  -7   5    1.36    0.61
   9   6  -5    0.07    0.71
   9   6  -5   -0.52    0.71
  -9  -6   5   -0.17    0.50
   9   5  -5    0.47    0.65
   9   5  -5    0.39    0.68
  -9  -5   5    0.28    0.44
   9   4  -5    2.00    0.69
  -9  -4   5    3.30    0.56
   9   4  -5    2.11    0.78
   9   3  -5   -0.12    0.90
   9   3  -5    0.17    0.73
   9   3  -5    0.07    0.59
  -9  -3   5    0.04    0.44
  -9  -2   5   32.79    1.69
   9   2  -5   34.18    1.98
   9   2  -5   29.90    2.10
   9   2  -5   32.45    2.52
   9   1  -5   12.55    1.54
   9   1  -5   16.41    1.62
   9   1  -5   14.89    1.39
   9   1  -5   12.76    1.73
  -9  -1   5   14.26    1.24
  -9   0   5   39.13    2.16
   9   0  -5   39.71    2.63
   9   0  -5   39.54    2.57
   9   0  -5   41.10    2.46
   9   0  -5   44.57    2.83
   9  -1  -5  125.61    5.34
   9  -1  -5  121.35    4.82
   9  -1  -5  118.16    4.95
  -9   1   5  117.63    4.48
   9  -1  -5  110.50    4.79
   9  -2  -5    1.56    1.11
   9  -2  -5    0.70    0.93
  -9   2   5    1.88    0.88
   9  -2  -5    1.40    0.92
   9  -2  -5    0.57    0.77
  -9   3   5    6.28    1.27
   9  -3  -5    6.30    1.26
   9  -3  -5    5.85    1.35
   9  -3  -5    5.53    1.40
   9  -4  -5   81.66    3.69
   9  -4  -5   84.70    4.40
  -9   4   5   67.01    3.64
   9  -4  -5   75.89    4.15
   9  -5  -5    0.10    0.79
   9  -5  -5    0.94    1.00
  -9   5   5    0.73    1.10
   9  -5  -5   -0.03    1.09
   9  -6  -5    0.59    0.84
  -9   6   5    0.83    1.22
   9  -6  -5    0.71    1.06
   9  -6  -5    0.93    1.19
   9  -7  -5    2.02    1.51
   9  -7  -5    5.07    1.22
  -9   7   5    1.87    1.33
  -9   8   5    1.03    1.33
  -9   9   5   -0.01    1.36
  -8  -8   5    2.19    0.78
   8   8  -5   -0.43    1.09
   8   8  -5    1.50    1.04
   8   7  -5    2.20    1.09
   8   7  -5    1.31    0.97
  -8  -7   5    1.82    0.68
  -8  -6   5   -0.01    0.49
   8   6  -5    1.19    0.81
   8   6  -5   -0.15    0.78
  -8  -5   5    5.41    0.70
   8   5  -5    5.25    0.91
   8   5  -5    4.51    0.93
  -8  -4   5   24.08    1.30
   8   4  -5   25.76    1.58
   8   4  -5   23.46    1.65
  -8  -3   5   20.90    1.25
   8   3  -5   24.19    1.51
   8   3  -5   19.46    1.59
   8   2  -5    0.62    0.65
   8   2  -5    1.90    0.80
   8   2  -5    0.53    0.94
   8   2  -5    1.30    0.83
  -8  -2   5    0.67    0.54
  -8  -1   5  129.77    4.40
   8   1  -5  133.95    4.87
   8   1  -5  137.55    5.17
  -8  -1   5  129.52    4.43
  -8  -1   5  133.74    4.43
   8   1  -5  128.15    5.05
   8   1  -5  132.18    4.85
   8   0  -5   64.84    3.15
   8   0  -5   61.08    3.11
  -8   0   5   66.36    2.79
   8   0  -5   66.59    3.39
   8   0  -5   60.11    3.02
   8  -1  -5   68.95    3.44
   8  -1  -5   77.63    3.85
   8  -1  -5   68.38    3.22
   8  -1  -5   70.71    3.40
  -8   1   5   72.32    3.11
   8  -2  -5    6.40    1.12
   8  -2  -5    8.26    1.49
   8  -2  -5    4.73    1.15
  -8   2   5    8.14    1.17
   8  -2  -5    6.69    1.32
   8  -3  -5    1.89    1.20
   8  -3  -5    0.51    0.69
  -8   3   5    1.36    0.81
   8  -3  -5    2.51    0.99
   8  -3  -5    0.94    0.82
   8  -4  -5   92.08    4.48
   8  -4  -5   93.73    3.85
   8  -4  -5   95.90    3.35
  -8   4   5   95.04    4.25
   8  -4  -5   92.97    4.63
  -8   5   5  171.41    6.59
   8  -5  -5  180.55    7.24
   8  -5  -5  170.94    5.48
   8  -5  -5  178.78    6.96
   8  -5  -5  168.92    5.93
   8  -6  -5   36.72    2.03
   8  -6  -5   31.03    2.81
   8  -6  -5   40.16    3.16
  -8   6   5   30.72    2.53
   8  -6  -5   30.28    2.21
  -8   7   5   -0.59    1.05
   8  -7  -5    0.28    1.29
   8  -7  -5    0.54    0.76
   8  -7  -5    0.49    1.28
  -8   8   5    9.79    1.92
   8  -8  -5   11.22    1.48
  -8   9   5    2.12    1.54
  -7  -9   5   -0.11    0.78
   7   9  -5    0.09    1.24
   7   9  -5   -0.04    1.03
   7   8  -5    0.59    0.98
   7   8  -5   -0.95    0.94
  -7  -8   5    0.39    0.67
  -7  -7   5    5.03    0.91
   7   7  -5    4.86    1.10
   7   7  -5    6.17    1.25
  -7  -6   5    8.14    0.93
   7   6  -5    7.89    1.21
   7   6  -5    9.09    1.21
   7   5  -5   16.07    1.45
   7   5  -5   18.66    1.57
  -7  -5   5   15.88    1.13
   7   4  -5   16.63    1.33
   7   4  -5   19.77    1.55
  -7  -4   5   17.82    1.20
  -7  -4   5   20.69    1.19
   7   4  -5   18.44    1.14
  -7  -3   5    4.23    0.63
   7   3  -5    4.20    0.86
  -7  -3   5    4.10    0.62
   7   3  -5    3.84    0.75
   7   3  -5    4.67    0.74
   7   2  -5    6.14    0.95
  -7  -2   5    5.84    0.78
   7   2  -5    5.02    1.13
  -7  -2   5    6.62    0.81
   7   2  -5    6.82    0.98
   7   2  -5    6.33    0.88
  -7  -2   5    6.69    0.76
  -7  -1   5   26.37    1.48
   7   1  -5   26.10    1.70
  -7  -1   5   24.26    1.47
   7   1  -5   28.03    1.90
   7   1  -5   21.43    1.60
   7   1  -5   23.63    1.81
   7   0  -5   22.28    1.86
   7   0  -5   22.37    1.69
   7   0  -5   22.80    1.62
  -7   0   5   22.90    1.52
  -7   0   5   22.91    1.46
   7   0  -5   21.09    1.68
   7  -1  -5   30.98    2.28
   7  -1  -5   29.59    1.32
  -7   1   5   29.81    1.80
  -7   1   5   32.63    1.86
   7  -1  -5   28.87    1.79
   7  -1  -5   28.64    2.04
   7  -1  -5   29.10    2.01
  -7   2   5    5.51    1.01
   7  -2  -5    4.90    1.23
   7  -2  -5    5.25    0.88
   7  -2  -5    4.24    1.07
   7  -2  -5    3.63    0.87
   7  -2  -5    3.93    1.06
  -7   2   5    4.92    0.95
   7  -3  -5    2.88    0.68
   7  -3  -5    4.58    0.85
   7  -3  -5    2.91    0.69
  -7   3   5    1.75    0.85
   7  -3  -5    2.04    0.98
   7  -3  -5    2.91    1.21
   7  -3  -5    2.15    0.89
   7  -4  -5    0.83    0.60
   7  -4  -5   -0.15    0.47
  -7   4   5   -1.44    0.74
   7  -4  -5    0.28    0.54
   7  -4  -5    1.33    0.83
   7  -4  -5   -0.20    0.87
   7  -5  -5   10.79    1.71
   7  -5  -5   12.34    1.21
   7  -5  -5   10.83    1.39
   7  -5  -5   11.06    1.89
  -7   5   5    9.52    1.54
   7  -5  -5   13.73    1.45
  -7   6   5   54.08    3.26
   7  -6  -5   51.00    3.45
   7  -6  -5   55.20    3.04
   7  -6  -5   60.75    3.85
   7  -6  -5   52.00    2.66
   7  -6  -5   54.69    3.03
   7  -7  -5    0.14    1.16
  -7   7   5    1.25    1.24
   7  -7  -5   -0.20    1.20
   7  -7  -5   -1.80    0.81
   7  -7  -5    1.11    0.84
   7  -8  -5    0.20    0.98
   7  -8  -5    0.79    1.27
   7  -8  -5    0.25    0.96
  -7   8   5   -0.31    1.13
  -7   9   5    8.30    1.80
   7  -9  -5   10.23    1.64
   7  -9  -5    7.72    1.62
   7 -10  -5    2.99    1.38
   7 -10  -5    4.36    1.39
  -7  10   5    4.47    1.64
   6  10  -5    1.61    1.27
  -6 -10   5    2.37    1.06
   6   9  -5    1.49    1.21
  -6  -9   5    1.77    0.89
  -6  -8   5   11.05    1.27
   6   8  -5    8.75    1.57
   6   8  -5    9.62    1.54
   6   7  -5   15.17    1.69
   6   7  -5   14.68    1.61
  -6  -7   5   18.24    1.44
   6   6  -5    2.09    0.85
   6   6  -5    2.47    0.94
  -6  -6   5    1.53    0.62
   6   5  -5    5.20    0.52
   6   5  -5    3.80    0.82
  -6  -5   5    5.70    0.74
  -6  -5   5    5.10    0.79
   6   5  -5    6.19    0.99
   6   4  -5   17.78    1.45
   6   4  -5   18.16    1.09
  -6  -4   5   19.56    1.23
   6   4  -5   18.07    1.34
  -6  -4   5   16.82    1.11
   6   3  -5   27.45    1.46
  -6  -3   5   26.76    1.37
   6   3  -5   25.78    1.57
  -6  -3   5   26.86    1.42
   6   3  -5   27.19    1.73
  -6  -2   5    1.17    0.45
  -6  -2   5    0.02    0.41
   6   2  -5   -0.07    0.58
  -6  -2   5   -0.14    0.33
   6   2  -5    0.17    0.49
   6   2  -5   -0.04    0.45
   6   2  -5   -0.67    0.45
   6   1  -5    7.01    0.92
  -6  -1   5    9.08    0.92
  -6  -1   5    7.88    0.84
   6   1  -5    7.02    0.98
   6   1  -5    8.18    1.09
  -6  -1   5    7.97    0.86
   6   1  -5    7.49    0.98
  -6   0   5  305.71    8.86
   6   0  -5  297.95    8.58
  -6   0   5  310.11    8.88
   6   0  -5  296.81    9.75
   6   0  -5  305.84    8.32
   6   0  -5  292.41    9.46
   6   0  -5  302.03    8.99
  -6   0   5  298.98    8.88
   6  -1  -5   11.11    1.30
   6  -1  -5   11.97    1.08
   6  -1  -5   11.97    1.43
  -6   1   5   11.24    1.16
   6  -1  -5   11.16    1.29
  -6   1   5   14.69    1.20
   6  -2  -5   58.25    2.83
   6  -2  -5   55.23    2.35
   6  -2  -5   58.15    2.99
   6  -2  -5   50.68    2.24
   6  -2  -5   54.68    3.15
   6  -2  -5   55.58    2.28
  -6   2   5   50.05    2.57
   6  -2  -5   47.49    2.68
  -6   2   5   52.65    2.57
  -6   3   5    4.89    1.24
   6  -3  -5    4.58    1.08
   6  -3  -5    6.88    0.83
   6  -3  -5    3.48    1.10
   6  -3  -5    4.36    0.78
   6  -3  -5    4.34    0.76
  -6   3   5    5.71    1.10
  -6   4   5   90.79    4.56
   6  -4  -5   92.20    3.33
   6  -4  -5   92.10    3.48
   6  -4  -5   92.77    3.74
   6  -4  -5  105.02    5.02
   6  -4  -5   85.06    4.29
   6  -4  -5   93.15    4.14
  -6   4   5   86.20    3.95
   6  -5  -5  191.52    6.84
   6  -5  -5  205.51    7.77
  -6   5   5  201.79    7.16
   6  -5  -5  201.05    6.44
   6  -5  -5  205.42    6.94
   6  -6  -5    5.83    1.68
   6  -6  -5    3.26    1.02
   6  -6  -5    2.78    1.15
   6  -6  -5    3.32    1.31
  -6   6   5    3.74    1.26
  -6   7   5    1.53    1.17
   6  -7  -5    2.70    1.03
   6  -7  -5    1.17    1.05
   6  -7  -5    3.11    1.42
   6  -8  -5   26.42    2.19
   6  -8  -5   24.47    2.60
  -6   8   5   26.33    2.50
   6  -8  -5   20.65    2.23
   6  -9  -5    0.55    1.04
   6  -9  -5    2.87    1.18
  -6   9   5    2.43    1.30
   6 -10  -5    3.57    1.44
   6 -10  -5    3.98    1.53
  -5 -10   5    7.08    1.37
   5  10  -5    6.98    1.69
  -5  -9   5    0.80    0.80
   5   9  -5    0.54    1.14
  -5  -8   5   14.60    1.48
   5   8  -5   14.68    1.83
   5   8  -5   12.52    1.74
   5   7  -5    3.34    1.05
   5   7  -5    3.22    1.06
  -5  -7   5    2.85    0.80
  -5  -6   5    1.65    0.61
   5   6  -5   -0.24    0.68
   5   6  -5    1.57    0.82
   5   5  -5   10.31    1.18
   5   5  -5    8.32    0.67
  -5  -5   5   11.09    1.07
   5   5  -5    8.11    1.06
  -5  -5   5    8.58    0.89
  -5  -4   5    0.12    0.34
   5   4  -5   -0.43    0.38
   5   4  -5   -0.37    0.47
  -5  -4   5    0.20    0.44
   5   3  -5    0.04    0.44
   5   3  -5    0.17    0.50
  -5  -3   5   -0.27    0.31
  -5  -3   5    0.02    0.39
   5   2  -5   22.11    1.63
  -5  -2   5   23.12    1.31
   5   2  -5   21.36    1.45
  -5  -2   5   22.93    1.30
   5   1  -5    3.34    0.68
  -5  -1   5    4.56    0.69
   5   1  -5    3.37    0.46
   5   1  -5    3.88    0.82
  -5  -1   5    4.91    0.67
   5   1  -5    3.77    0.74
  -5  -1   5    4.47    0.68
   5   0  -5   54.58    2.81
   5   0  -5   50.83    2.05
  -5   0   5   49.63    2.23
  -5   0   5   51.86    2.42
   5   0  -5   48.22    2.48
  -5   0   5   54.77    2.30
   5  -1  -5  268.25    7.74
   5  -1  -5  258.85    7.97
  -5   1   5  250.99    7.90
   5  -1  -5  271.56    8.91
  -5   1   5  260.84    8.52
   5  -1  -5  261.83    7.61
   5  -1  -5  248.39    8.45
   5  -1  -5  259.60    7.15
  -5   1   5  265.97    7.94
   5  -2  -5    6.11    0.83
  -5   2   5    5.63    1.09
   5  -2  -5    5.99    0.84
   5  -2  -5    4.90    0.97
   5  -2  -5    5.33    1.06
  -5   2   5    6.76    0.98
   5  -2  -5    6.51    0.69
  -5   2   5    5.61    0.91
   5  -3  -5  208.21    6.88
   5  -3  -5  205.40    5.80
   5  -3  -5  208.19    6.61
   5  -3  -5  219.18    7.87
  -5   3   5  201.14    7.51
   5  -3  -5  195.06    7.27
   5  -3  -5  205.63    6.32
  -5   3   5  192.61    6.69
   5  -4  -5    7.26    1.50
   5  -4  -5    5.37    1.01
   5  -4  -5    5.56    1.31
   5  -4  -5    5.26    1.17
   5  -4  -5    4.84    0.88
  -5   4   5    5.77    1.10
   5  -4  -5    7.10    1.04
  -5   4   5    5.41    1.42
  -5   5   5  523.52   17.05
   5  -5  -5  529.68   14.82
   5  -5  -5  539.52   15.55
   5  -5  -5  518.44   15.47
   5  -5  -5  536.12   15.52
  -5   5   5  522.98   15.59
   5  -5  -5  528.61   16.72
   5  -6  -5  180.43    6.17
  -5   6   5  167.00    6.46
   5  -6  -5  177.47    6.51
   5  -6  -5  182.20    7.27
  -5   6   5  175.77    7.50
   5  -6  -5  172.29    6.64
   5  -7  -5  131.80    5.45
   5  -7  -5  127.62    5.07
   5  -7  -5  136.08    5.74
  -5   7   5  128.59    5.45
  -5   8   5   12.24    1.80
   5  -8  -5   12.38    1.68
   5  -8  -5   12.68    2.06
   5  -8  -5    9.60    1.65
   5  -9  -5    3.24    1.49
   5  -9  -5    3.18    1.24
  -5   9   5    5.02    1.47
   5  -9  -5    2.14    1.17
   5 -10  -5    2.27    1.32
   5 -10  -5    1.35    1.18
  -4 -11   5    1.77    1.11
   4  11  -5    4.49    1.71
  -4 -10   5    0.84    0.87
   4  10  -5   -1.51    1.08
   4   9  -5   -0.21    1.07
  -4  -9   5    1.41    0.85
   4   8  -5    0.26    0.93
  -4  -8   5    0.00    0.69
   4   8  -5    0.39    1.06
  -4  -7   5    2.27    0.70
   4   7  -5    1.31    0.96
   4   7  -5    2.30    1.00
  -4  -6   5    8.50    1.03
   4   6  -5    8.76    1.23
   4   6  -5    8.07    1.25
  -4  -6   5   10.48    1.20
  -4  -5   5   -0.01    0.40
  -4  -5   5    0.59    0.54
   4   5  -5    0.02    0.64
   4   5  -5   -0.38    0.52
  -4  -4   5   57.74    2.34
   4   4  -5   57.42    2.73
  -4  -4   5   55.58    2.41
   4   4  -5   56.22    2.63
  -4  -3   5  158.51    5.08
   4   3  -5  164.28    4.49
  -4  -3   5  161.39    5.02
   4   3  -5  164.52    5.65
   4   3  -5  153.97    5.41
   4   2  -5   15.63    0.91
  -4  -2   5   13.72    1.08
  -4  -2   5   15.14    1.05
   4   2  -5   15.54    1.27
   4   2  -5   14.25    1.33
   4   1  -5   21.52    1.66
  -4  -1   5   24.35    1.49
  -4  -1   5   22.95    1.35
  -4  -1   5   23.78    1.37
   4   1  -5   22.35    1.56
   4   0  -5    0.61    0.56
  -4   0   5    2.13    0.53
  -4   0   5    1.41    0.56
  -4   0   5    2.77    0.62
   4   0  -5    1.54    0.48
   4   0  -5    1.25    0.54
  -4   0   5    1.12    0.69
   4   0  -5    0.44    0.59
  -4   1   5   14.53    1.20
   4  -1  -5   13.03    0.72
  -4   1   5   15.50    1.44
   4  -1  -5   14.60    1.10
   4  -1  -5   11.65    1.22
  -4   1   5   14.11    1.18
   4  -1  -5   11.52    1.08
  -4   1   5   14.97    1.31
   4  -2  -5   21.48    1.43
   4  -2  -5   19.40    1.86
   4  -2  -5   22.97    1.50
   4  -2  -5   21.18    1.76
   4  -2  -5   23.28    0.96
  -4   2   5   22.07    1.53
  -4   2   5   21.09    1.88
   4  -3  -5   32.15    2.27
   4  -3  -5   29.97    1.82
  -4   3   5   33.04    1.99
   4  -3  -5   36.03    1.97
   4  -3  -5   39.64    2.63
  -4   3   5   31.49    2.43
  -4   4   5  179.56    6.25
   4  -4  -5  173.01    6.24
   4  -4  -5  184.44    6.19
   4  -4  -5  180.78    5.92
   4  -4  -5  177.59    6.14
   4  -4  -5  179.45    6.80
  -4   4   5  193.26    7.25
  -4   5   5  404.59   13.51
   4  -5  -5  380.73   12.02
   4  -5  -5  404.37   11.68
   4  -5  -5  392.47   12.01
  -4   5   5  399.14   12.12
   4  -5  -5  401.25   13.03
   4  -6  -5  246.18    8.13
  -4   6   5  249.07    9.69
   4  -6  -5  256.67    9.26
   4  -6  -5  240.19    8.40
  -4   6   5  252.06    8.49
   4  -6  -5  263.29    8.68
   4  -7  -5   10.34    1.73
   4  -7  -5   10.02    1.49
   4  -7  -5    9.43    1.52
  -4   7   5   11.08    1.63
  -4   7   5   13.70    2.32
   4  -8  -5    3.30    1.14
   4  -8  -5    2.65    1.25
   4  -8  -5    1.68    1.00
  -4   8   5    4.06    1.27
   4  -9  -5    0.58    0.96
   4  -9  -5    0.42    1.00
   4  -9  -5   -0.56    1.13
   4 -10  -5    0.36    1.12
   4 -10  -5    0.41    1.16
   3  11  -5    1.70    1.46
  -3 -11   5    1.44    1.01
  -3 -10   5   -0.45    0.72
   3  10  -5   -0.89    1.19
   3   9  -5    6.25    1.66
  -3  -9   5    7.90    1.36
   3   8  -5   11.80    1.70
   3   8  -5   10.20    1.68
  -3  -8   5   13.21    1.46
  -3  -7   5   29.80    1.95
   3   7  -5   30.11    2.32
   3   7  -5   29.52    2.32
   3   6  -5   47.15    1.67
   3   6  -5   44.99    2.65
  -3  -6   5   45.32    2.32
  -3  -6   5   47.23    2.50
   3   6  -5   47.46    2.72
   3   5  -5   29.68    2.00
   3   5  -5   30.13    2.03
  -3  -5   5   28.50    1.82
   3   5  -5   29.20    1.29
  -3  -5   5   29.45    1.69
  -3  -4   5    9.27    0.99
   3   4  -5    6.91    0.69
   3   4  -5    6.78    1.02
   3   4  -5    6.15    0.94
  -3  -4   5    6.82    0.81
   3   3  -5   90.82    3.64
  -3  -3   5   79.96    3.07
  -3  -3   5   91.06    3.23
   3   3  -5   84.72    3.43
  -3  -2   5  101.89    3.44
   3   2  -5   94.64    3.67
  -3  -2   5   94.79    3.38
  -3  -2   5   97.23    3.68
   3   2  -5   92.44    3.83
   3   2  -5   96.39    3.28
  -3  -1   5  123.05    4.15
   3   1  -5  124.53    4.13
   3   1  -5  131.07    4.79
  -3  -1   5  123.13    4.19
  -3  -1   5  129.04    4.64
   3   1  -5  125.44    4.52
  -3   0   5  966.43   28.00
   3   0  -5  968.81   27.88
  -3   0   5 1009.55   24.47
  -3   0   5  999.68   26.41
  -3   0   5  981.17   28.10
   3   0  -5  987.97   25.79
  -3   0   5  957.26   26.42
   3   0  -5  978.92   26.37
  -3   1   5   12.49    1.31
   3  -1  -5   11.37    1.29
   3  -1  -5   10.06    0.95
  -3   1   5    8.74    1.01
   3  -1  -5    9.74    1.10
  -3   1   5   10.66    1.06
  -3   1   5    8.40    0.97
   3  -1  -5    9.67    1.02
  -3   1   5   12.60    1.10
   3  -2  -5   73.83    2.97
  -3   2   5   67.41    2.97
   3  -2  -5   74.90    3.61
  -3   2   5   70.09    3.53
   3  -2  -5   74.38    2.97
   3  -2  -5   76.18    3.38
  -3   3   5   39.20    2.68
   3  -3  -5   37.51    2.06
   3  -3  -5   38.80    2.42
   3  -3  -5   37.58    2.07
  -3   3   5   38.37    2.13
   3  -4  -5   14.01    1.40
   3  -4  -5   10.95    1.24
   3  -4  -5   12.27    1.47
  -3   4   5   12.69    1.73
   3  -4  -5   14.66    1.38
  -3   4   5   12.68    1.32
  -3   5   5  453.84   13.57
  -3   5   5  463.10   15.14
   3  -5  -5  453.69   13.23
   3  -5  -5  455.81   13.64
   3  -5  -5  473.44   14.60
   3  -5  -5  446.14   13.37
   3  -6  -5  117.48    4.91
   3  -6  -5  113.41    4.70
   3  -6  -5  112.22    4.75
  -3   6   5  122.71    4.85
  -3   6   5  112.49    5.74
   3  -7  -5    0.17    0.94
  -3   7   5    0.66    0.88
   3  -7  -5    1.16    1.03
  -3   7   5    0.42    1.35
   3  -7  -5    0.88    0.85
   3  -8  -5    4.27    1.44
   3  -8  -5    5.71    1.30
   3  -8  -5    5.52    1.45
  -3   8   5    5.82    1.30
  -3   8   5    4.80    1.97
   3  -9  -5    0.02    1.03
   3  -9  -5    2.32    1.17
   3  -9  -5    0.70    1.23
   3 -10  -5    2.53    1.46
   3 -10  -5    0.25    1.04
   3 -10  -5    1.01    1.20
  -2 -12   5    2.24    1.24
   2  12  -5    1.74    1.62
  -2 -11   5    3.54    1.27
   2  11  -5    1.55    1.45
   2  10  -5    2.91    1.51
  -2 -10   5    6.12    1.42
   2   9  -5    6.61    1.73
  -2  -9   5    8.31    1.39
   2   8  -5   52.43    3.48
   2   8  -5   58.98    3.56
  -2  -8   5   55.77    3.02
   2   8  -5   61.13    2.53
  -2  -7   5    5.87    1.21
   2   7  -5    5.63    1.26
   2   7  -5    7.21    1.33
  -2  -7   5    7.41    1.13
   2   7  -5    8.04    0.89
  -2  -6   5   45.79    2.39
  -2  -6   5   45.96    2.55
   2   6  -5   46.98    2.80
   2   6  -5   51.47    2.85
   2   5  -5  136.91    5.17
  -2  -5   5  133.01    4.64
  -2  -5   5  126.56    4.53
   2   5  -5  125.54    5.00
   2   5  -5  124.19    4.27
   2   4  -5  618.09   16.89
  -2  -4   5  634.40   17.15
   2   4  -5  637.86   18.29
  -2  -4   5  596.03   17.89
  -2  -4   5  586.67   16.99
   2   4  -5  612.62   18.09
  -2  -3   5  203.46    6.72
   2   3  -5  193.68    6.68
   2   3  -5  205.99    6.95
  -2  -3   5  211.07    6.34
   2   3  -5  203.76    6.23
  -2  -3   5  193.74    6.21
   2   2  -5  441.47   12.48
  -2  -2   5  439.42   13.32
   2   2  -5  442.00   13.27
  -2  -2   5  438.73   12.49
  -2  -2   5  457.93   12.53
   2   1  -5  461.91   12.67
   2   1  -5  453.76   12.48
  -2  -1   5  480.81   12.66
   2   1  -5  382.14   13.44
   2   1  -5  442.63   13.38
  -2  -1   5  461.53   13.60
  -2  -1   5  460.08   12.67
  -2   0   5   11.30    1.26
  -2   0   5   11.92    1.17
  -2   0   5   13.24    1.11
   2   0  -5   13.03    1.25
   2   0  -5   13.19    1.35
   2   0  -5   12.69    1.15
   2   0  -5    9.97    0.98
  -2   0   5   12.17    1.08
  -2   1   5 1005.56   28.78
   2  -1  -5 1001.99   26.32
   2  -1  -5 1034.60   28.91
   2  -1  -5 1000.56   26.99
   2  -1  -5  994.46   28.47
  -2   1   5  972.74   28.70
  -2   1   5  988.07   26.98
   2  -2  -5  108.37    3.97
   2  -2  -5  107.07    4.33
  -2   2   5  111.93    4.71
  -2   2   5  112.60    4.36
   2  -2  -5  105.38    3.96
  -2   2   5  112.98    4.05
   2  -3  -5    3.27    0.78
  -2   3   5    2.73    1.07
   2  -3  -5    2.74    0.88
   2  -3  -5    2.68    0.69
  -2   3   5    2.40    0.72
  -2   3   5    2.36    0.72
   2  -3  -5    1.96    0.64
   2  -3  -5    1.86    0.37
   2  -4  -5   28.72    2.16
   2  -4  -5   32.77    1.99
  -2   4   5   30.26    2.46
   2  -4  -5   29.41    1.99
  -2   4   5   32.30    1.95
  -2   4   5   31.72    2.23
   2  -4  -5   24.29    1.80
   2  -5  -5   -0.46    0.75
  -2   5   5    1.13    0.72
  -2   5   5    0.44    1.11
  -2   5   5    1.10    0.77
   2  -5  -5   -0.84    0.62
   2  -5  -5    0.90    0.71
  -2   6   5    7.11    1.21
   2  -6  -5    8.67    1.40
   2  -6  -5    7.93    1.44
   2  -6  -5    9.31    1.35
  -2   6   5   10.13    1.93
   2  -7  -5    4.33    1.13
  -2   7   5    6.94    1.28
  -2   7   5    5.20    1.85
   2  -7  -5    7.86    1.51
   2  -7  -5    4.50    1.37
   2  -8  -5   20.18    2.12
   2  -8  -5   20.11    2.16
  -2   8   5   19.54    2.85
   2  -8  -5   16.97    1.96
   2  -9  -5   15.39    2.23
   2  -9  -5   10.49    1.84
  -2   9   5   14.95    2.82
   2  -9  -5   14.00    1.92
   2 -10  -5   -1.15    1.17
   2 -10  -5    0.19    0.98
   1  12  -5    0.17    1.67
  -1 -12   5    0.59    1.03
  -1 -11   5   -0.93    0.94
   1  11  -5    0.97    1.50
   1  10  -5   39.49    3.48
  -1 -10   5   35.05    2.75
   1   9  -5    7.00    1.12
  -1  -9   5    3.60    1.17
   1   9  -5    3.70    1.50
   1   8  -5   47.86    2.36
   1   8  -5   45.72    3.14
   1   8  -5   42.95    3.09
  -1  -8   5   37.77    2.52
   1   7  -5    0.38    0.92
   1   7  -5    2.11    0.78
  -1  -7   5    1.42    0.72
   1   7  -5    0.35    0.92
   1   6  -5   21.19    1.98
  -1  -6   5   20.41    1.75
   1   6  -5   20.98    1.93
  -1  -6   5   20.11    1.59
  -1  -6   5   19.76    1.68
   1   6  -5   20.48    1.49
  -1  -5   5    2.88    1.02
  -1  -5   5    4.17    0.93
  -1  -5   5    2.92    0.79
   1   5  -5    3.29    0.77
   1   5  -5    0.92    0.79
   1   5  -5    1.89    0.81
   1   4  -5  327.93    9.75
  -1  -4   5  326.03    9.79
   1   4  -5  320.35   10.50
  -1  -4   5  335.79   10.46
  -1  -4   5  346.02    9.91
   1   3  -5   22.51    1.67
  -1  -3   5   23.45    1.42
  -1  -3   5   21.96    1.72
   1   3  -5   21.85    1.45
   1   3  -5   16.59    1.51
  -1  -3   5   20.63    1.39
   1   2  -5    0.73    0.67
   1   2  -5   -0.03    0.50
  -1  -2   5    0.06    0.42
  -1  -2   5    0.81    0.62
  -1  -2   5   -0.02    0.42
   1   2  -5    0.33    0.51
  -1  -1   5  348.88   10.27
   1   1  -5  364.62   11.21
  -1  -1   5  354.75   11.14
   1   1  -5  350.49   10.95
   1   1  -5  352.45   10.17
  -1  -1   5  370.28   10.28
   1   1  -5  355.08   10.33
   1   0  -5 1594.03   41.54
  -1   0   5 1657.69   40.10
  -1   0   5 1635.72   44.89
   1   0  -5 1617.33   42.71
   1   0  -5 1554.17   44.83
   1   0  -5 1633.46   45.20
  -1   0   5 1608.54   45.20
  -1   0   5 1566.24   42.63
   1  -1  -5  130.23    4.60
  -1   1   5  135.26    5.29
   1  -1  -5  132.10    4.60
  -1   1   5  142.18    5.04
  -1   1   5  134.57    4.97
  -1   1   5  140.65    4.66
   1  -1  -5  138.29    5.03
  -1   2   5    1.01    0.71
   1  -2  -5    0.72    0.57
  -1   2   5    1.38    0.68
  -1   2   5    1.13    0.54
   1  -2  -5    1.10    0.31
   1  -2  -5    0.84    0.50
  -1   2   5    0.26    0.58
   1  -2  -5    0.45    0.63
   1  -3  -5    1.70    0.78
   1  -3  -5    2.01    0.66
   1  -3  -5    1.63    0.68
  -1   3   5    1.35    0.65
  -1   3   5    2.40    1.01
  -1   3   5    2.79    0.85
   1  -4  -5    3.21    1.03
   1  -4  -5    4.33    0.93
   1  -4  -5    4.05    0.96
  -1   4   5    3.45    1.01
  -1   4   5    4.24    1.22
   1  -4  -5    3.75    0.95
  -1   4   5    3.61    0.82
  -1   5   5   55.26    3.65
  -1   5   5   58.68    3.37
  -1   5   5   53.69    2.71
   1  -5  -5   51.88    2.86
   1  -5  -5   56.41    3.02
   1  -6  -5    0.59    0.78
  -1   6   5    0.26    0.64
   1  -6  -5   -0.82    0.77
  -1   6   5   -0.54    1.20
  -1   7   5    4.42    1.68
   1  -7  -5    4.92    1.27
   1  -7  -5    5.85    1.26
   1  -7  -5    9.25    1.47
   1  -8  -5    4.23    1.38
   1  -8  -5    3.36    1.18
   1  -8  -5    5.21    1.42
  -1   8   5    2.02    1.53
   1  -9  -5    4.70    1.56
   1  -9  -5    2.17    1.19
  -1   9   5    5.76    2.05
   1 -10  -5    0.79    1.18
   1 -10  -5    1.85    1.42
  -1  10   5   -0.07    1.79
   0  12  -5    4.90    2.12
   0 -12   5    0.71    1.33
   0  11  -5   11.66    2.42
   0 -11   5    7.55    1.60
   0 -10   5   -0.94    0.82
   0  10  -5   -0.57    1.27
   0   9  -5   -1.12    0.87
   0  -9   5    0.53    0.80
   0   9  -5    0.71    1.27
   0   8  -5    3.94    1.34
   0  -8   5    5.56    1.21
   0   8  -5    4.18    1.05
   0  -7   5   17.30    1.67
   0   7  -5   20.37    2.09
   0  -7   5   21.70    1.96
   0   7  -5   22.66    1.67
   0   6  -5    0.24    0.85
   0   6  -5    2.80    1.01
   0  -6   5    2.13    0.76
   0  -6   5    0.92    0.95
   0  -6   5    0.68    0.88
   0   6  -5    2.62    0.83
   0   5  -5   21.77    1.85
   0   5  -5   19.83    1.54
   0   5  -5   22.26    1.94
   0  -5   5   21.54    1.57
   0  -5   5   20.03    1.82
   0   4  -5   26.30    1.72
   0  -4   5   26.36    2.03
   0  -4   5   24.93    1.66
   0   4  -5   32.24    2.17
   0   4  -5   27.72    2.04
   0   3  -5   80.35    3.59
   0   3  -5   71.24    3.31
   0   3  -5   80.39    3.13
   0  -3   5   76.22    3.50
   0  -3   5   69.23    2.97
   0  -2   5  374.80   11.21
   0   2  -5  361.30   10.62
   0  -2   5  356.65   11.38
   0  -2   5  355.88   10.54
   0   2  -5  381.54   11.51
   0   2  -5  358.49   10.43
   0   2  -5  359.78   11.25
   0  -1   5    6.05    0.82
   0  -1   5    6.75    1.05
   0   1  -5    6.33    0.94
   0  -1   5    7.68    0.96
   0   1  -5    5.81    0.84
   0   1  -5    5.85    0.94
   0   1  -5    8.07    1.07
   0   0   5   87.31    2.70
   0   0   5   86.62    3.58
   0   0   5   82.86    3.74
   0   0   5   83.89    3.22
   0   0  -5   82.70    3.31
   0   0  -5   88.57    3.31
   0   0  -5   88.41    3.60
   0   1   5  138.52    4.81
   0   1   5  139.51    5.20
   0  -1  -5  142.55    5.22
   0   1   5  154.35    5.38
   0  -1  -5  150.65    4.98
   0   1   5  146.75    4.18
   0  -1  -5  141.86    4.87
   0   1   5  145.08    5.58
   0   2   5   46.43    2.80
   0   2   5   44.94    2.46
   0  -2  -5   44.59    2.38
   0  -2  -5   42.96    2.42
   0   2   5   46.30    2.53
   0   2   5   43.72    2.17
   0  -2  -5   45.82    2.25
   0  -3  -5   70.40    3.14
   0   3   5   66.39    2.85
   0  -3  -5   70.47    3.30
   0   3   5   68.01    3.64
   0  -3  -5   65.30    2.97
   0   4   5   49.11    3.24
   0  -4  -5   48.84    2.58
   0   4   5   56.07    2.55
   0  -4  -5   50.59    2.88
   0  -4  -5   49.06    2.56
   0  -4  -5   47.78    2.70
   0  -5  -5   31.48    2.31
   0  -5  -5   33.65    2.25
   0   5   5   37.17    2.12
   0   5   5   40.78    3.09
   0  -5  -5   34.60    2.29
   0  -6  -5   10.22    1.59
   0  -6  -5    9.19    1.37
   0   6   5    9.48    1.94
   0  -7  -5    2.96    1.12
   0   7   5    1.24    1.39
   0  -7  -5    2.08    1.17
   0  -7  -5    3.15    1.12
   0   8   5    1.00    1.51
   0  -8  -5    0.43    0.90
   0  -8  -5    1.56    1.19
   0  -8  -5    1.31    1.18
   0  -9  -5    0.57    1.07
   0   9   5    2.93    1.83
   0  -9  -5    2.21    1.35
   1 -12   5    0.95    1.26
  -1  12  -5   -0.43    1.75
   1 -11   5    4.28    1.40
  -1  11  -5    2.98    1.83
  -1  10  -5    6.18    1.94
   1 -10   5    5.01    1.35
  -1   9  -5   18.51    2.48
  -1   9  -5   23.15    2.07
  -1   9  -5   16.75    1.76
   1  -9   5   18.28    1.99
  -1   8  -5    1.61    1.32
   1  -8   5    1.16    0.88
  -1   8  -5    1.88    0.95
   1  -7   5    2.08    0.87
  -1   7  -5    1.51    1.13
  -1   7  -5    2.91    0.96
   1  -7   5    1.11    1.03
  -1   7  -5    0.89    1.11
  -1   6  -5   17.35    1.87
   1  -6   5   17.46    1.54
  -1   6  -5   14.49    1.54
   1  -6   5   15.96    1.84
   1  -6   5   14.88    1.78
  -1   6  -5   17.07    1.93
  -1   5  -5  248.41    8.12
   1  -5   5  247.02    8.10
   1  -5   5  250.98    8.80
  -1   5  -5  277.39    9.01
  -1   5  -5  247.36    8.78
  -1   4  -5  168.81    6.29
   1  -4   5  173.68    6.34
  -1   4  -5  159.77    5.77
   1  -4   5  165.00    5.72
  -1   4  -5  181.15    6.41
  -1   3  -5   20.08    1.75
   1  -3   5   22.42    1.90
   1  -3   5   19.33    1.59
   1  -3   5   19.43    1.44
  -1   3  -5   18.58    1.46
  -1   2  -5  105.62    4.22
  -1   2  -5  101.76    3.85
   1  -2   5   99.80    4.30
   1  -2   5   97.70    3.74
  -1   2  -5  104.92    3.83
   1  -2   5  107.80    4.16
   1  -1   5  113.35    4.33
   1  -1   5  110.14    3.58
  -1   1  -5  109.40    4.01
  -1   1  -5  108.62    4.32
   1  -1   5  109.74    4.57
   1  -1   5  113.22    3.98
  -1   1  -5  107.72    4.00
  -1   0  -5    0.17    0.58
  -1   0  -5    0.12    0.40
   1   0   5    0.16    0.54
  -1   0  -5    0.10    0.57
   1   0   5    0.34    0.40
  -1   0  -5    0.39    0.46
   1   0   5    0.59    0.61
   1   0   5    0.28    0.37
   1   1   5   63.85    3.33
   1   1   5   63.95    2.45
   1   1   5   64.53    2.99
   1   1   5   63.81    2.73
  -1  -1  -5   72.10    2.90
  -1  -1  -5   69.69    2.97
  -1  -1  -5   68.05    3.10
  -1  -1  -5   63.37    2.76
   1   2   5   22.59    1.46
   1   2   5   22.78    1.67
   1   2   5   20.58    1.65
   1   2   5   19.41    1.86
   1   2   5   21.03    1.32
  -1  -2  -5   18.71    1.51
  -1  -2  -5   22.14    1.62
  -1  -2  -5   21.23    1.63
  -1  -2  -5   18.41    1.66
   1   3   5    4.93    1.05
  -1  -3  -5    3.73    0.84
  -1  -3  -5    7.12    1.05
   1   3   5    5.49    0.81
   1   3   5    5.05    1.25
  -1  -3  -5    5.30    1.05
   1   4   5    2.55    1.12
   1   4   5    2.05    0.65
  -1  -4  -5    1.16    0.68
  -1  -4  -5    1.14    0.76
   1   4   5    2.11    0.96
  -1  -4  -5    2.52    0.79
  -1  -5  -5    1.07    0.79
  -1  -5  -5    0.37    0.80
  -1  -5  -5   -0.23    0.64
   1   5   5    0.87    1.10
  -1  -6  -5   14.32    1.70
  -1  -6  -5   14.63    1.73
  -1  -6  -5   12.02    1.73
   1   6   5   13.01    2.12
  -1  -7  -5    5.11    1.42
  -1  -7  -5    1.43    1.03
  -1  -7  -5    1.43    1.00
   1   7   5    1.41    1.46
   1   8   5    4.83    2.05
  -1  -8  -5    4.98    1.40
  -1  -8  -5    3.33    1.39
   1   9   5    0.81    1.87
  -1  -9  -5    2.37    1.40
  -1  -9  -5    1.00    1.18
   2 -12   5    5.45    1.75
   2 -11   5    5.31    1.53
  -2  11  -5    8.46    2.29
   2 -10   5    0.97    1.00
  -2  10  -5    0.40    1.16
  -2  10  -5    0.87    1.47
  -2   9  -5   40.24    3.52
   2  -9   5   45.60    2.99
  -2   9  -5   39.87    2.82
   2  -8   5  108.55    4.94
  -2   8  -5  112.08    5.66
  -2   8  -5  114.70    4.87
   2  -7   5   25.82    2.32
  -2   7  -5   24.47    2.08
   2  -7   5   22.28    2.29
   2  -7   5   22.24    1.93
  -2   7  -5   25.77    2.51
   2  -6   5    2.90    0.93
  -2   6  -5    1.88    0.86
  -2   6  -5    1.63    0.95
   2  -6   5    1.70    1.19
  -2   5  -5    3.74    1.17
   2  -5   5    2.04    0.76
  -2   5  -5    3.43    1.03
   2  -5   5    3.15    1.09
  -2   4  -5  193.34    6.99
   2  -4   5  183.44    6.93
   2  -4   5  178.79    6.27
  -2   4  -5  184.77    6.42
   2  -4   5  194.65    6.81
   2  -3   5    3.14    0.76
   2  -3   5    3.48    1.03
   2  -3   5    3.70    0.95
  -2   3  -5    2.63    0.88
  -2   3  -5    3.21    0.84
   2  -2   5    2.34    0.94
  -2   2  -5    2.07    0.86
   2  -2   5    2.27    0.84
   2  -2   5    2.04    0.68
  -2   2  -5    1.90    0.77
  -2   2  -5    2.75    0.76
   2  -1   5  100.76    4.35
  -2   1  -5  100.61    3.77
  -2   1  -5   99.44    3.76
   2  -1   5   95.41    3.66
   2  -1   5   94.02    3.49
  -2   1  -5  101.13    3.85
  -2   1  -5  102.79    4.15
   2   0   5   18.20    1.33
   2   0   5   19.68    1.84
   2   0   5   19.00    1.34
  -2   0  -5   22.20    1.61
   2   0   5   16.74    1.56
  -2   0  -5   17.97    1.65
  -2   0  -5   21.19    1.53
  -2   0  -5   20.15    1.51
  -2  -1  -5   82.80    3.26
  -2  -1  -5   77.43    3.19
   2   1   5   75.15    3.81
   2   1   5   78.10    3.39
  -2  -1  -5   78.37    3.40
   2   1   5   72.90    2.97
   2   1   5   76.84    3.05
  -2  -1  -5   76.48    3.31
   2   1   5   77.77    3.55
   2   2   5    3.26    0.89
   2   2   5    2.13    0.57
  -2  -2  -5    2.43    0.81
   2   2   5    0.96    0.85
   2   2   5    1.35    0.61
  -2  -2  -5    2.15    0.73
   2   2   5    2.17    0.77
  -2  -2  -5    3.28    0.78
  -2  -3  -5   15.04    1.59
   2   3   5   16.28    1.86
   2   3   5   19.80    1.32
  -2  -3  -5   15.07    1.42
   2   3   5   16.18    1.61
  -2  -3  -5   16.41    1.42
   2   3   5   15.35    1.38
   2   4   5    6.02    1.44
  -2  -4  -5    6.43    1.08
  -2  -4  -5    5.53    1.21
   2   4   5    8.82    1.43
  -2  -5  -5   39.11    2.65
  -2  -5  -5   35.79    2.39
   2   5   5   42.08    3.19
  -2  -5  -5   37.81    2.42
  -2  -6  -5   41.92    2.94
   2   6   5   40.26    3.49
  -2  -6  -5   45.49    2.76
  -2  -6  -5   38.96    2.59
   2   7   5    1.46    1.46
  -2  -7  -5    0.17    0.85
  -2  -7  -5   -0.34    0.88
  -2  -7  -5    0.50    1.01
   2   8   5    7.45    2.26
  -2  -8  -5    2.70    1.30
  -2  -8  -5    2.66    1.19
  -2  -8  -5    1.88    1.31
   3 -12   5    2.77    1.41
   3 -11   5    1.69    1.29
   3 -10   5    0.41    0.94
  -3  10  -5   -0.22    1.22
   3  -9   5    7.08    1.46
  -3   9  -5    8.46    2.02
  -3   9  -5    5.77    1.50
  -3   8  -5   15.95    2.33
  -3   8  -5   15.19    1.88
   3  -8   5   15.31    1.85
   3  -7   5   27.96    2.59
   3  -7   5   29.38    2.67
  -3   7  -5   36.17    2.52
  -3   7  -5   28.75    2.76
   3  -7   5   31.11    2.37
  -3   6  -5   46.57    3.20
   3  -6   5   42.78    2.59
   3  -6   5   43.14    3.18
  -3   6  -5   37.97    2.65
  -3   5  -5    5.35    1.32
   3  -5   5    4.94    1.41
   3  -5   5    4.76    1.13
   3  -5   5    6.07    1.10
  -3   5  -5    2.99    1.06
  -3   4  -5   12.83    1.67
   3  -4   5   12.54    1.58
  -3   4  -5   14.54    1.54
   3  -4   5   14.62    1.74
   3  -4   5   13.68    1.38
  -3   3  -5   23.94    1.83
  -3   3  -5   29.24    2.23
   3  -3   5   24.37    1.99
   3  -3   5   22.51    2.10
   3  -3   5   25.49    1.73
  -3   2  -5   31.31    2.22
  -3   2  -5   30.72    2.01
   3  -2   5   34.16    1.96
   3  -2   5   32.68    1.88
  -3   2  -5   30.40    1.95
   3  -2   5   28.89    2.32
  -3   1  -5   88.34    3.63
   3  -1   5   89.03    3.52
  -3   1  -5   91.62    3.64
  -3   1  -5   91.60    3.64
   3  -1   5   92.51    3.98
   3  -1   5   86.80    4.14
  -3   1  -5   91.05    3.93
   3  -1   5   88.94    3.44
  -3   0  -5   12.09    1.29
   3   0   5   10.05    1.47
  -3   0  -5   11.02    1.21
   3   0   5   11.73    1.26
  -3   0  -5   12.45    1.22
   3   0   5   11.38    1.03
   3   0   5   11.21    1.29
  -3  -1  -5   12.21    1.27
   3   1   5    8.40    1.22
   3   1   5   11.98    1.59
   3   1   5   11.43    1.25
  -3  -1  -5   10.78    1.16
  -3  -1  -5   11.00    1.35
   3   1   5    8.87    1.14
   3   1   5    9.18    0.95
  -3  -2  -5   23.58    1.68
   3   2   5   18.31    1.94
   3   2   5   20.51    1.70
   3   2   5   25.04    1.94
  -3  -2  -5   24.74    1.89
   3   2   5   22.27    1.68
   3   2   5   20.62    1.34
  -3  -2  -5   25.91    1.82
   3   3   5   11.88    1.52
  -3  -3  -5    9.30    1.19
   3   3   5    9.47    1.56
   3   3   5    9.80    1.32
  -3  -3  -5    9.18    1.38
  -3  -4  -5   51.20    2.77
  -3  -4  -5   54.31    3.08
   3   4   5   54.62    3.57
   3   5   5    4.70    1.54
  -3  -5  -5    8.25    1.29
  -3  -5  -5    5.26    1.35
   3   6   5    0.17    1.25
  -3  -6  -5    2.10    1.10
  -3  -6  -5    1.31    0.93
  -3  -7  -5    1.10    0.96
   3   7   5    0.03    1.46
  -3  -7  -5    1.97    1.02
  -3  -7  -5    0.38    1.04
  -3  -8  -5    3.47    1.25
  -3  -8  -5    4.65    1.34
  -3  -8  -5    5.10    1.58
   3   8   5    4.34    2.15
   4 -12   5    0.24    1.27
   4 -11   5    0.93    1.18
  -4  11  -5    0.21    1.36
   4 -10   5    1.26    1.15
  -4  10  -5   -0.66    1.20
   4  -9   5   12.19    1.82
  -4   9  -5   17.92    2.22
  -4   8  -5   46.70    3.07
   4  -8   5   43.54    2.93
   4  -7   5   22.97    2.61
  -4   7  -5   21.66    2.20
   4  -7   5   22.88    2.04
  -4   7  -5   23.35    2.63
   4  -7   5   21.65    2.43
   4  -6   5    0.89    0.80
  -4   6  -5   -0.89    1.02
   4  -6   5    0.41    1.20
  -4   6  -5    2.23    1.09
   4  -5   5  151.86    6.59
   4  -5   5  169.23    6.59
   4  -5   5  153.26    5.73
  -4   5  -5  156.65    6.10
  -4   5  -5  161.21    6.59
   4  -4   5   14.60    1.92
   4  -4   5   16.77    1.45
  -4   4  -5   15.95    1.67
  -4   4  -5   17.20    1.92
   4  -4   5   16.47    1.79
   4  -3   5   42.57    2.27
  -4   3  -5   39.25    2.30
   4  -3   5   42.58    2.94
  -4   3  -5   41.42    2.76
  -4   3  -5   39.98    2.44
   4  -2   5   18.10    1.64
  -4   2  -5   20.13    1.82
  -4   2  -5   20.05    1.66
   4  -2   5   19.97    1.84
  -4   2  -5   18.85    1.63
   4  -2   5   17.89    1.87
   4  -2   5   20.88    1.48
   4  -1   5    4.77    0.78
  -4   1  -5    4.17    0.94
  -4   1  -5    4.86    1.00
  -4   1  -5    3.88    0.90
   4  -1   5    4.42    1.04
   4  -1   5    5.99    1.27
   4  -1   5    4.39    1.04
   4   0   5  123.26    4.74
  -4   0  -5  117.86    4.61
  -4   0  -5  119.84    4.60
   4   0   5  130.48    5.12
  -4   0  -5  136.54    4.77
   4   0   5  124.17    5.33
   4   0   5  117.70    4.74
   4   1   5   15.46    1.59
   4   1   5   17.94    1.72
  -4  -1  -5   19.39    1.57
   4   1   5   18.14    1.15
  -4  -1  -5   16.61    1.62
   4   1   5   17.90    1.55
   4   1   5   16.07    1.85
   4   2   5    0.10    0.78
   4   2   5    1.14    0.85
  -4  -2  -5    0.97    0.85
   4   2   5    0.90    0.95
  -4  -2  -5    0.06    0.56
  -4  -3  -5    1.22    0.72
   4   3   5   -0.66    0.92
  -4  -3  -5    1.78    0.88
   4   3   5    0.30    0.81
   4   3   5   -0.03    0.78
  -4  -4  -5   29.38    2.45
  -4  -4  -5   33.91    2.26
   4   4   5   31.49    2.77
   4   4   5   34.56    2.52
  -4  -5  -5    0.67    0.97
   4   5   5   -1.07    1.05
  -4  -5  -5   -0.84    0.60
  -4  -6  -5    5.15    1.54
  -4  -6  -5    3.67    1.16
   4   6   5    4.53    1.61
  -4  -7  -5    0.88    0.93
   4   7   5    0.94    1.54
  -4  -7  -5    0.58    1.23
   5 -12   5   -1.80    1.18
   5 -11   5    1.39    1.37
  -5  11  -5   -1.40    1.37
   5 -10   5   -0.82    0.97
  -5  10  -5   -0.21    1.15
  -5   9  -5    1.66    1.39
   5  -9   5    2.45    1.22
  -5   8  -5   34.55    2.83
   5  -8   5   39.72    3.55
   5  -8   5   39.99    2.81
  -5   7  -5   18.52    2.17
   5  -7   5   22.98    2.61
   5  -7   5   21.13    2.69
   5  -7   5   20.86    2.06
  -5   6  -5   66.52    3.83
   5  -6   5   76.09    4.49
   5  -6   5   69.14    3.48
   5  -5   5   27.30    2.03
   5  -5   5   27.14    2.64
  -5   5  -5   29.14    2.47
  -5   4  -5   39.50    2.67
   5  -4   5   39.27    2.31
   5  -4   5   39.17    2.92
  -5   3  -5    0.40    0.78
   5  -3   5    1.76    0.71
   5  -3   5    1.60    0.95
   5  -3   5    4.13    1.28
   5  -3   5    2.06    1.11
  -5   3  -5    0.71    0.84
   5  -2   5    1.92    1.07
   5  -2   5    4.38    1.17
  -5   2  -5    2.72    0.92
  -5   2  -5    3.35    0.94
   5  -2   5    3.37    1.08
   5  -2   5    3.18    0.74
   5  -1   5   22.59    2.00
   5  -1   5   19.80    1.92
   5  -1   5   21.77    1.39
  -5   1  -5   21.00    1.77
   5  -1   5   24.18    2.24
  -5   1  -5   22.28    1.76
  -5   0  -5    5.91    1.05
   5   0   5    6.53    1.38
   5   0   5    5.26    1.17
  -5   0  -5    8.99    1.29
   5   0   5    7.66    1.36
   5   0   5    7.05    1.08
   5   1   5    1.87    0.94
  -5  -1  -5    3.81    1.04
   5   1   5    5.10    1.34
   5   1   5    2.88    1.06
  -5  -1  -5    1.89    0.80
   5   1   5    2.40    0.80
   5   2   5    5.25    1.31
  -5  -2  -5    6.33    1.27
   5   2   5    4.66    1.19
   5   2   5    6.62    1.52
  -5  -2  -5    5.76    1.08
   5   3   5    3.54    1.25
  -5  -3  -5    3.02    1.17
  -5  -3  -5    2.91    0.90
   5   3   5    3.63    1.41
   5   4   5    4.49    1.44
   5   4   5    5.72    1.62
  -5  -4  -5    6.13    1.21
  -5  -4  -5    3.97    1.31
  -5  -5  -5    1.44    1.12
   5   5   5    1.46    1.42
  -5  -5  -5    1.37    0.93
   5   6   5    0.90    1.40
  -5  -6  -5    1.21    0.95
  -5  -6  -5   -0.27    1.18
  -6  11  -5   -0.93    1.50
   6 -11   5   -1.15    1.10
   6 -10   5    0.68    1.09
  -6  10  -5    1.12    1.42
   6  -9   5   24.26    2.49
  -6   9  -5   26.48    2.78
   6  -8   5   42.46    2.99
   6  -8   5   46.03    3.89
  -6   8  -5   39.35    3.14
   6  -7   5   26.39    2.96
   6  -7   5   27.87    2.37
   6  -7   5   31.23    3.02
  -6   7  -5   26.40    2.57
   6  -6   5    8.47    1.89
  -6   6  -5    5.49    1.50
   6  -6   5    8.04    1.33
   6  -5   5   18.21    1.67
  -6   5  -5   14.24    1.91
   6  -5   5   17.56    2.29
   6  -4   5    5.47    1.57
  -6   4  -5   11.05    1.64
   6  -4   5    7.29    1.45
   6  -3   5    2.06    1.25
  -6   3  -5    0.54    0.82
   6  -3   5    1.00    0.98
  -6   2  -5    6.35    1.16
   6  -2   5    6.36    1.44
   6  -2   5    6.61    1.52
   6  -2   5    6.09    1.38
  -6   2  -5    5.64    1.20
   6  -1   5    3.21    1.17
   6  -1   5    5.25    1.29
  -6   1  -5    3.81    1.08
  -6   1  -5    4.49    1.13
   6  -1   5    5.01    1.45
   6   0   5    1.60    0.95
   6   0   5    0.16    0.65
   6   0   5   -0.15    0.96
  -6   0  -5   -0.27    0.57
   6   0   5   -0.57    0.78
  -6   0  -5    0.34    0.80
   6   1   5    3.60    0.90
   6   1   5    0.99    1.02
  -6  -1  -5    4.03    1.01
   6   1   5    1.79    1.06
   6   1   5    3.68    1.32
  -6  -1  -5    1.70    0.97
   6   2   5    0.47    1.09
  -6  -2  -5   -0.17    0.62
   6   2   5    0.61    1.04
  -6  -2  -5    0.90    0.89
   6   3   5   -0.40    1.03
  -6  -3  -5    0.80    0.79
  -6  -3  -5    0.18    0.94
   6   3   5    0.69    1.20
   6   4   5    0.47    1.13
  -6  -4  -5   -0.69    0.69
  -6  -4  -5   -0.20    0.96
   6   4   5   -0.78    0.92
   6   5   5    0.47    1.25
  -6  -5  -5   -0.28    1.03
  -6  -5  -5    0.09    0.88
  -7  11  -5    0.94    1.56
  -7  10  -5    2.01    1.80
  -7   9  -5    0.10    1.39
   7  -8   5   36.37    3.59
  -7   8  -5   32.98    3.08
  -7   7  -5   17.01    2.34
   7  -7   5   19.64    2.73
   7  -7   5   16.77    2.53
  -7   6  -5   -0.61    1.01
   7  -6   5   -0.62    1.21
  -7   5  -5    0.58    1.16
   7  -5   5    1.31    1.28
   7  -5   5    3.45    1.24
   7  -4   5    1.40    1.09
   7  -4   5    0.11    1.20
  -7   4  -5    0.97    1.06
  -7   3  -5    7.60    1.42
   7  -3   5    5.99    1.51
   7  -3   5    4.85    1.61
   7  -2   5    1.23    1.16
  -7   2  -5    2.11    0.96
   7  -2   5    1.10    1.25
  -7   2  -5    1.37    0.94
  -7   1  -5   -0.66    0.72
   7  -1   5   -0.65    1.08
   7  -1   5   -0.08    1.02
  -7   1  -5    1.37    0.87
  -7   0  -5    1.04    0.86
   7   0   5    0.53    0.98
  -7   0  -5   -0.24    0.68
   7   0   5    0.42    1.19
   7   0   5   -0.56    0.59
   7   1   5    2.05    1.09
  -7  -1  -5    0.86    0.89
   7   1   5    2.39    1.23
  -7  -1  -5    1.19    0.80
   7   2   5   -0.44    0.97
  -7  -2  -5    0.29    0.97
   7   2   5    0.12    1.16
  -7  -2  -5    0.32    0.81
   7   3   5    3.97    1.45
  -7  -3  -5    0.80    0.82
   7   3   5    0.88    1.24
  -7  -3  -5    1.94    1.21
  -7  -4  -5    5.00    1.26
  -7  -4  -5    5.58    1.58
   7   4   5    4.58    1.60
   7   4   5    4.76    1.76
  -8  10  -5   -1.69    1.42
  -8   9  -5   11.38    2.39
   8  -8   5    1.27    1.70
  -8   8  -5   -0.04    1.23
   8  -7   5    4.24    1.65
   8  -7   5    0.61    1.51
  -8   7  -5   -1.44    1.04
   8  -6   5   -0.60    1.38
   8  -6   5    1.26    1.20
  -8   6  -5    1.65    1.38
   8  -5   5    1.94    1.24
   8  -5   5   -2.08    1.03
  -8   5  -5   -0.24    1.07
  -8   4  -5    0.39    1.10
   8  -4   5    0.15    1.14
   8  -4   5    0.12    1.39
   8  -3   5    3.20    1.50
   8  -3   5    2.51    1.43
  -8   3  -5    6.10    1.44
   8  -2   5    1.86    1.43
  -8   2  -5    5.10    1.35
   8  -2   5    2.86    1.38
  -8   1  -5   -0.62    0.77
   8  -1   5    0.11    1.20
   8  -1   5    0.91    0.71
   8  -1   5   -0.82    1.07
  -8   0  -5    0.54    0.88
  -8   0  -5    2.78    1.20
   8   0   5   -0.90    1.05
   8   0   5    0.04    1.19
   8   1   5    9.93    2.01
   8   1   5    5.86    1.76
  -8  -1  -5    9.11    1.50
  -8  -1  -5    6.23    1.46
  -8  -2  -5   -1.47    0.97
  -8  -2  -5    0.13    0.87
   8   2   5   -0.49    1.18
   8   2   5   -0.95    1.22
  -9   8  -5    3.69    1.70
   9  -7   5    1.39    1.45
   9  -7   5    4.26    1.99
  -9   7  -5    0.60    1.41
   9  -7   5    0.22    1.43
   9  -6   5    0.46    1.18
   9  -6   5    4.75    1.75
   9  -6   5   -1.68    1.33
  -9   6  -5   -0.32    1.30
   9  -5   5    0.75    1.58
   9  -5   5   -2.05    0.98
  -9   5  -5   -0.35    1.12
   9  -4   5    6.57    2.04
   9  -4   5    3.68    1.85
  -9   4  -5    5.42    1.56
   9  -3   5    0.23    1.31
  -9   3  -5    0.69    1.14
   9  -3   5    1.59    1.59
   9  -2   5   11.35    1.37
  -9   2  -5   12.46    1.90
   9  -2   5    9.44    2.11
   9  -2   5   11.29    2.15
   9  -1   5   10.74    2.22
   9  -1   5    6.49    1.06
   9  -1   5    9.09    2.05
  -9   1  -5    9.52    1.67
   9   0   5    2.69    1.52
   9   0   5    4.84    1.75
  -9   0  -5    5.18    1.39
  10  -6   5    0.33    1.71
 -10   6  -5    0.73    1.50
  10  -6   5    0.76    1.56
  10  -5   5    0.61    1.56
 -10   5  -5    3.58    1.54
  10  -5   5    1.97    1.77
  10  -4   5   -0.82    1.54
 -10   4  -5   -1.36    1.12
  10  -4   5   -0.76    1.38
 -10   3  -5   -0.33    1.01
  10  -3   5    1.92    1.69
  10  -3   5    1.56    1.44
 -12  -2   6   28.79    1.94
  12   2  -6   34.84    2.76
  12   2  -6   30.22    2.35
  12   2  -6   30.61    3.09
  12   1  -6    0.43    1.24
  12   1  -6    0.01    1.33
  12   1  -6    1.66    1.07
 -12  -1   6   -0.08    0.80
  12   0  -6    0.17    1.05
 -12   0   6    1.12    0.92
  12   0  -6    0.61    1.03
 -12   1   6    4.49    1.20
  12  -1  -6    3.84    1.51
  12  -1  -6    4.17    1.35
  12  -2  -6    2.57    1.39
  12  -2  -6    4.05    1.34
 -12   2   6    2.31    1.09
  12  -3  -6    5.31    1.56
  12  -3  -6    6.09    1.55
 -12   3   6    6.66    1.45
  12  -4  -6    0.49    1.10
  12  -4  -6    1.81    1.44
 -12   4   6    3.21    1.30
 -12   5   6    1.82    1.16
  12  -5  -6   -1.57    1.15
 -11  -4   6    6.74    0.87
  11   4  -6    5.07    1.01
  11   4  -6    9.18    1.25
  11   3  -6   39.52    2.39
  11   3  -6   47.88    2.91
 -11  -3   6   45.54    2.22
  11   2  -6    2.07    1.20
  11   2  -6    0.96    1.15
  11   2  -6    0.48    0.94
 -11  -2   6    2.26    0.82
  11   1  -6    2.76    1.37
  11   1  -6    4.43    1.11
 -11  -1   6    4.11    0.98
  11   1  -6    1.96    1.17
  11   0  -6    0.65    0.89
  11   0  -6    1.95    1.35
  11   0  -6   -1.00    0.85
 -11   0   6    0.04    0.77
  11  -1  -6    0.45    0.97
  11  -1  -6   -0.31    0.85
  11  -1  -6    0.52    1.11
 -11   1   6    0.43    0.82
  11  -2  -6    3.76    1.30
  11  -2  -6    2.38    1.22
 -11   2   6    1.77    0.93
  11  -2  -6   -0.42    0.86
  11  -3  -6    4.69    1.32
 -11   3   6    5.36    1.37
  11  -3  -6    6.19    1.49
  11  -3  -6    3.34    1.38
 -11   4   6    3.04    1.19
  11  -4  -6    2.29    1.38
  11  -4  -6    1.74    1.10
  11  -5  -6    3.54    1.62
 -11   5   6    2.29    1.31
  11  -5  -6    2.19    1.21
  11  -6  -6    3.64    1.52
 -11   6   6    2.47    1.39
 -11   7   6    0.20    1.41
 -10  -6   6    0.14    0.55
  10   6  -6    0.43    0.79
  10   6  -6   -0.68    0.75
  10   5  -6   -1.00    0.79
 -10  -5   6   -0.38    0.52
  10   5  -6   -0.08    0.74
  10   4  -6    0.25    0.79
 -10  -4   6    0.19    0.50
  10   4  -6   -1.74    0.79
  10   3  -6   31.43    2.05
  10   3  -6   34.40    2.39
 -10  -3   6   34.43    1.86
  10   2  -6   14.57    2.01
  10   2  -6   14.73    1.51
  10   2  -6   12.34    1.72
 -10  -2   6   15.87    1.36
 -10  -1   6    8.79    1.15
  10   1  -6    7.88    1.48
  10   1  -6    6.12    1.49
  10   1  -6    6.12    1.35
  10   1  -6    5.69    1.16
  10   0  -6    0.98    0.92
  10   0  -6   -1.38    1.06
  10   0  -6    0.33    0.88
 -10   0   6    1.38    0.81
  10   0  -6    0.06    0.83
  10  -1  -6    2.88    1.39
  10  -1  -6    4.30    1.22
 -10   1   6    0.91    0.90
  10  -1  -6    2.43    1.03
  10  -1  -6    2.87    1.16
  10  -2  -6   12.63    1.61
 -10   2   6   13.58    1.65
  10  -2  -6   12.24    1.82
  10  -2  -6   15.29    1.89
  10  -3  -6   -0.11    0.98
 -10   3   6    1.99    1.08
  10  -3  -6   -0.35    0.74
  10  -3  -6    0.90    0.93
 -10   4   6   -0.09    1.05
  10  -4  -6    2.42    1.32
  10  -4  -6    0.37    0.89
  10  -4  -6   -0.38    0.79
  10  -5  -6    8.10    1.52
 -10   5   6   10.95    1.85
  10  -5  -6   11.65    2.10
  10  -6  -6    0.70    1.21
 -10   6   6    0.47    1.15
 -10   7   6    1.39    1.27
 -10   8   6    7.31    2.03
   9   7  -6    0.30    1.03
   9   7  -6   -0.28    0.88
  -9  -7   6    0.72    0.66
   9   6  -6    4.70    1.07
  -9  -6   6    3.01    0.72
   9   6  -6    4.59    1.11
  -9  -5   6    0.68    0.54
   9   5  -6    0.23    0.79
   9   5  -6   -0.55    0.73
  -9  -4   6    3.25    0.68
   9   4  -6    2.52    0.97
   9   4  -6    1.49    0.85
  -9  -3   6    2.01    0.64
   9   3  -6    1.99    0.98
   9   3  -6    0.49    0.72
   9   2  -6   39.13    2.70
   9   2  -6   35.19    2.21
   9   2  -6   38.87    2.58
  -9  -2   6   36.81    1.97
   9   2  -6   36.32    2.28
   9   1  -6   -0.30    0.66
   9   1  -6    1.35    0.88
   9   1  -6   -0.53    0.94
  -9  -1   6    0.28    0.64
   9   1  -6   -0.58    0.72
  -9   0   6   44.16    2.39
   9   0  -6   43.53    2.70
   9   0  -6   43.70    2.72
   9   0  -6   44.82    2.94
   9   0  -6   45.56    2.69
   9  -1  -6    5.06    1.42
  -9   1   6    4.93    1.12
   9  -1  -6    5.69    1.27
   9  -1  -6    5.71    1.21
   9  -1  -6    5.88    1.30
   9  -2  -6   13.99    1.83
   9  -2  -6   15.94    1.83
   9  -2  -6   15.05    1.58
  -9   2   6   14.35    1.61
   9  -3  -6    2.50    1.16
   9  -3  -6    0.69    1.12
   9  -3  -6    1.04    0.82
  -9   3   6    2.75    1.10
  -9   4   6    3.24    1.28
   9  -4  -6    2.57    0.97
   9  -4  -6    4.10    1.33
   9  -4  -6    2.33    1.30
   9  -5  -6    1.33    1.31
   9  -5  -6    3.21    1.12
  -9   5   6    2.99    1.26
   9  -5  -6    4.44    1.14
   9  -6  -6    4.91    1.69
  -9   6   6    7.33    1.71
  -9   7   6    0.55    1.17
  -9   8   6    2.10    1.49
   8   8  -6    9.35    1.45
  -8  -8   6    2.26    0.90
   8   8  -6    4.12    1.33
   8   7  -6    7.38    1.36
  -8  -7   6    4.32    0.89
   8   7  -6    4.15    1.13
   8   6  -6    2.96    1.07
  -8  -6   6    1.87    0.66
   8   6  -6    2.14    0.87
   8   5  -6    5.63    0.99
  -8  -5   6    8.24    0.90
   8   5  -6    7.25    1.20
  -8  -4   6   22.15    1.43
   8   4  -6   20.62    1.61
   8   4  -6   18.77    1.78
   8   3  -6  128.76    4.50
   8   3  -6  127.48    4.73
   8   3  -6  127.07    5.01
  -8  -3   6  124.16    4.31
   8   2  -6  100.19    4.00
   8   2  -6  101.53    4.36
   8   2  -6  105.76    4.41
  -8  -2   6  102.61    3.75
   8   2  -6  101.36    4.15
   8   1  -6  340.12   10.98
   8   1  -6  331.58   10.05
   8   1  -6  332.17   10.09
  -8  -1   6  330.36    9.88
   8   1  -6  330.23   10.61
   8   0  -6   19.79    1.81
  -8   0   6   17.71    1.58
   8   0  -6   19.87    1.97
   8   0  -6   20.14    1.73
   8   0  -6   16.71    1.69
   8  -1  -6   12.89    1.58
   8  -1  -6   16.44    1.93
   8  -1  -6   12.28    1.52
   8  -1  -6   11.43    1.32
  -8   1   6   12.78    1.36
   8  -2  -6   27.52    2.54
  -8   2   6   21.96    1.88
   8  -2  -6   26.79    1.78
   8  -2  -6   25.81    2.13
   8  -2  -6   23.19    2.18
   8  -3  -6   10.32    1.11
  -8   3   6    8.20    1.41
   8  -3  -6    9.25    1.51
   8  -3  -6   13.11    1.29
   8  -3  -6    9.54    1.61
   8  -4  -6    1.00    0.71
   8  -4  -6    1.52    1.28
  -8   4   6   -0.09    1.01
   8  -4  -6    2.45    1.07
   8  -4  -6    0.28    0.65
   8  -5  -6    2.80    0.88
   8  -5  -6    2.33    0.88
   8  -5  -6    2.12    1.18
   8  -5  -6    1.87    1.36
  -8   5   6    3.36    1.29
  -8   6   6   -0.65    0.90
   8  -6  -6    1.43    1.14
   8  -6  -6    0.91    1.21
   8  -6  -6    0.69    0.79
   8  -6  -6   -0.39    0.72
  -8   7   6   -1.39    1.05
   8  -7  -6    0.49    0.83
  -8   8   6    7.44    1.75
   8  -8  -6    4.02    1.23
  -8   9   6    5.87    1.78
  -7  -9   6   -1.03    0.64
   7   9  -6    0.94    1.13
   7   8  -6    2.41    1.17
  -7  -8   6    1.38    0.77
   7   8  -6    2.92    1.38
   7   7  -6    9.85    1.43
   7   7  -6   11.20    1.58
  -7  -7   6    9.76    1.17
   7   6  -6    0.24    0.77
   7   6  -6    1.32    0.92
  -7  -6   6    0.54    0.56
   7   5  -6    1.95    0.82
   7   5  -6    0.90    0.86
  -7  -5   6    0.93    0.56
   7   4  -6    0.90    0.56
   7   4  -6    1.00    0.85
  -7  -4   6    0.96    0.55
   7   4  -6    0.57    0.72
   7   3  -6    1.06    0.68
   7   3  -6   -0.66    0.76
   7   3  -6   -0.22    0.68
  -7  -3   6    1.04    0.61
   7   2  -6  103.87    4.02
   7   2  -6  107.41    4.24
  -7  -2   6  110.01    3.84
  -7  -2   6  102.18    3.82
  -7  -2   6  111.81    4.13
   7   2  -6  106.67    4.48
   7   1  -6  218.57    7.20
   7   1  -6  226.45    7.60
  -7  -1   6  213.15    7.00
   7   1  -6  233.24    7.99
   7   1  -6  232.95    7.12
  -7  -1   6  230.19    7.04
   7   0  -6  102.64    3.71
   7   0  -6   95.00    4.11
   7   0  -6   95.73    2.96
  -7   0   6   97.65    3.78
   7   0  -6  100.89    4.52
   7   0  -6   96.41    4.01
  -7   0   6   93.85    3.74
  -7   0   6   95.41    3.80
   7  -1  -6    2.89    1.04
  -7   1   6    2.68    0.84
   7  -1  -6    2.39    0.96
   7  -1  -6    3.55    0.64
   7  -1  -6    4.90    1.08
  -7   1   6    2.82    0.88
   7  -1  -6    3.26    0.77
  -7   2   6   49.29    2.66
   7  -2  -6   49.52    2.32
   7  -2  -6   50.23    2.37
   7  -2  -6   53.25    3.05
   7  -2  -6   54.17    3.38
   7  -2  -6   45.93    2.77
   7  -2  -6   48.58    2.22
  -7   3   6    0.51    0.82
   7  -3  -6   -0.04    0.76
   7  -3  -6   -0.10    0.61
   7  -3  -6    1.29    0.64
   7  -3  -6    0.94    0.94
   7  -3  -6    0.46    0.52
   7  -4  -6   12.60    1.31
  -7   4   6   13.58    1.71
   7  -4  -6   14.27    1.27
   7  -4  -6   15.76    2.07
   7  -4  -6   11.94    1.69
   7  -4  -6   14.10    1.47
   7  -5  -6   16.64    1.68
   7  -5  -6   12.72    1.90
   7  -5  -6   18.46    1.59
  -7   5   6   17.36    1.93
   7  -5  -6   15.01    2.17
   7  -5  -6   18.99    1.46
   7  -6  -6   13.95    2.07
   7  -6  -6   10.94    1.55
   7  -6  -6   10.42    1.97
   7  -6  -6   10.15    1.52
  -7   6   6   12.55    1.80
   7  -6  -6   11.38    1.40
   7  -7  -6   19.36    2.44
   7  -7  -6   18.55    1.81
   7  -7  -6   22.39    2.22
   7  -7  -6   19.56    2.09
  -7   7   6   17.09    2.16
  -7   8   6    0.43    1.21
   7  -8  -6    1.75    1.22
   7  -8  -6    2.23    1.22
   7  -8  -6    3.06    1.20
  -7   9   6    1.08    1.34
   7  -9  -6    2.50    1.24
   7  -9  -6   -0.89    1.16
   7  -9  -6    0.03    1.26
  -6 -10   6    2.12    1.02
   6  10  -6    0.46    1.26
  -6  -9   6    1.85    0.92
   6   9  -6    2.66    1.28
   6   8  -6    5.20    1.25
   6   8  -6    4.16    1.38
  -6  -8   6    5.08    1.08
  -6  -7   6    0.17    0.59
   6   7  -6    1.05    0.88
   6   7  -6    1.10    1.10
   6   6  -6   11.87    1.43
   6   6  -6   12.64    1.51
  -6  -6   6   11.05    1.17
   6   5  -6   -0.29    0.65
  -6  -5   6   -0.89    0.40
   6   5  -6    0.43    0.47
   6   5  -6   -0.21    0.62
  -6  -4   6    9.19    0.96
   6   4  -6    9.09    1.24
   6   4  -6    8.36    1.12
  -6  -4   6   10.11    1.05
   6   4  -6   10.84    0.98
  -6  -3   6   20.14    1.40
   6   3  -6   16.80    1.32
  -6  -3   6   19.31    1.33
   6   3  -6   20.36    1.58
   6   3  -6   17.99    1.65
  -6  -2   6   19.00    1.36
  -6  -2   6   17.87    1.33
   6   2  -6   17.19    1.59
   6   2  -6   19.71    1.45
   6   2  -6   17.50    1.54
  -6  -2   6   20.08    1.45
   6   1  -6    8.89    0.70
   6   1  -6    9.68    1.30
   6   1  -6    9.35    1.15
  -6  -1   6    8.84    0.98
  -6  -1   6    7.27    0.93
   6   1  -6    9.86    1.12
  -6  -1   6    8.47    1.02
   6   0  -6    1.39    0.80
  -6   0   6    0.84    0.63
   6   0  -6    1.18    0.46
  -6   0   6    1.03    0.55
   6   0  -6    1.29    0.58
   6   0  -6    0.41    0.73
  -6   0   6    0.37    0.52
  -6   0   6    1.46    0.68
   6   0  -6    0.60    0.64
   6  -1  -6   61.49    2.55
  -6   1   6   56.29    2.73
   6  -1  -6   59.56    2.32
  -6   1   6   63.55    2.85
   6  -1  -6   59.86    3.11
   6  -1  -6   59.68    3.39
   6  -1  -6   61.78    3.00
   6  -1  -6   61.60    2.73
   6  -2  -6    1.58    0.50
   6  -2  -6    2.28    0.66
   6  -2  -6    2.80    0.92
   6  -2  -6    1.72    0.92
   6  -2  -6    2.47    1.06
  -6   2   6    1.49    0.91
  -6   2   6    1.12    0.73
   6  -2  -6    2.82    0.79
   6  -3  -6    4.64    0.89
   6  -3  -6    3.74    1.07
   6  -3  -6    3.27    0.79
   6  -3  -6    4.83    1.42
  -6   3   6    4.99    1.10
   6  -3  -6    3.27    0.61
   6  -3  -6    4.35    1.24
   6  -4  -6   47.01    3.28
   6  -4  -6   49.47    2.07
   6  -4  -6   47.23    2.95
  -6   4   6   46.57    2.82
   6  -4  -6   47.33    2.60
   6  -4  -6   46.91    2.49
   6  -5  -6  321.44   10.31
   6  -5  -6  319.94   10.60
  -6   5   6  322.25   10.54
   6  -5  -6  313.36    9.76
   6  -5  -6  342.19   11.60
  -6   6   6   -1.47    0.78
   6  -6  -6    0.25    0.91
   6  -6  -6   -0.46    0.78
   6  -6  -6   -0.10    0.76
   6  -6  -6   -0.26    1.25
   6  -6  -6    0.07    1.10
  -6   7   6   51.09    3.32
   6  -7  -6   49.65    2.95
   6  -7  -6   60.78    3.43
   6  -7  -6   49.59    3.21
   6  -7  -6   58.03    3.64
   6  -8  -6    3.36    1.25
   6  -8  -6    5.02    1.46
   6  -8  -6    2.67    1.24
  -6   8   6    3.54    1.47
   6  -9  -6   14.43    2.22
  -6   9   6   12.50    2.08
   6  -9  -6   13.92    1.95
   6  -9  -6   10.34    2.03
   5  10  -6    0.33    1.17
  -5 -10   6   -0.16    0.75
  -5  -9   6    5.43    1.17
   5   9  -6    4.39    1.39
   5   8  -6    0.40    1.04
  -5  -8   6    0.20    0.62
   5   8  -6    1.91    1.02
  -5  -7   6   33.29    2.09
   5   7  -6   34.97    2.48
   5   7  -6   32.55    2.51
   5   6  -6    6.76    1.25
  -5  -6   6    5.75    0.93
   5   6  -6    5.79    1.19
   5   5  -6   29.36    2.11
  -5  -5   6   31.37    1.79
   5   5  -6   26.86    1.97
  -5  -5   6   33.19    1.91
  -5  -4   6   -0.82    0.47
   5   4  -6    0.66    0.62
  -5  -4   6    0.39    0.46
   5   4  -6    0.08    0.59
   5   3  -6    1.94    0.71
   5   3  -6    2.47    0.83
  -5  -3   6    1.91    0.59
  -5  -3   6    0.97    0.51
   5   2  -6    3.66    0.54
  -5  -2   6    2.93    0.66
  -5  -2   6    4.56    0.75
   5   2  -6    5.01    0.99
   5   2  -6    4.32    0.86
   5   1  -6  129.76    4.96
   5   1  -6  137.93    5.29
  -5  -1   6  134.54    4.90
  -5  -1   6  141.70    4.63
  -5  -1   6  122.95    4.50
   5   0  -6   20.43    1.33
  -5   0   6   17.56    1.38
  -5   0   6   17.39    1.48
   5   0  -6   21.16    1.70
  -5   0   6   20.54    1.52
   5   0  -6   20.49    1.85
  -5   1   6   63.28    2.87
   5  -1  -6   66.78    2.74
  -5   1   6   61.95    3.24
   5  -1  -6   60.54    2.74
   5  -1  -6   63.84    2.10
   5  -1  -6   62.50    3.16
   5  -1  -6   59.21    3.37
  -5   2   6  102.40    3.99
   5  -2  -6   99.16    2.87
   5  -2  -6   97.23    3.75
  -5   2   6   94.31    4.44
   5  -2  -6   93.68    4.28
   5  -2  -6  101.14    4.74
   5  -2  -6   94.03    3.69
  -5   3   6    1.73    0.85
   5  -3  -6    0.71    0.39
   5  -3  -6    0.16    0.56
   5  -3  -6   -0.19    0.62
   5  -3  -6   -0.12    0.75
  -5   3   6   -0.04    0.91
   5  -3  -6    1.34    0.96
   5  -3  -6    2.02    1.15
   5  -4  -6   42.97    2.38
   5  -4  -6   36.18    2.58
  -5   4   6   41.09    2.56
   5  -4  -6   34.92    2.88
   5  -4  -6   37.02    2.32
  -5   4   6   40.62    3.24
   5  -5  -6  138.42    5.56
  -5   5   6  133.45    5.38
   5  -5  -6  124.49    5.13
   5  -5  -6  128.39    5.18
   5  -5  -6  130.12    4.93
   5  -5  -6  130.31    5.89
   5  -6  -6    2.80    1.13
   5  -6  -6    5.29    1.56
  -5   6   6    4.23    1.31
   5  -6  -6    4.74    1.12
   5  -6  -6    4.43    1.15
   5  -7  -6   21.45    2.17
   5  -7  -6   23.79    2.14
   5  -7  -6   23.63    2.48
   5  -7  -6   21.84    2.18
  -5   7   6   24.99    2.34
   5  -8  -6    0.12    1.07
  -5   8   6   -0.26    1.01
   5  -8  -6    0.70    1.14
   5  -8  -6   -0.34    0.95
   5  -8  -6    1.09    1.05
   5  -9  -6   11.94    2.01
   5  -9  -6    7.72    1.73
   5 -10  -6    9.34    2.18
   5 -10  -6   16.61    2.29
  -4 -11   6    0.63    0.97
   4  11  -6    2.38    1.57
  -4 -10   6    0.91    0.90
   4  10  -6    1.49    1.36
  -4  -9   6    4.40    1.19
   4   9  -6    2.93    1.37
   4   8  -6   42.95    3.04
   4   8  -6   43.42    3.07
  -4  -8   6   40.08    2.50
   4   7  -6    4.77    1.28
  -4  -7   6    3.82    0.93
   4   7  -6    5.46    1.28
   4   6  -6    3.74    1.12
  -4  -6   6    3.59    0.83
   4   6  -6    4.09    1.10
   4   5  -6    6.89    0.43
   4   5  -6    5.96    1.16
  -4  -5   6    6.31    0.89
   4   5  -6    6.04    1.10
  -4  -5   6    7.87    1.03
   4   4  -6    5.18    0.95
  -4  -4   6    8.46    1.02
  -4  -4   6    6.94    0.87
   4   4  -6    6.89    1.11
   4   4  -6    6.54    0.65
   4   3  -6    0.55    0.60
  -4  -3   6    0.12    0.37
   4   3  -6    1.12    0.44
   4   3  -6    0.19    0.58
  -4  -3   6    0.26    0.52
   4   2  -6   12.96    1.37
  -4  -2   6   14.46    1.17
   4   2  -6    8.41    0.85
   4   2  -6   13.74    1.31
  -4  -2   6   13.80    1.11
  -4  -1   6   84.26    3.62
  -4  -1   6   83.54    3.52
   4   1  -6   84.81    3.82
   4   1  -6   81.32    3.56
   4   1  -6   87.88    3.18
  -4  -1   6   79.33    3.22
  -4  -1   6   84.96    3.28
  -4   0   6   28.12    2.15
  -4   0   6   28.24    1.76
   4   0  -6   28.85    1.67
  -4   0   6   29.19    1.91
  -4   0   6   31.79    1.80
   4   0  -6   31.63    1.83
   4   0  -6   27.80    1.95
   4  -1  -6   72.80    3.48
   4  -1  -6   78.34    3.20
  -4   1   6   72.84    3.38
  -4   1   6   77.31    3.21
   4  -1  -6   76.39    3.12
  -4   1   6   79.90    3.74
   4  -1  -6   75.60    3.76
  -4   2   6    1.27    0.64
   4  -2  -6    1.52    0.88
   4  -2  -6    1.69    0.63
   4  -2  -6    2.48    0.90
  -4   2   6    2.08    0.88
   4  -2  -6    1.63    0.70
  -4   3   6   95.59    4.63
   4  -3  -6   90.63    3.74
   4  -3  -6   88.80    3.77
  -4   3   6   92.01    3.87
   4  -3  -6   99.73    4.74
   4  -3  -6   92.20    4.33
  -4   4   6  222.85    7.57
  -4   4   6  228.75    8.75
   4  -4  -6  223.67    8.21
   4  -4  -6  217.01    7.49
   4  -4  -6  224.45    7.28
   4  -5  -6   29.89    2.76
   4  -5  -6   32.02    2.20
   4  -5  -6   31.96    2.47
  -4   5   6   30.09    2.32
   4  -5  -6   23.55    2.07
   4  -5  -6   26.44    2.19
  -4   5   6   28.89    2.98
   4  -6  -6    5.84    1.55
  -4   6   6    9.47    2.06
   4  -6  -6    6.78    1.37
   4  -6  -6    8.33    1.48
   4  -6  -6    8.66    1.51
  -4   6   6    5.70    1.37
   4  -7  -6    6.81    1.47
   4  -7  -6    5.93    1.43
   4  -7  -6    4.79    1.45
   4  -7  -6    7.41    1.54
  -4   7   6    6.53    1.50
  -4   8   6    4.53    1.33
   4  -8  -6    4.53    1.44
   4  -8  -6    1.58    1.39
   4  -8  -6    2.56    1.29
   4  -9  -6    1.36    1.26
   4  -9  -6    3.34    1.47
  -3 -11   6    3.75    1.25
   3  11  -6    2.44    1.67
  -3 -10   6   14.97    1.79
   3  10  -6    8.16    1.99
  -3  -9   6    1.04    0.83
   3   9  -6    0.85    1.19
   3   8  -6   25.02    2.43
  -3  -8   6   25.88    2.04
   3   8  -6   30.35    2.58
  -3  -7   6   32.62    2.18
   3   7  -6   38.85    2.69
   3   7  -6   40.29    2.74
  -3  -6   6   21.48    1.65
   3   6  -6   21.72    1.96
   3   6  -6   21.88    1.33
   3   6  -6   21.21    1.96
  -3  -6   6   24.85    1.89
  -3  -5   6   36.65    2.07
   3   5  -6   39.11    2.41
  -3  -5   6   38.12    2.16
   3   5  -6   34.07    1.72
   3   5  -6   40.30    2.48
   3   4  -6   13.95    1.38
  -3  -4   6   14.98    1.30
  -3  -4   6   13.91    1.24
   3   4  -6   14.95    1.56
   3   3  -6    9.58    1.17
  -3  -3   6    9.96    1.01
  -3  -3   6   10.54    1.08
  -3  -3   6   10.44    1.23
   3   3  -6   10.56    1.00
   3   3  -6    9.27    1.24
   3   2  -6   33.93    2.04
   3   2  -6   35.56    2.26
  -3  -2   6   34.60    1.86
  -3  -2   6   31.37    1.77
  -3  -2   6   30.89    2.12
   3   2  -6   32.32    1.75
   3   1  -6   21.97    1.71
  -3  -1   6   22.42    1.51
  -3  -1   6   23.55    1.83
  -3  -1   6   22.38    0.97
  -3  -1   6   21.76    1.46
   3   1  -6   19.12    1.53
   3   1  -6   21.68    1.39
   3   0  -6   61.68    3.06
  -3   0   6   63.19    2.98
   3   0  -6   67.83    3.36
   3   0  -6   66.63    2.90
   3   0  -6   65.92    2.78
  -3   0   6   62.48    2.77
  -3   0   6   63.51    3.25
  -3   1   6  279.17    9.56
   3  -1  -6  278.93    9.32
   3  -1  -6  280.43    8.63
   3  -1  -6  281.00    8.55
  -3   1   6  285.13    8.74
   3  -1  -6  288.17    9.73
  -3   1   6  291.54    9.35
   3  -2  -6    0.32    0.44
   3  -2  -6    0.91    0.76
   3  -2  -6    0.64    0.64
  -3   2   6    0.01    0.51
  -3   2   6    0.71    0.78
   3  -2  -6   -0.38    0.54
  -3   3   6    5.73    1.02
   3  -3  -6    5.46    0.96
  -3   3   6    4.30    1.23
   3  -3  -6    6.06    1.15
   3  -3  -6    3.81    0.97
   3  -4  -6  258.93    8.40
  -3   4   6  264.45    8.63
   3  -4  -6  267.64    9.31
   3  -4  -6  261.62    8.62
  -3   4   6  270.73    9.86
   3  -5  -6  537.06   15.62
   3  -5  -6  543.01   16.03
   3  -5  -6  543.46   17.08
  -3   5   6  533.55   15.95
  -3   5   6  548.77   17.82
   3  -5  -6  544.43   16.06
  -3   6   6   12.95    1.64
   3  -6  -6   12.17    1.62
  -3   6   6   15.51    2.45
   3  -6  -6   13.94    1.73
   3  -6  -6   12.25    1.70
   3  -6  -6   11.73    1.64
   3  -7  -6    5.37    1.51
  -3   7   6    5.95    2.01
   3  -7  -6    2.05    1.13
   3  -7  -6    5.42    1.39
   3  -7  -6    3.33    1.25
  -3   7   6    4.18    1.25
   3  -8  -6    0.39    1.19
   3  -8  -6    0.00    0.90
   3  -8  -6   -0.24    1.06
   3  -9  -6    0.90    1.29
   3  -9  -6   -1.42    0.91
   3  -9  -6   -0.54    0.98
   2  12  -6    2.36    1.73
  -2 -12   6    0.96    1.17
  -2 -11   6    2.14    1.19
   2  11  -6    0.99    1.59
   2  10  -6    7.37    1.93
  -2 -10   6    6.49    1.46
  -2  -9   6    0.45    0.77
   2   9  -6   -0.60    1.08
  -2  -8   6    0.56    0.76
   2   8  -6    2.40    1.18
   2   7  -6   -1.16    0.71
   2   7  -6    0.55    0.92
   2   7  -6   -0.25    0.54
  -2  -7   6    0.81    0.71
  -2  -6   6   42.72    2.47
  -2  -6   6   49.76    2.68
   2   6  -6   49.52    3.04
   2   6  -6   44.51    2.83
   2   6  -6   47.27    2.28
  -2  -5   6   44.42    2.38
   2   5  -6   48.10    2.29
   2   5  -6   51.71    2.84
   2   5  -6   45.73    2.80
  -2  -5   6   46.24    2.48
  -2  -4   6   12.68    1.40
   2   4  -6    9.55    1.28
   2   4  -6   13.92    1.53
  -2  -4   6   12.64    1.20
   2   4  -6   10.09    1.09
  -2  -4   6   12.61    1.25
   2   3  -6   91.00    3.87
  -2  -3   6   89.06    3.88
  -2  -3   6   90.19    3.51
  -2  -3   6   93.62    3.54
   2   3  -6   88.18    3.46
   2   2  -6    0.90    0.61
   2   2  -6    0.29    0.45
  -2  -2   6   -0.30    0.60
   2   2  -6    0.14    0.54
  -2  -2   6    0.06    0.41
  -2  -2   6    0.76    0.51
   2   1  -6   50.80    2.61
   2   1  -6   44.37    2.39
  -2  -1   6   52.83    2.79
   2   1  -6   45.95    2.26
   2   1  -6   50.13    2.79
  -2  -1   6   47.39    2.30
  -2   0   6   10.08    1.10
   2   0  -6   11.98    1.40
   2   0  -6   10.68    1.19
   2   0  -6   10.73    1.09
  -2   0   6    9.87    1.15
   2   0  -6   11.28    1.29
  -2   0   6    7.58    1.26
  -2   1   6   42.88    2.22
   2  -1  -6   44.12    2.62
  -2   1   6   45.20    2.74
   2  -1  -6   41.42    2.31
   2  -1  -6   42.95    2.20
  -2   1   6   42.14    2.41
   2  -1  -6   47.50    2.75
  -2   2   6   56.00    2.72
  -2   2   6   62.69    3.45
   2  -2  -6   60.42    3.10
  -2   2   6   57.31    3.01
   2  -2  -6   56.33    2.73
   2  -2  -6   58.28    2.80
  -2   3   6   25.01    1.78
   2  -3  -6   26.19    2.14
   2  -3  -6   29.46    1.95
  -2   3   6   24.83    2.32
   2  -3  -6   24.14    1.81
   2  -3  -6   25.32    1.04
   2  -4  -6  371.69   11.50
  -2   4   6  370.38   11.37
   2  -4  -6  393.53   12.38
  -2   4   6  370.15   12.84
   2  -4  -6  364.94   11.25
  -2   5   6    2.90    0.98
  -2   5   6    5.81    1.82
   2  -5  -6    4.23    1.15
   2  -5  -6    3.65    1.11
   2  -5  -6    2.78    1.20
   2  -6  -6   55.07    3.19
   2  -6  -6   57.22    3.27
  -2   6   6   56.68    3.04
   2  -6  -6   57.08    3.24
  -2   6   6   58.65    4.21
   2  -6  -6   57.07    3.29
   2  -7  -6    0.81    1.01
  -2   7   6    0.57    1.37
   2  -7  -6    1.28    1.02
   2  -7  -6    0.03    1.07
   2  -7  -6   -0.06    0.96
   2  -8  -6    0.90    1.26
  -2   8   6   -1.43    1.64
   2  -8  -6    0.63    1.12
   2  -8  -6    1.26    1.22
   2  -8  -6    0.06    1.07
   2  -9  -6   -0.34    0.98
   2  -9  -6    0.88    1.18
   2  -9  -6    1.98    1.22
  -1 -12   6    3.86    1.61
   1  12  -6    4.49    1.91
   1  11  -6    1.22    1.52
  -1 -11   6    1.70    1.18
  -1 -10   6    1.91    1.15
   1  10  -6    1.59    1.49
  -1  -9   6    4.83    1.26
   1   9  -6    3.15    1.43
  -1  -8   6   40.67    2.68
   1   8  -6   46.28    3.25
   1   8  -6   46.69    2.48
   1   7  -6   42.70    3.02
   1   7  -6   38.56    2.90
   1   7  -6   44.83    2.40
  -1  -7   6   44.36    2.64
   1   6  -6   27.55    1.87
  -1  -6   6   30.26    2.34
  -1  -6   6   26.20    2.10
   1   6  -6   29.44    2.39
  -1  -6   6   25.24    1.90
  -1  -5   6    5.08    1.17
  -1  -5   6    2.55    0.80
   1   5  -6    0.72    0.62
   1   5  -6    3.99    0.90
   1   5  -6    4.60    1.13
   1   4  -6   63.35    3.29
  -1  -4   6   61.36    3.18
   1   4  -6   58.21    3.08
   1   4  -6   62.36    2.85
  -1  -4   6   63.83    2.87
   1   3  -6    0.68    0.76
   1   3  -6    0.49    0.55
   1   3  -6    1.36    0.71
  -1  -3   6    1.60    0.61
  -1  -3   6    0.67    0.74
  -1  -2   6   38.96    2.46
   1   2  -6   38.93    2.49
   1   2  -6   38.11    2.08
  -1  -2   6   38.10    2.06
   1   2  -6   38.77    2.33
   1   2  -6   35.42    2.15
   1   1  -6 1071.16   31.58
  -1  -1   6 1095.40   29.98
   1   1  -6 1130.01   31.95
  -1  -1   6 1117.26   31.92
   1   1  -6 1119.01   30.07
   1   1  -6 1119.75   29.37
  -1   0   6   94.28    4.04
  -1   0   6   93.59    4.36
   1   0  -6   95.28    4.07
  -1   0   6  103.91    2.83
   1   0  -6   94.64    3.83
  -1   0   6  101.87    3.80
   1   0  -6   98.93    3.80
  -1   0   6  103.38    4.10
  -1   1   6   72.46    3.09
  -1   1   6   71.65    3.38
   1  -1  -6   70.64    3.41
   1  -1  -6   76.30    3.27
  -1   1   6   78.45    3.47
   1  -1  -6   71.89    3.11
  -1   1   6   79.17    3.81
  -1   2   6   73.36    3.47
  -1   2   6   64.88    3.31
   1  -2  -6   71.10    3.21
  -1   2   6   72.10    3.13
   1  -2  -6   66.58    3.10
  -1   2   6   69.99    3.76
   1  -2  -6   71.25    3.48
  -1   3   6    8.16    1.54
   1  -3  -6    9.97    1.37
  -1   3   6    7.23    1.08
  -1   3   6    8.33    1.36
   1  -3  -6    9.71    1.24
   1  -3  -6    5.48    1.11
  -1   4   6  119.08    4.68
  -1   4   6  130.44    5.85
   1  -4  -6  125.72    4.93
   1  -4  -6  122.64    4.92
   1  -5  -6  183.58    6.74
  -1   5   6  187.36    7.97
   1  -5  -6  184.90    6.73
   1  -5  -6  183.63    6.80
  -1   5   6  193.89    6.58
  -1   6   6    9.52    2.06
   1  -6  -6   10.72    1.58
   1  -6  -6    8.80    1.49
   1  -6  -6   10.85    1.74
  -1   6   6   10.59    1.41
  -1   7   6    2.22    1.62
   1  -7  -6   -1.02    0.97
   1  -7  -6    0.37    0.90
   1  -7  -6    0.68    0.93
   1  -7  -6   -0.55    0.91
   1  -8  -6    1.43    1.27
   1  -8  -6    1.60    1.24
  -1   8   6    0.00    1.51
   1  -8  -6    1.91    1.31
   1  -8  -6    0.96    1.17
   1  -9  -6    2.36    1.34
   1  -9  -6   -0.38    1.18
  -1   9   6    3.08    2.34
   1  -9  -6    3.44    1.53
   0 -12   6    1.09    1.23
   0  12  -6    0.42    1.77
   0  11  -6   14.51    2.61
   0 -11   6    9.84    1.85
   0 -10   6    6.86    1.63
   0  10  -6    8.18    2.07
   0   9  -6    9.11    1.92
   0  -9   6   10.20    1.63
   0  -8   6    0.45    0.77
   0   8  -6    1.14    0.93
   0   8  -6    1.28    1.21
   0   7  -6    1.41    0.80
   0   7  -6   -0.28    0.95
   0   7  -6   -0.58    0.92
   0  -7   6   -0.27    0.70
   0   6  -6  154.93    5.69
   0  -6   6  154.07    5.76
   0  -6   6  160.15    6.34
   0   6  -6  161.15    6.52
   0   6  -6  155.14    6.39
   0  -5   6   12.49    1.34
   0  -5   6   15.87    1.72
   0   5  -6   12.41    1.36
   0   5  -6   12.34    1.57
   0   5  -6   10.96    1.57
   0  -4   6    5.90    1.17
   0  -4   6    7.46    1.06
   0   4  -6   10.47    1.37
   0   4  -6    7.02    1.06
   0   4  -6    5.99    1.13
   0   3  -6  115.46    4.82
   0  -3   6  111.79    4.84
   0  -3   6  115.95    4.31
   0   3  -6  114.26    4.34
   0   3  -6  113.31    4.71
   0   2  -6   43.67    2.30
   0  -2   6   41.36    2.62
   0  -2   6   41.35    2.24
   0   2  -6   42.08    2.36
   0   2  -6   48.70    2.67
   0   1  -6   26.77    2.02
   0   1  -6   25.72    1.75
   0  -1   6   24.69    2.09
   0  -1   6   26.26    1.70
   0   1  -6   24.85    1.80
   0  -1   6   30.94    1.93
   0   0  -6   18.43    1.72
   0   0   6   17.33    1.79
   0   0  -6   17.84    1.58
   0   0   6   17.67    1.59
   0   0  -6   19.15    1.53
   0   0   6   18.22    1.06
   0   0   6   17.83    1.45
   0  -1  -6  362.18   11.36
   0   1   6  351.92   11.78
   0  -1  -6  351.26   10.64
   0   1   6  380.39   11.48
   0   1   6  352.95   10.59
   0   1   6  369.17    9.44
   0  -1  -6  343.07   10.53
   0   1   6  330.00   11.26
   0   2   6  134.75    5.25
   0  -2  -6  132.55    5.12
   0   2   6  124.29    4.60
   0   2   6  123.29    5.45
   0  -2  -6  122.36    4.68
   0   2   6  126.69    5.09
   0  -2  -6  121.16    4.76
   0  -3  -6    8.70    1.18
   0   3   6   10.93    1.20
   0   3   6    9.25    1.44
   0  -3  -6    6.63    1.22
   0  -3  -6    9.74    1.38
   0   3   6    8.56    1.59
   0   4   6   40.58    3.21
   0  -4  -6   40.52    2.65
   0  -4  -6   39.54    2.49
   0   4   6   46.08    2.38
   0  -5  -6   12.22    1.70
   0  -5  -6   10.82    1.45
   0   5   6   12.08    2.05
   0   5   6   14.44    1.43
   0   6   6   39.07    3.51
   0  -6  -6   36.19    2.76
   0  -6  -6   38.97    2.71
   0  -6  -6   37.70    2.66
   0   7   6    9.30    2.22
   0  -7  -6    8.03    1.58
   0  -7  -6    7.34    1.64
   0  -7  -6    8.65    1.58
   0  -7  -6    7.58    1.55
   0  -8  -6    3.61    1.40
   0  -8  -6    2.61    1.25
   0   8   6    4.26    2.04
   0  -8  -6    1.54    1.23
   0  -9  -6    1.78    1.50
   0  -9  -6    2.21    1.34
   0   9   6    1.49    1.97
   0  -9  -6    0.71    1.27
   1 -12   6    4.41    1.53
   1 -11   6   10.71    1.92
  -1  11  -6   12.19    2.62
  -1  10  -6    1.24    1.54
   1 -10   6    0.63    1.05
  -1   9  -6    8.39    1.45
  -1   9  -6   12.44    2.22
   1  -9   6   13.85    1.84
   1  -8   6   19.04    2.00
  -1   8  -6   22.14    2.57
  -1   8  -6   18.80    1.90
   1  -7   6    6.97    1.28
   1  -7   6    7.71    1.68
  -1   7  -6    7.71    1.37
   1  -7   6    8.13    1.72
  -1   7  -6    8.19    1.73
   1  -6   6    2.29    1.27
  -1   6  -6    0.80    0.85
  -1   6  -6    2.17    1.10
   1  -6   6    1.75    0.79
  -1   6  -6    2.05    0.89
   1  -5   6   24.63    1.85
  -1   5  -6   22.64    2.10
  -1   5  -6   24.58    1.97
  -1   5  -6   26.08    2.09
   1  -5   6   24.79    2.32
  -1   4  -6  110.40    4.45
  -1   4  -6  108.57    4.83
   1  -4   6  122.00    5.11
   1  -4   6  111.26    4.40
  -1   3  -6   51.17    2.97
  -1   3  -6   52.18    2.69
   1  -3   6   53.67    2.67
   1  -3   6   54.09    3.20
  -1   2  -6    0.02    0.59
   1  -2   6    0.64    0.55
  -1   2  -6    0.81    0.83
  -1   2  -6    0.83    0.76
   1  -2   6    3.28    1.02
   1  -2   6    0.65    0.62
  -1   1  -6  124.46    4.93
   1  -1   6  121.96    5.16
   1  -1   6  119.89    4.86
   1  -1   6  120.86    4.45
  -1   1  -6  122.57    4.56
   1  -1   6  120.14    3.96
  -1   1  -6  118.95    4.54
  -1   0  -6  261.97    8.61
  -1   0  -6  241.94    7.92
   1   0   6  239.54    7.84
   1   0   6  254.02    7.22
  -1   0  -6  250.35    8.03
   1   0   6  270.81    8.69
   1   0   6  254.17    8.95
   1   1   6   15.65    1.37
   1   1   6   17.16    1.62
  -1  -1  -6   17.21    1.47
   1   1   6   14.67    1.79
  -1  -1  -6   17.31    1.65
   1   1   6   16.26    1.63
   1   1   6   17.25    1.18
  -1  -1  -6   14.93    1.51
  -1  -2  -6   23.96    1.80
   1   2   6   24.40    1.50
  -1  -2  -6   26.74    2.04
   1   2   6   30.97    2.53
   1   2   6   23.67    1.64
  -1  -2  -6   28.01    2.25
   1   2   6   29.15    2.09
  -1  -3  -6    6.55    1.12
   1   3   6    5.87    1.22
  -1  -3  -6    5.74    1.20
   1   3   6    7.35    1.02
   1   3   6    7.32    1.57
  -1  -4  -6    6.27    1.35
   1   4   6    8.07    1.09
  -1  -4  -6    7.78    1.28
   1   4   6    9.44    1.78
  -1  -5  -6   24.01    2.27
  -1  -5  -6   18.01    1.87
   1   5   6   24.00    2.67
  -1  -6  -6    7.97    1.50
  -1  -6  -6    9.01    1.68
   1   6   6   10.02    2.14
  -1  -7  -6   -0.92    0.77
  -1  -7  -6   -1.05    0.95
  -1  -7  -6    0.21    0.94
   1   7   6    0.60    1.43
   1   8   6    0.29    1.67
  -1  -8  -6    1.22    1.20
  -1  -8  -6    1.67    1.28
  -1  -8  -6    3.22    1.31
   2 -12   6    2.32    1.46
   2 -11   6    0.02    1.11
   2 -10   6    2.97    1.26
  -2  10  -6    0.91    1.61
  -2   9  -6    2.16    1.66
  -2   9  -6    3.40    1.25
   2  -9   6    2.20    1.09
   2  -8   6    2.15    0.98
  -2   8  -6    1.42    1.31
  -2   8  -6    1.56    1.04
   2  -7   6   47.81    3.42
   2  -7   6   46.02    2.84
  -2   7  -6   44.62    2.86
  -2   7  -6   47.64    3.32
   2  -7   6   39.45    3.17
  -2   6  -6    4.66    1.16
   2  -6   6    4.52    1.06
   2  -6   6    5.13    1.43
  -2   6  -6    6.68    1.52
  -2   5  -6   12.46    1.62
   2  -5   6   15.49    1.58
  -2   5  -6   16.84    1.98
   2  -5   6   15.44    1.93
   2  -4   6    3.57    1.24
  -2   4  -6    4.01    1.15
   2  -4   6    1.93    0.77
  -2   4  -6    2.69    0.97
   2  -3   6  142.10    5.52
  -2   3  -6  139.36    5.22
   2  -3   6  134.99    5.76
   2  -3   6  133.84    5.00
  -2   3  -6  132.77    5.55
   2  -2   6  227.87    7.70
  -2   2  -6  214.78    7.65
   2  -2   6  213.02    7.07
   2  -2   6  212.66    7.90
  -2   2  -6  216.51    7.07
  -2   2  -6  204.14    7.13
   2  -1   6   80.48    4.09
  -2   1  -6   80.45    3.61
  -2   1  -6   82.40    3.91
   2  -1   6   81.22    3.43
   2  -1   6   82.60    3.24
   2  -1   6   86.05    3.90
  -2   1  -6   86.51    3.64
  -2   0  -6  155.47    5.76
  -2   0  -6  164.48    5.85
   2   0   6  171.24    6.69
   2   0   6  170.15    5.41
  -2   0  -6  169.99    6.23
   2   0   6  166.01    5.64
   2   1   6   55.49    3.08
   2   1   6   50.71    2.42
  -2  -1  -6   56.46    2.79
   2   1   6   56.38    3.36
  -2  -1  -6   51.09    2.83
   2   1   6   53.71    2.87
  -2  -1  -6   50.32    2.87
   2   1   6   52.89    2.55
   2   2   6    1.27    0.74
  -2  -2  -6    1.71    0.91
   2   2   6    1.03    0.60
   2   2   6    2.99    0.95
   2   2   6    2.61    1.14
  -2  -2  -6    1.12    0.70
   2   2   6    2.71    0.74
   2   3   6    3.94    1.42
  -2  -3  -6    5.88    1.13
  -2  -3  -6    3.43    1.07
   2   3   6    4.99    0.96
  -2  -4  -6   12.49    1.53
   2   4   6   11.05    2.00
  -2  -4  -6   11.79    1.64
  -2  -5  -6   49.58    2.99
  -2  -5  -6   49.83    3.22
   2   5   6   46.18    3.69
  -2  -6  -6    3.78    1.22
  -2  -6  -6    2.23    1.25
   2   6   6    6.10    1.92
  -2  -7  -6    1.26    1.10
   2   7   6    0.36    1.47
  -2  -7  -6    1.54    1.21
  -2  -8  -6    1.61    1.29
   3 -12   6    0.08    1.33
   3 -11   6    3.18    1.38
  -3  10  -6    1.46    1.33
   3 -10   6   -0.75    0.87
   3  -9   6   10.93    1.81
  -3   9  -6   11.24    1.88
  -3   8  -6    6.85    1.54
  -3   8  -6    4.52    1.75
   3  -8   6    5.15    1.33
   3  -7   6   10.62    1.96
  -3   7  -6    9.17    1.58
   3  -7   6    8.73    1.45
  -3   7  -6    9.85    1.94
  -3   6  -6   -0.95    0.77
  -3   6  -6   -1.36    0.88
   3  -6   6   -1.66    1.07
   3  -6   6    0.90    0.78
   3  -5   6   18.17    1.70
   3  -5   6   12.92    1.93
  -3   5  -6   14.44    1.79
  -3   5  -6   17.69    2.09
  -3   4  -6   53.38    3.00
   3  -4   6   60.20    3.34
   3  -4   6   55.04    3.52
   3  -4   6   50.51    2.79
  -3   4  -6   59.39    3.50
   3  -3   6   18.86    1.93
  -3   3  -6   17.73    1.90
  -3   3  -6   17.87    1.77
  -3   3  -6   17.30    1.67
   3  -3   6   15.58    1.48
   3  -3   6   20.46    2.08
  -3   2  -6   60.37    3.32
   3  -2   6   55.54    3.25
   3  -2   6   62.90    2.89
   3  -2   6   65.94    3.67
  -3   2  -6   66.16    3.13
   3  -2   6   59.57    2.87
  -3   2  -6   61.40    3.13
  -3   1  -6    1.50    0.77
  -3   1  -6   -0.91    0.66
   3  -1   6    1.24    0.60
   3  -1   6    0.82    0.64
  -3   1  -6    1.22    0.94
   3  -1   6    0.05    0.67
   3  -1   6   -0.48    0.79
  -3   0  -6   37.84    2.33
   3   0   6   34.31    2.31
   3   0   6   36.10    2.03
  -3   0  -6   37.15    2.38
   3   0   6   39.44    2.83
   3   0   6   38.21    2.62
   3   0   6   36.11    2.14
   3   1   6   16.82    2.04
   3   1   6   18.18    1.57
   3   1   6   16.68    1.78
   3   1   6   17.98    1.70
   3   1   6   16.20    1.39
  -3  -1  -6   19.61    1.72
  -3  -1  -6   16.25    1.66
  -3  -2  -6    7.39    1.21
   3   2   6    5.25    1.49
  -3  -2  -6    6.72    1.29
   3   2   6    6.12    1.15
   3   2   6    6.44    1.18
   3   2   6    7.61    1.34
  -3  -3  -6   12.86    1.67
   3   3   6   11.98    1.47
  -3  -3  -6   10.38    1.39
   3   3   6   12.26    1.94
  -3  -4  -6   11.01    1.50
   3   4   6   13.30    2.15
  -3  -4  -6    9.55    1.63
  -3  -5  -6    5.98    1.34
  -3  -5  -6    4.83    1.52
   3   5   6    7.14    1.97
  -3  -6  -6    2.87    1.39
  -3  -6  -6    1.82    1.08
   3   6   6    0.67    1.37
  -3  -7  -6    6.61    1.76
   3   7   6    7.78    2.16
  -3  -7  -6    3.30    1.30
   4 -12   6   -1.31    1.19
   4 -11   6   -0.02    1.15
   4 -10   6    0.85    1.16
  -4  10  -6   -0.12    1.19
  -4   9  -6   25.18    2.61
   4  -9   6   25.44    2.50
  -4   8  -6    3.92    1.50
   4  -8   6    8.16    1.55
   4  -7   6    2.44    1.14
  -4   7  -6    2.23    1.19
   4  -7   6    2.92    1.67
  -4   6  -6    6.72    1.48
   4  -6   6    7.44    1.76
   4  -6   6    5.35    1.19
   4  -5   6    4.88    1.61
  -4   5  -6    5.67    1.40
   4  -5   6    3.43    0.90
  -4   4  -6   49.18    3.00
   4  -4   6   52.44    2.77
   4  -4   6   54.69    3.61
  -4   3  -6    2.60    1.06
   4  -3   6    0.93    1.13
   4  -3   6    0.79    0.76
  -4   3  -6    3.86    1.05
   4  -3   6    2.83    0.90
   4  -3   6    2.35    0.84
   4  -2   6    8.73    1.41
  -4   2  -6    9.76    1.38
   4  -2   6    6.28    1.21
   4  -2   6    9.67    1.15
   4  -2   6    7.20    1.58
  -4   2  -6    7.59    1.27
  -4   1  -6   -0.42    0.75
   4  -1   6    0.32    0.92
   4  -1   6    0.32    0.82
   4  -1   6   -0.17    0.50
   4  -1   6   -0.30    0.63
  -4   1  -6   -0.26    0.69
   4   0   6    2.39    0.88
  -4   0  -6    1.80    0.81
   4   0   6    3.96    1.04
   4   0   6    4.75    1.15
  -4   0  -6    4.67    1.15
   4   0   6    3.05    1.29
  -4  -1  -6    6.21    1.27
   4   1   6    4.79    1.47
  -4  -1  -6    5.24    1.04
   4   1   6    4.59    1.14
   4   1   6    4.87    1.07
   4   2   6    5.73    1.55
   4   2   6    4.65    1.18
  -4  -2  -6    6.32    1.31
  -4  -2  -6    6.32    1.16
  -4  -3  -6    0.36    0.71
   4   3   6    0.57    0.89
   4   3   6   -0.47    1.06
  -4  -3  -6    0.89    0.93
  -4  -4  -6    1.38    0.90
   4   4   6    1.89    1.50
  -4  -4  -6    2.13    1.14
  -4  -5  -6    5.83    1.55
   4   5   6    2.47    1.67
  -4  -5  -6    3.21    1.13
  -4  -6  -6   -0.85    1.09
   4   6   6   -0.13    1.48
  -4  -6  -6   -0.39    0.83
  -5  11  -6    2.49    1.72
   5 -11   6    1.90    1.37
   5 -10   6    1.07    1.23
  -5  10  -6    2.36    1.49
  -5   9  -6    3.57    1.55
   5  -9   6    5.22    1.46
   5  -8   6   34.68    2.76
  -5   8  -6   33.66    2.90
   5  -7   6   21.87    2.84
   5  -7   6   21.68    2.17
  -5   7  -6   21.97    2.36
   5  -6   6    0.62    0.81
  -5   6  -6    0.66    1.05
   5  -6   6    1.06    1.30
   5  -5   6    2.33    1.45
  -5   5  -6    0.40    1.02
   5  -5   6    0.63    0.78
   5  -4   6   -0.06    0.91
   5  -4   6   -0.29    0.62
  -5   4  -6    0.26    0.90
   5  -3   6   65.12    3.47
   5  -3   6   67.97    4.06
  -5   3  -6   62.72    3.47
   5  -3   6   65.91    3.10
  -5   3  -6   69.36    3.35
   5  -2   6    3.07    1.11
  -5   2  -6    1.20    0.92
  -5   2  -6    4.51    1.17
   5  -2   6    2.34    1.28
   5  -1   6    8.47    1.64
  -5   1  -6    7.73    1.31
  -5   1  -6    7.42    1.29
   5  -1   6    6.10    1.32
   5   0   6    2.11    1.00
  -5   0  -6    3.51    1.02
   5   0   6    3.17    0.93
   5   0   6    1.46    1.19
  -5   0  -6    2.09    1.00
   5   1   6    0.02    0.78
  -5  -1  -6   -0.57    0.67
   5   1   6    0.81    1.09
  -5  -1  -6   -0.40    0.81
   5   1   6    0.38    0.67
  -5  -2  -6    2.19    1.09
   5   2   6    0.45    1.26
  -5  -2  -6    2.17    0.97
   5   2   6    3.51    1.19
   5   3   6    0.50    1.24
  -5  -3  -6   -0.78    0.68
   5   3   6    0.01    1.01
  -5  -3  -6   -0.15    0.97
   5   4   6    0.69    1.43
  -5  -4  -6    1.95    1.29
  -5  -4  -6    1.73    0.97
  -5  -5  -6    1.46    1.28
  -5  -5  -6   -0.41    0.79
   5   5   6   -1.07    1.30
  -6  11  -6   -0.17    1.77
  -6  10  -6   -0.95    1.29
  -6   9  -6   45.17    3.52
  -6   8  -6    0.91    1.32
  -6   7  -6   18.85    2.38
   6  -7   6   27.99    3.08
  -6   6  -6   31.72    2.79
   6  -6   6   36.21    3.34
  -6   5  -6    0.79    1.14
   6  -5   6    1.39    1.34
   6  -4   6   31.45    2.96
   6  -4   6   30.66    2.50
  -6   4  -6   32.35    2.59
  -6   3  -6    1.41    1.07
  -6   3  -6    3.56    1.07
   6  -3   6    2.46    1.29
   6  -3   6    1.53    1.05
  -6   2  -6    3.88    1.21
  -6   2  -6    3.37    1.14
   6  -2   6    3.03    1.38
   6  -2   6    3.72    1.24
  -6   1  -6    3.67    1.17
  -6   1  -6    3.88    1.10
   6  -1   6    1.87    1.36
   6  -1   6    4.14    1.30
   6   0   6   -0.41    1.06
  -6   0  -6   -0.23    0.78
   6   0   6   -0.33    0.90
  -6   0  -6    0.81    0.93
   6   0   6    0.88    0.76
  -6  -1  -6    2.06    1.11
   6   1   6    1.34    1.31
   6   1   6    1.18    0.99
  -6  -1  -6    3.04    1.02
   6   1   6    1.27    0.83
  -6  -2  -6   -0.01    0.73
   6   2   6   -0.05    1.07
  -6  -2  -6   -0.35    0.90
   6   2   6   -0.21    1.08
  -6  -3  -6   -0.60    0.91
   6   3   6   -1.77    1.11
   6   3   6   -0.70    1.08
  -6  -3  -6   -1.19    0.65
   6   4   6    1.03    1.21
  -6  -4  -6    0.05    1.19
   6   4   6    1.48    1.55
  -6  -4  -6    1.30    1.03
  -7  10  -6   10.94    2.36
  -7   9  -6    6.18    2.04
  -7   8  -6   34.56    3.29
  -7   7  -6    1.13    1.37
   7  -7   6    1.78    1.71
  -7   6  -6    7.91    1.75
   7  -6   6    6.07    2.04
  -7   5  -6   -0.21    1.12
   7  -5   6   -0.57    1.00
   7  -5   6   -0.49    1.33
   7  -4   6    0.84    1.17
  -7   4  -6    0.84    1.18
   7  -4   6    2.02    1.49
   7  -3   6    4.18    1.50
  -7   3  -6    5.36    1.51
   7  -3   6    5.53    1.73
  -7   2  -6    2.34    1.13
   7  -2   6    1.16    1.41
  -7   2  -6    1.59    1.00
   7  -2   6    2.08    1.27
  -7   1  -6    0.96    0.93
   7  -1   6   -0.05    0.72
   7  -1   6   -0.04    1.22
   7  -1   6    1.31    1.20
  -7   1  -6    1.01    0.91
   7   0   6    0.36    0.73
  -7   0  -6    0.80    0.97
   7   0   6   -0.13    0.99
   7   0   6   -0.51    1.11
  -7   0  -6    0.00    0.75
  -7  -1  -6   -0.71    0.72
   7   1   6   -0.64    1.14
   7   1   6   -0.51    0.96
  -7  -1  -6    1.47    1.09
   7   2   6    1.63    1.38
  -7  -2  -6   -0.63    0.96
  -7  -2  -6    0.76    0.90
   7   2   6   -0.94    0.99
   7   3   6    0.10    1.25
  -7  -3  -6   -0.12    1.16
   7   3   6   -1.21    1.26
  -7  -3  -6   -0.37    0.79
  -8   9  -6   19.15    2.77
  -8   8  -6    2.66    1.59
   8  -7   6    5.99    2.16
  -8   7  -6    4.87    1.79
   8  -7   6   10.61    2.29
   8  -7   6    5.68    1.71
   8  -6   6    0.01    1.69
  -8   6  -6    0.22    1.31
   8  -6   6   -0.47    1.19
   8  -5   6    2.10    1.57
   8  -5   6    2.39    1.50
  -8   5  -6   -0.38    1.22
   8  -4   6    0.43    1.28
  -8   4  -6   -0.31    0.99
   8  -4   6   -0.16    1.49
  -8   3  -6   -0.33    0.98
   8  -3   6   -0.52    1.19
   8  -3   6    0.00    1.29
   8  -2   6   -0.11    1.38
   8  -2   6   -0.71    1.11
  -8   2  -6    0.34    0.96
   8  -1   6    3.86    1.70
   8  -1   6    2.61    0.97
   8  -1   6    1.95    1.37
  -8   1  -6    2.94    1.21
   8   0   6    2.09    1.57
  -8   0  -6    0.89    0.87
   8   0   6    0.80    1.24
  -8  -1  -6    0.75    0.99
   8   1   6    1.99    1.42
   8   1   6   -1.12    1.43
   9  -7   6   -0.46    1.22
   9  -7   6   -1.07    1.73
   9  -7   6    1.17    1.99
  -9   7  -6    1.25    1.60
   9  -6   6    2.21    1.98
   9  -6   6    2.32    1.57
  -9   6  -6   -1.69    1.35
   9  -5   6   -0.87    1.45
   9  -5   6    1.12    1.26
  -9   5  -6    0.67    1.28
  -9   4  -6   -0.34    1.12
   9  -4   6    0.86    1.31
   9  -4   6    1.00    1.54
   9  -3   6    1.24    1.50
  -9   3  -6    1.92    1.31
   9  -3   6    1.40    1.60
   9  -2   6    0.14    1.24
   9  -2   6    0.24    1.45
   9  -2   6    0.11    0.78
  -9   2  -6    0.60    1.06
 -12  -1   7    4.04    1.04
  12   1  -7    0.55    1.03
  12   1  -7   -1.26    1.03
  12   0  -7    0.51    1.03
  12   0  -7    1.34    1.22
 -12   0   7    1.45    0.93
  12  -1  -7    0.20    1.09
 -12   1   7    0.80    1.00
  12  -1  -7    1.54    1.19
  12  -2  -7    3.35    1.35
 -12   2   7    5.25    1.41
  12  -2  -7    6.63    1.70
  12  -3  -7   -0.97    1.16
 -12   3   7    1.41    1.09
  12  -4  -7   -0.08    1.35
 -12   4   7    1.02    1.16
 -11  -4   7   12.98    1.23
  11   4  -7   11.02    1.69
  11   4  -7   11.57    1.50
  11   3  -7   -0.32    0.83
  11   3  -7    0.61    1.22
 -11  -3   7    0.59    0.71
  11   2  -7    2.23    1.10
 -11  -2   7    1.95    0.81
  11   2  -7    3.15    1.36
 -11  -1   7    1.57    0.85
  11   1  -7    2.13    0.97
  11   1  -7    0.20    0.94
  11   0  -7    0.26    0.93
  11   0  -7    0.17    0.95
  11   0  -7    0.75    1.19
 -11   0   7    1.26    0.86
 -11   1   7    6.97    1.32
  11  -1  -7    7.93    1.60
  11  -1  -7    7.05    1.56
  11  -1  -7    7.30    1.53
  11  -2  -7    6.04    1.61
  11  -2  -7    6.45    1.40
  11  -2  -7    5.85    1.42
 -11   2   7    6.97    1.39
 -11   3   7    3.05    1.19
  11  -3  -7    2.55    1.44
 -11   4   7    0.41    1.09
  11  -4  -7   -0.62    1.29
  11  -5  -7    2.90    1.57
 -11   5   7    1.30    1.27
 -11   6   7    7.60    1.94
  11  -6  -7    9.33    2.28
  10   6  -7    0.07    0.91
  10   5  -7    0.17    0.93
  10   5  -7   -0.14    1.06
 -10  -5   7    0.85    0.66
  10   4  -7    2.49    1.01
 -10  -4   7    3.75    0.88
  10   4  -7    3.23    1.29
  10   3  -7   32.81    2.65
 -10  -3   7   32.46    1.98
  10   3  -7   28.60    2.17
  10   2  -7   22.99    1.99
 -10  -2   7   22.52    1.74
  10   2  -7   22.11    2.21
  10   1  -7    1.39    1.02
  10   1  -7    0.20    1.16
  10   1  -7    0.22    0.83
  10   1  -7    1.79    1.03
 -10  -1   7    0.24    0.76
  10   0  -7   -0.29    0.94
  10   0  -7    0.63    0.88
  10   0  -7    0.65    0.90
 -10   0   7    0.45    0.79
  10  -1  -7   23.26    2.30
 -10   1   7   28.92    2.22
  10  -1  -7   31.46    2.30
  10  -1  -7   27.45    2.44
  10  -2  -7   11.16    1.45
 -10   2   7    6.71    1.35
  10  -2  -7    8.98    1.69
  10  -2  -7    7.56    1.63
  10  -3  -7    2.08    1.01
 -10   3   7    2.39    1.11
  10  -3  -7    0.30    0.77
  10  -3  -7   -0.66    1.08
  10  -4  -7    2.45    1.52
 -10   4   7    3.23    1.36
  10  -5  -7   -1.39    1.23
 -10   5   7    2.11    1.30
  10  -6  -7    0.97    1.64
 -10   6   7    3.99    1.53
 -10   7   7    0.32    1.16
  -9  -7   7    2.45    0.90
   9   7  -7    3.71    1.24
   9   7  -7    4.89    1.26
   9   6  -7    1.82    0.99
  -9  -6   7   -0.39    0.61
   9   6  -7   -1.75    0.99
   9   5  -7   -0.12    0.91
  -9  -5   7    0.74    0.63
   9   5  -7   -0.29    0.74
   9   4  -7   15.39    1.58
  -9  -4   7   18.33    1.45
   9   4  -7   14.45    1.79
   9   3  -7   42.37    2.60
  -9  -3   7   42.43    2.25
   9   3  -7   44.88    2.94
   9   2  -7    0.64    1.09
   9   2  -7   -1.02    0.71
  -9  -2   7    0.66    0.68
   9   2  -7    0.62    0.86
   9   1  -7    4.65    1.31
   9   1  -7    2.67    1.00
   9   1  -7    6.52    1.29
  -9  -1   7    3.87    0.95
   9   1  -7    5.08    1.22
   9   0  -7   19.21    1.79
   9   0  -7   14.43    1.74
   9   0  -7   13.24    1.67
   9   0  -7   15.86    2.06
  -9   0   7   14.09    1.54
   9  -1  -7    4.08    1.18
   9  -1  -7    2.10    0.89
   9  -1  -7    4.98    1.27
  -9   1   7    1.25    0.88
  -9   2   7    0.54    0.84
   9  -2  -7   -0.10    0.71
   9  -2  -7    1.42    0.91
   9  -2  -7    0.94    1.09
  -9   3   7   30.24    2.40
   9  -3  -7   30.06    1.96
   9  -3  -7   28.90    2.51
   9  -3  -7   31.36    2.75
   9  -4  -7    0.75    0.78
   9  -4  -7    0.25    1.20
  -9   4   7    0.87    0.96
  -9   5   7    5.76    1.46
   9  -5  -7    3.81    1.72
  -9   6   7    5.64    1.59
   9  -6  -7    8.42    2.14
  -9   7   7    2.81    1.39
  -9   8   7   -0.92    1.27
  -8  -8   7    3.30    1.07
   8   8  -7    4.17    1.24
   8   7  -7    0.51    1.08
   8   7  -7    1.19    1.01
  -8  -7   7    1.75    0.80
  -8  -6   7    0.97    0.69
   8   6  -7    1.31    1.12
   8   6  -7    0.37    0.78
   8   5  -7    4.57    1.27
  -8  -5   7    3.74    0.83
   8   5  -7    3.92    1.02
  -8  -4   7    9.37    1.08
   8   4  -7   11.22    1.55
   8   4  -7    6.88    1.24
   8   3  -7   62.85    3.17
  -8  -3   7   62.45    2.82
   8   3  -7   61.28    2.91
   8   3  -7   65.56    3.48
   8   2  -7    4.60    1.02
   8   2  -7    6.88    1.37
   8   2  -7    5.53    1.16
  -8  -2   7    6.95    1.03
   8   1  -7    1.81    1.01
   8   1  -7    2.58    1.04
   8   1  -7    4.25    1.09
  -8  -1   7    3.37    0.91
   8   0  -7   90.48    3.62
  -8   0   7   90.27    3.78
   8   0  -7   86.08    4.48
   8   0  -7   85.67    4.13
   8   0  -7   90.34    4.04
  -8   1   7    2.68    0.92
   8  -1  -7    1.87    0.97
   8  -1  -7    1.88    0.76
   8  -1  -7    1.08    0.90
   8  -2  -7   43.50    2.12
   8  -2  -7   38.62    2.84
  -8   2   7   40.96    2.59
   8  -2  -7   38.94    2.70
  -8   3   7   29.14    2.33
   8  -3  -7   31.60    2.50
   8  -3  -7   26.61    1.95
   8  -3  -7   27.76    1.70
   8  -3  -7   28.13    2.60
  -8   4   7   50.57    3.12
   8  -4  -7   49.49    3.45
   8  -4  -7   47.66    2.66
   8  -4  -7   52.07    3.36
   8  -5  -7    3.28    1.28
   8  -5  -7    6.71    1.78
  -8   5   7    6.56    1.52
   8  -5  -7    5.74    1.19
  -8   6   7   16.81    2.16
   8  -6  -7   15.12    1.66
   8  -7  -7    1.07    0.96
  -8   7   7    1.85    1.44
   8  -8  -7   -0.64    0.93
  -8   8   7   -1.32    1.13
   7   9  -7    0.10    1.11
  -7  -9   7   -1.00    0.71
   7   8  -7    0.70    0.96
  -7  -8   7   -0.02    0.76
   7   7  -7    0.39    1.17
   7   7  -7   -0.25    0.88
  -7  -7   7    2.33    0.86
  -7  -6   7    0.01    0.58
   7   6  -7    0.81    1.07
   7   6  -7    0.23    0.83
  -7  -5   7    0.99    0.66
   7   5  -7    0.53    0.78
   7   5  -7    1.45    1.06
   7   4  -7   47.21    2.84
   7   4  -7   37.24    2.08
   7   4  -7   42.92    2.58
  -7  -4   7   41.00    2.19
   7   3  -7  131.79    4.81
   7   3  -7  138.34    5.31
   7   3  -7  143.56    5.68
  -7  -3   7  133.11    4.81
   7   2  -7  290.07    9.08
   7   2  -7  296.38    9.80
  -7  -2   7  290.74    9.10
  -7  -2   7  309.32    9.74
   7   2  -7  305.25   10.19
   7   1  -7  173.07    6.20
  -7  -1   7  179.31    6.13
   7   1  -7  186.05    7.06
   7   1  -7  184.50    6.71
  -7  -1   7  185.54    6.58
  -7   0   7   19.26    1.63
   7   0  -7   16.83    1.66
   7   0  -7   17.69    1.98
   7   0  -7   20.14    1.45
   7   0  -7   19.66    1.80
  -7   1   7    0.09    0.64
   7  -1  -7   -0.07    0.67
   7  -1  -7    0.46    0.85
   7  -1  -7    0.53    0.87
   7  -1  -7    1.20    0.59
   7  -1  -7   -0.15    0.41
   7  -2  -7   20.36    1.28
  -7   2   7   20.91    1.87
   7  -2  -7   20.70    1.59
   7  -2  -7   20.34    1.94
   7  -2  -7   17.55    1.57
   7  -2  -7   17.03    1.89
   7  -3  -7   42.16    2.86
   7  -3  -7   42.12    2.44
   7  -3  -7   43.99    3.10
   7  -3  -7   42.79    1.86
   7  -3  -7   41.66    2.38
  -7   3   7   45.56    2.74
   7  -4  -7    0.01    0.92
  -7   4   7   -0.75    0.73
   7  -4  -7   -0.74    0.63
   7  -4  -7    0.69    1.22
   7  -4  -7   -0.02    0.71
  -7   5   7    4.59    1.36
   7  -5  -7    5.65    1.74
   7  -5  -7    3.61    1.45
   7  -5  -7    3.06    1.13
   7  -5  -7    1.72    0.92
   7  -6  -7    1.00    1.00
   7  -6  -7    2.22    1.39
   7  -6  -7    4.36    1.22
  -7   6   7    3.88    1.34
  -7   7   7    1.16    1.18
   7  -7  -7    0.33    0.95
   7  -7  -7    0.67    1.09
   7  -8  -7   -1.25    1.01
  -7   8   7   -1.13    1.09
  -7   9   7    0.82    1.52
   7  -9  -7    0.27    1.17
   6  10  -7    0.85    1.32
  -6 -10   7   -1.48    0.72
   6   9  -7    0.86    1.18
  -6  -9   7   -0.15    0.75
  -6  -8   7    4.34    1.09
   6   8  -7    4.24    1.26
   6   7  -7    1.42    0.95
  -6  -7   7    0.92    0.72
   6   7  -7    1.09    1.15
   6   6  -7    9.89    1.46
  -6  -6   7   11.12    1.27
   6   6  -7   10.92    1.54
   6   5  -7    1.82    0.91
  -6  -5   7    2.63    0.79
   6   5  -7    3.33    1.13
   6   4  -7   63.85    3.39
   6   4  -7   53.63    3.10
  -6  -4   7   60.66    2.76
   6   3  -7  845.43   25.33
   6   3  -7  896.92   25.81
  -6  -3   7  879.95   24.04
  -6  -2   7   95.56    3.80
   6   2  -7   91.68    4.16
  -6  -2   7   95.16    3.79
   6   2  -7   98.97    4.45
  -6  -2   7   90.94    3.94
   6   2  -7   97.30    3.05
   6   1  -7   94.99    4.55
  -6  -1   7   99.53    3.91
  -6  -1   7   98.15    3.88
   6   1  -7  101.15    3.48
   6   1  -7   99.68    4.26
  -6  -1   7   98.69    4.16
  -6   0   7   39.36    2.19
  -6   0   7   35.37    2.31
   6   0  -7   36.11    2.68
  -6   0   7   38.68    2.19
  -6   0   7   37.51    2.21
   6   0  -7   38.51    1.94
   6   0  -7   35.56    2.40
   6  -1  -7   15.07    1.92
   6  -1  -7   19.32    1.63
  -6   1   7   17.67    1.56
   6  -1  -7   19.53    1.87
   6  -1  -7   16.64    1.37
   6  -2  -7    0.45    0.73
   6  -2  -7   -0.21    0.65
   6  -2  -7    0.45    0.34
   6  -2  -7    0.03    0.83
  -6   2   7    0.30    0.74
   6  -2  -7   -0.53    0.45
   6  -3  -7    7.86    1.40
   6  -3  -7    8.14    1.26
   6  -3  -7    9.93    1.26
   6  -3  -7   10.23    1.65
  -6   3   7    9.83    1.43
   6  -4  -7    6.13    1.29
   6  -4  -7    5.08    1.17
   6  -4  -7    5.17    1.48
   6  -4  -7    6.40    1.62
  -6   4   7    6.47    1.37
   6  -5  -7    3.94    1.46
   6  -5  -7    5.95    1.21
   6  -5  -7    3.47    1.52
   6  -5  -7    3.24    1.14
  -6   5   7    4.99    1.35
   6  -6  -7    9.47    1.82
   6  -6  -7    7.96    1.40
   6  -6  -7    6.93    1.44
  -6   6   7    6.26    1.52
   6  -7  -7    4.60    1.26
  -6   7   7    1.58    1.28
   6  -7  -7    5.60    1.48
   6  -8  -7    7.66    1.68
   6  -8  -7    8.03    1.75
   6  -8  -7    7.87    1.71
  -6   8   7    9.93    1.93
   6  -9  -7    6.88    1.90
   6  -9  -7    4.34    1.61
   6  -9  -7    6.11    1.80
  -5 -10   7   -0.76    0.78
   5  10  -7    2.48    1.54
   5   9  -7    2.53    1.27
  -5  -9   7    0.95    0.83
  -5  -8   7   20.20    1.90
   5   8  -7   27.56    2.41
  -5  -7   7   21.53    1.80
   5   7  -7   23.85    2.19
   5   7  -7   19.50    2.05
  -5  -6   7   10.98    1.28
   5   6  -7    6.94    1.36
   5   6  -7    8.62    1.48
   5   5  -7   -1.46    0.68
   5   5  -7   -1.71    0.69
  -5  -5   7    0.35    0.69
  -5  -4   7    5.17    1.09
   5   4  -7    5.16    1.40
   5   4  -7    1.75    1.14
  -5  -4   7    5.58    1.02
  -5  -3   7    1.46    0.76
   5   3  -7    0.60    0.79
  -5  -3   7   -0.18    0.56
   5   3  -7    1.21    0.98
   5   3  -7    1.36    0.55
   5   2  -7  391.80   12.22
  -5  -2   7  399.94   11.41
  -5  -2   7  374.70   11.39
   5   2  -7  381.70   12.50
   5   1  -7    5.69    0.82
   5   1  -7    4.00    1.04
   5   1  -7    4.18    1.08
  -5  -1   7    5.51    0.92
  -5  -1   7    5.87    0.98
  -5  -1   7    5.62    0.90
   5   0  -7   -0.32    0.77
  -5   0   7    1.03    0.79
  -5   0   7    0.45    0.58
   5   0  -7    0.23    0.73
   5   0  -7   -0.08    0.67
   5   0  -7   -0.23    0.43
  -5   0   7   -0.56    0.49
   5  -1  -7   12.11    1.74
  -5   1   7   21.77    1.89
   5  -1  -7   22.99    1.62
   5  -1  -7   21.09    1.97
   5  -1  -7   24.26    1.84
  -5   1   7   20.47    1.98
  -5   1   7   21.38    1.69
   5  -2  -7   28.62    2.57
   5  -2  -7   29.47    2.37
   5  -2  -7   28.54    2.05
  -5   2   7   28.02    2.02
   5  -2  -7   29.28    1.88
  -5   2   7   32.70    2.65
   5  -3  -7   -1.55    0.79
   5  -3  -7   -0.20    0.62
   5  -3  -7    0.79    0.76
  -5   3   7    0.70    0.74
   5  -4  -7   10.88    1.47
   5  -4  -7   12.52    1.92
   5  -4  -7   11.07    1.75
  -5   4   7   14.51    1.70
   5  -4  -7   13.47    1.53
   5  -5  -7   16.65    2.26
   5  -5  -7   19.05    1.88
   5  -5  -7   22.58    2.30
   5  -5  -7   19.27    1.88
  -5   5   7   18.62    1.97
   5  -6  -7    1.35    0.89
   5  -6  -7   -0.72    0.76
  -5   6   7    1.67    1.08
   5  -6  -7   -0.73    1.04
   5  -7  -7    2.58    1.31
   5  -7  -7    2.30    1.25
  -5   7   7    2.08    1.19
   5  -7  -7    1.70    1.13
   5  -7  -7    2.92    1.26
  -5   8   7   -0.59    1.04
   5  -8  -7    0.29    1.17
   5  -8  -7    1.49    1.16
   5  -8  -7   -1.16    0.89
   5  -9  -7    7.12    1.88
   5  -9  -7    4.33    1.63
   5  -9  -7    5.85    1.83
  -4 -11   7    0.14    0.94
   4  11  -7    0.95    1.50
  -4 -10   7   -0.44    0.74
   4  10  -7   -0.59    1.23
  -4  -9   7   -0.36    0.68
   4   9  -7    0.16    1.14
  -4  -8   7   12.53    1.56
   4   8  -7    9.82    1.77
   4   7  -7   12.05    1.71
   4   7  -7   14.67    1.88
  -4  -7   7   11.63    1.44
   4   6  -7   -1.43    0.66
  -4  -6   7    0.27    0.60
   4   6  -7   -0.49    0.78
   4   5  -7    3.77    0.73
  -4  -5   7    6.10    1.14
   4   5  -7    4.79    1.28
   4   5  -7    3.24    1.10
  -4  -5   7    4.59    0.95
   4   4  -7   36.51    2.53
   4   4  -7   31.87    2.28
   4   4  -7   34.93    1.78
  -4  -4   7   34.21    2.14
  -4  -4   7   36.50    2.08
  -4  -3   7   64.00    2.87
  -4  -3   7   63.42    2.91
   4   3  -7   60.57    2.64
   4   3  -7   62.37    3.18
   4   3  -7   67.96    3.49
   4   2  -7   10.93    1.32
   4   2  -7   10.14    1.06
   4   2  -7   10.60    1.43
  -4  -2   7   11.32    1.16
  -4  -2   7   10.27    1.11
  -4  -1   7   20.55    1.89
   4   1  -7   25.37    1.63
   4   1  -7   27.45    1.97
  -4  -1   7   24.13    1.81
   4   1  -7   16.01    1.77
  -4  -1   7   25.64    1.69
  -4   0   7   66.68    3.50
   4   0  -7   72.71    3.75
  -4   0   7   58.77    2.90
  -4   0   7   64.37    3.22
   4   0  -7   69.53    3.38
   4   0  -7   63.63    2.89
   4   0  -7   65.74    3.07
   4  -1  -7  217.43    7.83
  -4   1   7  187.09    7.08
   4  -1  -7  195.75    6.59
   4  -1  -7  199.76    7.28
   4  -1  -7  200.47    6.65
  -4   1   7  198.33    6.72
  -4   1   7  192.52    7.47
  -4   2   7   11.23    1.34
   4  -2  -7    9.25    1.27
  -4   2   7    8.68    1.56
   4  -2  -7   10.63    1.64
   4  -2  -7   10.47    1.22
   4  -2  -7   10.02    1.52
   4  -3  -7    3.88    1.31
   4  -3  -7    2.62    1.01
  -4   3   7    3.45    1.41
  -4   3   7    3.87    1.11
   4  -3  -7    3.70    1.05
  -4   4   7   15.70    1.80
   4  -4  -7   15.15    2.01
   4  -4  -7   17.03    1.80
   4  -4  -7   17.62    1.76
  -4   4   7   13.30    2.16
   4  -5  -7  191.76    6.87
   4  -5  -7  179.85    6.61
  -4   5   7  178.25    6.78
   4  -5  -7  182.76    6.93
   4  -6  -7    7.50    1.53
  -4   6   7   10.56    1.63
   4  -6  -7   10.13    1.61
   4  -6  -7    8.19    1.69
   4  -7  -7    8.85    1.65
   4  -7  -7   10.49    1.86
  -4   7   7    8.31    1.61
   4  -7  -7    6.08    1.48
   4  -7  -7    7.59    1.61
   4  -8  -7   29.71    2.74
   4  -8  -7   24.09    2.51
   4  -8  -7   30.13    2.79
   4  -9  -7    3.04    1.64
   4  -9  -7    3.51    1.59
   4  -9  -7    4.34    1.63
   3  11  -7    0.13    1.38
  -3 -11   7   -0.86    0.84
  -3 -10   7    0.34    0.87
   3  10  -7    2.09    1.50
  -3  -9   7    2.27    1.04
   3   9  -7    1.37    1.27
  -3  -8   7   37.55    2.54
   3   8  -7   33.74    2.88
   3   7  -7   20.24    2.21
   3   7  -7   23.24    2.23
  -3  -7   7   19.80    1.77
  -3  -6   7    2.04    0.84
   3   6  -7    0.30    0.88
   3   6  -7    0.45    0.42
   3   6  -7    2.35    1.16
  -3  -5   7   28.50    1.99
   3   5  -7   34.29    2.54
   3   5  -7   33.14    1.87
   3   5  -7   32.26    2.37
  -3  -5   7   32.30    2.14
   3   4  -7   50.02    3.05
  -3  -4   7   51.54    2.60
   3   4  -7   50.04    2.43
   3   4  -7   51.05    2.90
  -3  -4   7   45.47    2.46
   3   3  -7  315.83   10.57
  -3  -3   7  335.16    9.91
   3   3  -7  325.58    9.77
  -3  -3   7  323.59   10.54
   3   3  -7  331.23   10.90
  -3  -3   7  320.19    9.87
   3   2  -7  121.58    4.48
  -3  -2   7  125.27    4.56
   3   2  -7  121.67    4.96
  -3  -2   7  128.75    5.12
  -3  -1   7   56.33    2.70
   3   1  -7   55.50    2.98
  -3  -1   7   57.40    1.78
   3   1  -7   55.65    2.65
   3   1  -7   59.28    3.29
  -3  -1   7   54.84    3.12
   3   1  -7   54.31    2.80
  -3   0   7   36.62    2.64
  -3   0   7   34.90    2.11
   3   0  -7   38.76    2.34
  -3   0   7   33.59    2.22
   3   0  -7   39.16    2.16
   3   0  -7   45.45    2.82
   3   0  -7   35.59    2.45
   3  -1  -7   22.02    1.99
  -3   1   7   19.32    1.81
   3  -1  -7   24.30    2.13
  -3   1   7   21.56    1.67
   3  -1  -7   21.89    1.69
  -3   1   7   24.47    2.17
   3  -1  -7   24.44    1.91
   3  -2  -7    2.65    0.95
   3  -2  -7    3.36    1.12
  -3   2   7    1.71    0.86
  -3   2   7    4.17    1.30
   3  -2  -7    3.87    0.93
  -3   3   7  246.58    8.50
   3  -3  -7  266.09    8.62
   3  -3  -7  259.60    8.46
   3  -3  -7  268.38    9.39
  -3   3   7  269.18    9.87
  -3   4   7   30.89    2.28
  -3   4   7   25.26    2.72
   3  -4  -7   30.21    2.28
   3  -4  -7   28.48    2.62
   3  -4  -7   28.93    2.25
  -3   5   7   37.07    2.59
  -3   5   7   46.05    3.73
   3  -5  -7   35.97    2.67
   3  -5  -7   41.50    2.71
  -3   6   7   66.40    3.62
  -3   6   7   65.31    4.61
   3  -6  -7   71.87    3.84
   3  -6  -7   68.53    3.84
   3  -6  -7   66.51    3.64
   3  -7  -7   11.75    1.94
   3  -7  -7   10.08    1.77
   3  -7  -7   11.04    1.80
   3  -7  -7   10.61    1.86
   3  -8  -7    9.50    1.89
   3  -8  -7   12.97    2.03
   3  -8  -7   10.95    1.91
   3  -9  -7    7.88    1.99
   3  -9  -7    7.94    1.98
   3  -9  -7    4.21    1.78
  -2 -11   7    0.95    1.20
   2  11  -7    1.56    1.66
   2  10  -7    1.60    1.46
  -2 -10   7    2.41    1.14
  -2  -9   7    7.19    1.43
   2   9  -7    6.72    1.70
   2   8  -7   -0.05    1.01
  -2  -8   7   -1.18    0.71
   2   7  -7    8.63    1.15
  -2  -7   7    8.16    1.34
   2   7  -7    9.07    1.62
   2   6  -7   -0.77    0.82
  -2  -6   7   -0.29    0.59
   2   6  -7   -0.73    0.57
   2   6  -7    0.96    0.96
  -2  -5   7    0.07    0.92
   2   5  -7   -0.44    0.83
   2   5  -7   -0.05    0.79
   2   5  -7   -0.26    0.55
  -2  -5   7   -1.25    0.36
  -2  -4   7   43.57    2.87
  -2  -4   7   44.58    2.45
   2   4  -7   46.91    2.79
   2   4  -7   46.53    2.44
  -2  -3   7   40.70    2.70
   2   3  -7   42.07    2.76
  -2  -3   7   42.38    2.32
   2   3  -7   45.09    2.36
   2   3  -7   43.52    2.68
  -2  -2   7   33.67    2.01
  -2  -2   7   36.98    2.49
   2   2  -7   31.57    2.26
   2   2  -7   30.20    2.39
   2   2  -7   33.96    2.03
   2   1  -7   25.65    1.76
   2   1  -7   31.00    2.25
  -2  -1   7   23.29    1.70
   2   1  -7   28.39    2.00
  -2  -1   7   25.07    2.11
   2   1  -7   26.73    2.01
  -2   0   7    1.97    0.69
   2   0  -7    1.62    0.83
  -2   0   7    3.21    1.05
  -2   0   7    1.91    0.75
   2   0  -7    3.39    0.95
   2   0  -7    1.43    0.67
  -2   1   7    8.46    1.52
   2  -1  -7    8.04    1.16
  -2   1   7   10.12    1.26
   2  -1  -7   11.64    1.47
  -2   1   7    8.59    1.26
   2  -1  -7   10.40    1.32
   2  -2  -7    7.66    1.18
  -2   2   7   11.77    1.36
  -2   2   7   10.02    1.42
  -2   2   7   13.70    1.85
   2  -2  -7   10.87    1.40
   2  -2  -7    9.24    1.46
   2  -3  -7  242.36    8.70
   2  -3  -7  234.28    8.02
  -2   3   7  247.24    8.07
  -2   3   7  232.80    9.12
   2  -3  -7  237.92    7.99
  -2   4   7    4.50    1.23
   2  -4  -7    4.79    1.27
  -2   4   7    4.36    1.63
   2  -4  -7    3.24    1.17
  -2   5   7   11.49    2.18
  -2   5   7    8.03    1.35
   2  -5  -7    7.40    1.46
   2  -5  -7   10.50    1.68
   2  -6  -7   13.14    1.84
  -2   6   7   14.78    1.80
  -2   6   7   21.92    2.89
   2  -6  -7   12.22    1.78
  -2   7   7    3.91    1.97
   2  -7  -7    0.09    1.07
   2  -7  -7    2.15    1.20
   2  -7  -7    1.79    1.15
   2  -7  -7    2.99    1.45
   2  -8  -7    0.40    1.24
   2  -8  -7    1.50    1.24
   2  -8  -7    0.44    1.11
   2  -8  -7    0.53    1.27
   1  12  -7    2.74    2.13
[truncated: 114,296 more chars]
