# Supplementary material for: Crystal structure of tri­methyl­ammonium 5-(2,4-di­nitro­phen­yl)-1,3-dimethyl-2,6-dioxo-1,2,3,6-tetra­hydro­pyrimidin-4-olate
Source: Acta Crystallogr Sect E Struct Rep Online. 2014 Sep 13;70(Pt 10):o1102–3. doi: 10.1107/S1600536814019977 (PMC4257181; doi:10.1107/S1600536814019977)
Supplement: Supplementary file 2 [file e-70-o1102-Isup2.hkl]

#
# h,k,l, Fc-squared, Fo-squared, sigma(Fo-squared), status flag
#
data_I
_shelx_title ' GS1 in P-1'
_shelx_refln_list_code          4
_shelx_F_calc_maximum      124.34
_exptl_crystal_F_000       400.00
_reflns_d_resolution_high  0.7640

loop_
 _space_group_symop_operation_xyz
 'x, y, z'
 '-x, -y, -z'

_cell_length_a     9.8417
_cell_length_b     9.9474
_cell_length_c    10.4241
_cell_angle_alpha 103.454
_cell_angle_beta  106.479
_cell_angle_gamma 100.856

_shelx_F_squared_multiplier     1.000

loop_
 _refln_index_h
 _refln_index_k
 _refln_index_l
 _refln_F_squared_calc
 _refln_F_squared_meas
 _refln_F_squared_sigma
 _refln_observed_status
   2   0   0        155.03        184.68         2.45 o
   3   0   0       3176.94       3295.56        39.42 o
   4   0   0        351.49        355.40         4.12 o
   5   0   0        554.39        518.92         5.95 o
   6   0   0         96.42        101.75         1.42 o
   7   0   0         56.89         65.37         1.44 o
   8   0   0          1.63          1.14         0.32 o
   9   0   0          4.37          3.03         0.77 o
  10   0   0          6.25          6.29         0.69 o
  11   0   0          0.73          0.87         0.67 o
 -12   1   0          7.97          5.95         1.02 o
 -11   1   0          4.21          4.06         0.82 o
 -10   1   0          8.09          5.92         0.83 o
  -9   1   0          4.94          5.27         0.65 o
  -8   1   0          0.34          0.33         0.39 o
  -7   1   0         79.29         83.90         1.46 o
  -6   1   0        116.36        109.30         1.52 o
  -5   1   0          5.00          9.57         0.51 o
  -4   1   0        236.30        215.27         2.24 o
  -3   1   0        243.56        201.82         2.14 o
  -2   1   0       2836.86       2728.91        24.26 o
  -1   1   0       1609.36       1603.18        27.58 o
   1   1   0       8501.51       8122.24       124.06 o
   2   1   0       1215.83       1163.99        33.77 o
   3   1   0        958.98       1026.88        26.44 o
   4   1   0        145.52        155.20         2.85 o
   5   1   0        123.50        150.90         1.94 o
   6   1   0         30.62         32.59         0.70 o
   7   1   0          1.12          0.77         0.27 o
   8   1   0          3.08          2.81         0.34 o
   9   1   0          7.98          8.16         0.69 o
  10   1   0          4.14          2.99         0.62 o
  11   1   0          0.24         -0.38         0.51 o
 -12   2   0          4.22          2.18         0.96 o
 -11   2   0          4.34          4.96         0.98 o
 -10   2   0          0.01         -0.32         0.61 o
  -9   2   0          0.02          0.67         0.59 o
  -8   2   0          1.64          1.48         0.41 o
  -7   2   0         14.48         22.57         0.77 o
  -6   2   0          1.04          1.14         0.24 o
  -5   2   0          0.04          0.98         0.23 o
  -4   2   0        200.97        182.42         2.11 o
  -3   2   0        674.37        751.28         7.33 o
  -2   2   0        819.81        713.39         6.19 o
  -1   2   0       3311.14       3493.95        29.20 o
   0   2   0        541.78        499.41         4.34 o
   1   2   0          1.15          2.03         0.11 o
   2   2   0          1.63          2.08         0.17 o
   3   2   0        544.30        497.51         7.04 o
   4   2   0          0.62          0.70         0.23 o
   5   2   0         29.70         24.93         0.72 o
   6   2   0         25.83         21.47         0.88 o
   7   2   0          1.53          1.82         0.31 o
   8   2   0         25.18         20.01         0.86 o
   9   2   0          4.17          2.80         0.51 o
  10   2   0          0.09          0.27         0.45 o
  11   2   0          0.11         -0.10         0.47 o
 -12   3   0          0.06          0.03         0.83 o
 -11   3   0          0.11         -0.80         0.95 o
 -10   3   0          2.58          2.93         0.92 o
  -9   3   0         27.90         30.28         1.78 o
  -8   3   0         42.64         38.82         1.77 o
  -7   3   0         35.18         36.26         0.97 o
  -6   3   0         33.52         33.25         0.98 o
  -5   3   0        182.72        178.34         2.12 o
  -4   3   0        126.00        120.24         1.72 o
  -3   3   0        242.56        208.46         2.68 o
  -2   3   0        137.32        127.55         1.41 o
  -1   3   0        302.23        291.75         2.74 o
   0   3   0        273.31        245.58         2.40 o
   1   3   0        202.30        159.65         1.71 o
   2   3   0         99.41        123.96         2.00 o
   3   3   0        162.97        166.29         3.23 o
   4   3   0          9.00         13.52         0.42 o
   5   3   0         96.66         98.09         1.37 o
   6   3   0         21.41         17.81         0.50 o
   7   3   0         17.37         18.18         0.69 o
   8   3   0          0.98          0.40         0.46 o
   9   3   0         15.18         16.74         1.26 o
  10   3   0          2.39          1.51         0.57 o
 -12   4   0          0.10          0.75         1.06 o
 -11   4   0          0.03         -0.08         0.74 o
 -10   4   0          0.67         -0.21         0.71 o
  -9   4   0         11.27         13.54         1.20 o
  -8   4   0          1.69          3.23         0.68 o
  -7   4   0         47.04         48.55         1.34 o
  -6   4   0         21.97         26.93         0.66 o
  -5   4   0         15.70         19.96         0.74 o
  -4   4   0         35.86         37.89         0.91 o
  -3   4   0       1343.05       1477.62        13.58 o
  -2   4   0        424.28        439.12         4.10 o
  -1   4   0         36.85         35.39         0.97 o
   0   4   0        279.25        304.06         3.45 o
   1   4   0         19.64         15.48         1.03 o
   2   4   0         68.48         84.09         1.36 o
   3   4   0         17.42         16.98         0.53 o
   4   4   0        113.06        114.58         1.98 o
   5   4   0         14.24         16.41         0.57 o
   6   4   0         11.70          9.20         0.77 o
   7   4   0         28.29         28.01         0.95 o
   8   4   0          4.16          5.13         0.52 o
   9   4   0          0.00         -0.38         0.38 o
  10   4   0          4.01          4.76         0.75 o
 -12   5   0          0.09          0.57         0.94 o
 -11   5   0          4.09          2.30         0.94 o
 -10   5   0          9.31          9.21         1.22 o
  -9   5   0         17.62         21.33         1.71 o
  -8   5   0         38.13         30.70         1.99 o
  -7   5   0          1.96          1.16         0.32 o
  -6   5   0          0.44         -0.25         0.36 o
  -5   5   0        436.82        452.93         5.81 o
  -4   5   0        230.66        271.03         3.75 o
  -3   5   0        180.21        226.33         2.98 o
  -2   5   0        281.43        319.76         3.80 o
  -1   5   0        364.94        408.00         4.57 o
   0   5   0        275.21        306.14         3.79 o
   1   5   0        182.20        170.41         2.58 o
   2   5   0          1.30          1.38         0.28 o
   3   5   0         93.34         98.16         1.94 o
   4   5   0         14.23         16.36         0.74 o
   5   5   0         58.51         68.29         1.52 o
   6   5   0         15.08         18.29         0.95 o
   7   5   0          0.22         -0.01         0.43 o
   8   5   0          0.84          1.17         0.41 o
   9   5   0          0.25          1.09         0.54 o
 -12   6   0          0.39          0.84         1.00 o
 -11   6   0          0.15          1.17         0.88 o
 -10   6   0          1.67          0.70         1.41 o
  -9   6   0          3.51          3.89         0.95 o
  -8   6   0          0.22          1.12         1.02 o
  -7   6   0          4.43          6.21         0.90 o
  -6   6   0         97.33         93.92         2.33 o
  -5   6   0         22.41         18.45         0.95 o
  -4   6   0          4.10          8.14         0.66 o
  -3   6   0         53.41         58.54         1.69 o
  -2   6   0        367.03        401.83         4.73 o
  -1   6   0        167.62        190.48         2.51 o
   0   6   0         12.53         11.00         0.52 o
   1   6   0          6.22          7.89         0.46 o
   2   6   0         29.81         34.79         0.85 o
   3   6   0         81.15         81.33         1.90 o
   4   6   0        121.05        100.34         2.54 o
   5   6   0          0.43         -0.39         0.53 o
   6   6   0          1.06          1.37         0.58 o
   7   6   0          0.18         -0.50         0.51 o
   8   6   0          1.79          3.35         0.68 o
 -11   7   0          0.44          1.14         0.97 o
 -10   7   0          0.83          0.84         0.92 o
  -9   7   0          3.55          2.67         1.33 o
  -8   7   0          0.12          1.46         1.04 o
  -7   7   0          5.46          3.12         1.31 o
  -6   7   0          5.53          4.69         0.86 o
  -5   7   0          0.65         -0.56         0.66 o
  -4   7   0         51.47         56.46         1.95 o
  -3   7   0         10.06         11.49         0.84 o
  -2   7   0        103.71        136.77         2.33 o
  -1   7   0         12.39         13.17         0.99 o
   0   7   0          4.05          5.23         0.57 o
   1   7   0         20.03         20.60         1.15 o
   2   7   0          3.74         -0.30         0.97 o
   3   7   0          7.26          4.32         1.42 o
   4   7   0          0.54          0.45         0.66 o
   5   7   0         10.05         10.42         1.01 o
   6   7   0         26.49         29.93         1.46 o
   7   7   0         20.88         25.93         1.38 o
   8   7   0          0.46          0.50         0.95 o
 -11   8   0          0.07         -0.05         1.02 o
 -10   8   0          0.19         -1.19         1.19 o
  -9   8   0          0.24          0.12         1.20 o
  -8   8   0         19.64         23.22         2.17 o
  -7   8   0         34.50         35.02         1.85 o
  -6   8   0         13.40         14.41         1.79 o
  -5   8   0         34.78         42.16         1.70 o
  -4   8   0         33.34         30.28         1.43 o
  -3   8   0         25.76         26.67         1.16 o
  -2   8   0          0.23         -0.54         0.54 o
  -1   8   0         20.74         19.11         1.70 o
   0   8   0          0.01         -0.47         0.47 o
   1   8   0          5.94          3.01         0.92 o
   2   8   0          0.51         -0.68         0.68 o
   3   8   0          1.77          3.10         0.88 o
   4   8   0         38.74         43.03         1.90 o
   5   8   0         73.04         85.16         3.86 o
   6   8   0          1.22          2.86         0.85 o
   7   8   0          3.91          2.45         0.92 o
 -10   9   0          3.61          4.07         2.32 o
  -9   9   0          7.12          8.09         2.48 o
  -8   9   0          3.60          2.57         1.83 o
  -7   9   0          3.80          4.12         1.35 o
  -6   9   0          1.95          1.04         0.99 o
  -5   9   0         58.02         49.88         3.09 o
  -4   9   0         11.62          8.04         1.12 o
  -3   9   0         20.16         20.70         2.54 o
  -2   9   0         19.47         16.41         1.29 o
  -1   9   0          0.97          0.13         0.83 o
   0   9   0          1.37         -0.28         0.87 o
   1   9   0          8.38          7.37         1.32 o
   2   9   0          0.75          1.56         0.95 o
   3   9   0         16.79         15.78         1.60 o
   4   9   0          5.14          9.05         1.38 o
   5   9   0          2.44          2.29         1.04 o
  -9  10   0          5.29          7.73         2.44 o
  -8  10   0          0.20         -1.65         1.65 o
  -7  10   0         20.01         21.15         2.01 o
  -6  10   0          8.78          6.52         3.15 o
  -5  10   0          1.37          1.71         1.06 o
  -4  10   0          0.87          0.17         0.96 o
  -3  10   0          0.01         -0.80         0.80 o
  -2  10   0          2.48          2.42         1.16 o
  -1  10   0          8.38          6.89         1.39 o
   0  10   0          0.00          1.14         2.60 o
   1  10   0          1.22          0.40         1.41 o
   2  10   0          0.58          1.18         1.05 o
   3  10   0          1.00          4.17         1.13 o
   4  10   0          0.15         -0.23         0.85 o
  -8  11   0          4.89          4.89         2.24 o
  -7  11   0          0.37         -0.75         1.14 o
  -6  11   0          0.10          0.16         1.16 o
  -5  11   0          0.06          1.98         1.11 o
  -4  11   0          0.01         -1.11         1.11 o
  -3  11   0          3.32          3.60         1.36 o
  -2  11   0          0.47          2.22         1.34 o
  -1  11   0          0.66          1.20         1.91 o
   0  11   0          6.34          6.55         1.52 o
   1  11   0          0.49          0.91         0.94 o
   2  11   0          4.81          5.32         1.41 o
  -6  12   0          0.95          2.71         1.91 o
  -5  12   0          0.04          0.61         1.86 o
  -4  12   0          0.14          0.53         1.59 o
  -3  12   0          4.82          5.32         2.04 o
  -2  12   0          1.15          3.54         1.48 o
  -1  12   0          0.06         -0.52         1.60 o
   0  12   0          1.29          0.65         1.32 o
  -1 -12   1          0.00         -0.05         1.09 o
   0 -12   1          6.61          7.51         1.88 o
   1 -12   1          0.32          1.74         1.30 o
   2 -12   1          1.53          0.63         1.24 o
   3 -12   1          0.69          0.25         1.54 o
   4 -12   1          0.12          3.98         2.05 o
   5 -12   1          0.22          0.28         1.55 o
   6 -12   1          0.82          0.55         1.79 o
   7 -12   1          0.32          0.54         1.91 o
  -3 -11   1          0.00          0.24         0.97 o
  -2 -11   1          0.68          0.78         0.96 o
  -1 -11   1          0.10         -0.33         1.01 o
   0 -11   1          5.95          4.71         1.35 o
   1 -11   1          0.03          0.85         1.11 o
   2 -11   1          3.76          2.44         1.83 o
   3 -11   1          7.57          9.80         1.70 o
   4 -11   1         18.26         22.98         2.96 o
   5 -11   1          0.41          1.66         1.11 o
   6 -11   1          0.29          0.58         1.09 o
   7 -11   1          0.01         -0.05         1.12 o
   8 -11   1          2.31          0.42         2.13 o
  -5 -10   1          0.02         -0.54         0.95 o
  -4 -10   1          0.03         -0.13         0.88 o
  -3 -10   1          0.43          1.05         0.87 o
  -2 -10   1          0.04          0.00         0.84 o
  -1 -10   1          0.06         -0.80         0.80 o
   0 -10   1          7.93          7.00         1.45 o
   1 -10   1          1.93          0.20         1.21 o
   2 -10   1          7.61          8.60         1.58 o
   3 -10   1         13.00         15.41         1.44 o
   4 -10   1          9.96          9.09         2.80 o
   5 -10   1          2.03          0.60         1.03 o
   6 -10   1          5.08          5.43         1.35 o
   7 -10   1          0.52          1.01         1.18 o
   8 -10   1          5.90          4.50         2.38 o
   9 -10   1          0.23         -0.21         2.08 o
  -6  -9   1          6.92          6.06         1.28 o
  -5  -9   1         12.94          9.20         2.85 o
  -4  -9   1          0.01          1.35         0.89 o
  -3  -9   1         27.77         24.17         3.06 o
  -2  -9   1         10.03          9.36         1.35 o
  -1  -9   1          0.00         -1.07         1.07 o
   0  -9   1          4.22          2.65         1.11 o
   1  -9   1          0.75         -0.41         0.65 o
   2  -9   1          3.92          4.27         0.76 o
   3  -9   1         23.38         21.85         1.64 o
   4  -9   1          1.32          2.69         1.09 o
   5  -9   1         11.32         12.93         1.54 o
   6  -9   1          5.93          8.62         3.19 o
   7  -9   1         18.24         22.14         2.03 o
   8  -9   1          5.42          9.69         2.53 o
   9  -9   1         16.61         16.93         2.96 o
  10  -9   1          3.36          1.47         2.11 o
  -7  -8   1         26.87         32.81         1.60 o
  -6  -8   1          0.02         -0.76         0.86 o
  -5  -8   1         54.13         66.04         3.33 o
  -4  -8   1         31.23         24.85         1.87 o
  -3  -8   1        144.50        136.72         3.53 o
  -2  -8   1          2.86          0.85         1.00 o
  -1  -8   1         30.69         29.59         1.65 o
   0  -8   1        110.83        107.30         2.58 o
   1  -8   1          0.12         -0.52         0.54 o
   2  -8   1         15.99         13.25         0.77 o
   3  -8   1          2.40          2.06         0.58 o
   4  -8   1        100.62         94.19         2.52 o
   5  -8   1         23.23         23.80         1.39 o
   6  -8   1         42.42         45.02         2.04 o
   7  -8   1          4.96          6.30         1.08 o
   8  -8   1          9.19          6.69         1.59 o
   9  -8   1          2.47          1.36         1.29 o
  10  -8   1          7.28          9.48         1.85 o
  11  -8   1          0.40          1.60         1.10 o
  -8  -7   1          1.45          1.05         0.68 o
  -7  -7   1         18.40         22.93         1.21 o
  -6  -7   1          3.91          4.57         0.71 o
  -5  -7   1          7.70          8.69         0.89 o
  -4  -7   1         81.41         93.66         2.57 o
  -3  -7   1         97.88        108.66         2.88 o
  -2  -7   1        500.46        474.33         7.00 o
  -1  -7   1         49.45         52.29         1.32 o
   0  -7   1         88.65         95.16         1.96 o
   1  -7   1          2.29          1.72         0.46 o
   2  -7   1         11.75         14.23         0.69 o
   3  -7   1          3.70          4.74         0.53 o
   4  -7   1          1.90          1.59         0.53 o
   5  -7   1         15.61         15.38         1.09 o
   6  -7   1         22.24         25.33         1.46 o
   7  -7   1          7.80         10.01         1.45 o
   8  -7   1         37.66         36.01         2.41 o
   9  -7   1          0.42          0.44         1.13 o
  10  -7   1          0.31          0.29         0.86 o
  11  -7   1          0.71          0.45         1.23 o
  -9  -6   1          1.37          2.34         0.50 o
  -8  -6   1          0.49          1.11         0.51 o
  -7  -6   1          0.53          0.98         0.50 o
  -6  -6   1          3.77          3.88         0.62 o
  -5  -6   1          5.95         10.81         0.81 o
  -4  -6   1          8.86         10.85         0.68 o
  -3  -6   1         84.58         85.53         1.90 o
  -2  -6   1         21.49         21.73         0.63 o
  -1  -6   1        160.74        155.40         2.93 o
   0  -6   1         38.16         38.21         0.88 o
   1  -6   1          3.64          3.56         0.60 o
   2  -6   1         14.25         20.71         0.75 o
   3  -6   1          0.07         -0.12         0.33 o
   4  -6   1         43.26         44.71         1.24 o
   5  -6   1          4.24          6.96         1.54 o
   6  -6   1         21.70         22.18         1.07 o
   7  -6   1          3.59          6.81         1.22 o
   8  -6   1          0.63          0.52         0.96 o
   9  -6   1          0.55          0.10         0.78 o
  10  -6   1          4.86          3.89         1.05 o
  11  -6   1          0.73          0.21         1.06 o
  -9  -5   1          0.55          0.16         0.55 o
  -8  -5   1          4.09          3.80         0.56 o
  -7  -5   1          0.03         -0.36         0.36 o
  -6  -5   1          2.42          1.31         0.34 o
  -5  -5   1         21.61         24.42         0.80 o
  -4  -5   1        241.67        250.70         4.98 o
  -3  -5   1          7.67          5.85         0.47 o
  -2  -5   1         68.52         63.67         1.47 o
  -1  -5   1         48.17         42.82         1.18 o
   0  -5   1        206.09        205.65         2.84 o
   1  -5   1         98.67        100.57         1.64 o
   2  -5   1         69.20         66.85         1.25 o
   3  -5   1        142.85        142.36         2.27 o
   4  -5   1         47.89         56.33         1.32 o
   5  -5   1         60.77         63.28         1.46 o
   6  -5   1         43.26         54.36         1.41 o
   7  -5   1        192.13        191.76         4.19 o
   8  -5   1         13.79          9.89         1.13 o
   9  -5   1          0.06         -0.01         0.70 o
  10  -5   1          0.37          0.40         0.87 o
  11  -5   1          0.45         -0.75         0.75 o
 -10  -4   1          1.12         -0.33         1.57 o
  -9  -4   1          0.09          0.34         1.33 o
  -8  -4   1          5.76          6.72         1.87 o
  -7  -4   1         34.77         35.68         3.69 o
  -6  -4   1          6.52          5.53         0.31 o
  -5  -4   1         13.18         14.69         0.95 o
  -4  -4   1          3.29          1.14         0.25 o
  -3  -4   1          6.86          9.85         0.47 o
  -2  -4   1          6.45          4.90         0.38 o
  -1  -4   1          0.00         -0.14         0.14 o
   0  -4   1        182.03        186.56         2.86 o
   1  -4   1         86.36         60.97         0.92 o
   2  -4   1         56.74         53.26         0.86 o
   3  -4   1         34.79         36.28         0.87 o
   4  -4   1        261.62        254.75         3.21 o
   5  -4   1        159.68        172.57         4.04 o
   6  -4   1          9.52         13.26         0.54 o
   7  -4   1         22.46         26.85         1.12 o
   8  -4   1         16.33         16.20         1.11 o
   9  -4   1          2.61          0.26         0.67 o
  10  -4   1          0.50         -0.60         0.64 o
  11  -4   1          0.06          0.63         0.80 o
  12  -4   1          0.67          1.44         1.00 o
 -11  -3   1          0.43          1.86         1.94 o
 -10  -3   1          3.04          4.07         2.24 o
  -9  -3   1         28.16         28.62         1.29 o
  -8  -3   1          0.09         -0.34         1.16 o
  -7  -3   1         17.02         17.04         1.36 o
  -6  -3   1         13.21         12.61         0.84 o
  -5  -3   1         37.24         40.54         1.31 o
  -4  -3   1        103.90         93.26         1.88 o
  -3  -3   1         95.72         85.25         1.35 o
  -2  -3   1        590.52        624.64        10.39 o
  -1  -3   1         14.41         14.27         0.34 o
   0  -3   1          2.17          1.77         0.18 o
   1  -3   1        478.59        416.13         3.82 o
   3  -3   1        345.77        371.48         4.22 o
   4  -3   1         34.93         37.39         0.71 o
   5  -3   1        174.13        182.11         2.19 o
   6  -3   1          7.00          8.32         0.55 o
   7  -3   1         56.30         58.58         1.30 o
   8  -3   1          5.19          4.69         0.68 o
   9  -3   1          2.97          3.08         0.67 o
  10  -3   1          2.04          2.51         0.88 o
  11  -3   1          0.26          0.79         1.11 o
  12  -3   1          0.74          1.26         0.90 o
 -11  -2   1          0.57          1.36         0.53 o
 -10  -2   1          1.87          1.23         0.47 o
  -9  -2   1          0.96          0.41         0.37 o
  -8  -2   1          0.55          0.26         0.23 o
  -7  -2   1          2.84          3.34         0.67 o
  -6  -2   1        215.50        198.47         7.46 o
  -5  -2   1          0.23          0.80         0.38 o
  -4  -2   1        188.86        173.51         3.79 o
  -3  -2   1         73.58         76.57         1.83 o
  -2  -2   1        619.57        558.16         9.01 o
  -1  -2   1       4149.16       4409.67        42.30 o
   0  -2   1         95.37        104.88         1.28 o
   1  -2   1       9540.96       9382.25        83.70 o
   2  -2   1       4108.71       4121.73        41.47 o
   3  -2   1        548.91        503.46         5.03 o
   4  -2   1        164.49        158.10         1.97 o
   5  -2   1          6.43          6.97         0.60 o
   6  -2   1          1.36          2.65         0.31 o
   7  -2   1          1.74          1.07         0.40 o
   8  -2   1        117.09        118.71         2.70 o
   9  -2   1          9.95          9.28         0.92 o
  10  -2   1          1.72          2.17         0.70 o
  11  -2   1          0.99          1.33         0.89 o
 -11  -1   1          0.69          0.62         0.56 o
 -10  -1   1          9.03          8.03         0.71 o
  -9  -1   1          1.26          2.69         0.46 o
  -8  -1   1          8.02          6.36         0.40 o
  -7  -1   1          8.03         11.91         0.43 o
  -6  -1   1         49.29         48.32         1.11 o
  -5  -1   1         20.55         26.04         1.82 o
  -4  -1   1        422.45        405.17         7.92 o
  -3  -1   1         14.31         14.68         0.69 o
  -2  -1   1       1218.79       1164.60        21.14 o
  -1  -1   1        827.31        929.31         9.81 o
   0  -1   1       3702.44       3172.54        61.18 o
   1  -1   1       1096.33       1125.35        10.73 o
   2  -1   1      15459.91      16382.53       137.45 o
   3  -1   1        965.77        979.05         8.74 o
   4  -1   1        420.96        444.44         4.40 o
   5  -1   1        410.32        399.40         4.76 o
   6  -1   1        322.34        335.13         3.86 o
   7  -1   1          0.83          0.62         0.40 o
   8  -1   1         18.73         17.53         1.08 o
   9  -1   1          0.06         -0.57         0.57 o
  10  -1   1          3.63          4.10         0.79 o
  11  -1   1          2.22          4.83         0.89 o
 -12   0   1          6.61          5.01         0.84 o
 -11   0   1         12.39          9.66         1.18 o
 -10   0   1          3.62          4.09         0.66 o
  -9   0   1          3.59          5.49         0.57 o
  -8   0   1         15.69         15.91         0.64 o
  -7   0   1          2.30          1.99         0.25 o
  -6   0   1         25.40         22.35         0.60 o
  -5   0   1        311.69        333.25         3.93 o
  -4   0   1         15.75         10.61         0.33 o
  -3   0   1       1028.59        874.52         8.86 o
  -2   0   1       2772.45       2796.48        22.60 o
   0   0   1        316.65        243.85        14.58 o
   1   0   1        849.58        957.30         7.71 o
   2   0   1      13513.68      14299.77       119.64 o
   3   0   1       1821.10       1738.11        18.73 o
   4   0   1        725.75        708.22         7.90 o
   5   0   1       1403.76       1379.22        15.08 o
   6   0   1          2.74          3.94         0.37 o
   7   0   1        259.26        246.82         3.04 o
   8   0   1         19.64         20.24         0.82 o
   9   0   1          3.31          3.67         0.65 o
  10   0   1          0.23         -0.55         0.55 o
  11   0   1          0.10         -0.62         0.62 o
 -12   1   1          6.28          5.07         0.94 o
 -11   1   1          0.07          0.11         0.62 o
 -10   1   1         43.93         45.70         1.68 o
  -9   1   1         57.01         59.74         1.73 o
  -8   1   1          6.06          6.83         0.63 o
  -7   1   1          1.91          2.60         0.37 o
  -6   1   1         95.05         95.38         1.54 o
  -5   1   1        106.26        135.40         2.11 o
  -4   1   1         97.15         97.90         1.11 o
  -3   1   1          9.63          5.81         0.28 o
  -2   1   1        251.25        224.30         1.96 o
  -1   1   1        473.57        489.20         4.80 o
   0   1   1         70.59         76.92         0.83 o
   1   1   1        106.92        109.29         1.07 o
   2   1   1       1610.42       1687.73        17.18 o
   3   1   1       1018.69       1105.40        11.28 o
   4   1   1        529.10        577.84         7.18 o
   5   1   1         14.77         23.27         0.69 o
   6   1   1          8.14         10.70         0.46 o
   7   1   1          0.12          1.39         0.31 o
   8   1   1          0.66          0.77         0.40 o
   9   1   1          0.47          0.87         0.53 o
  10   1   1          0.05          0.69         0.59 o
  11   1   1          0.00          0.01         0.85 o
 -12   2   1          1.23          1.45         0.86 o
 -11   2   1          8.97          7.94         0.97 o
 -10   2   1          0.06         -0.45         0.56 o
  -9   2   1          6.27          7.82         0.81 o
  -8   2   1          5.26          6.14         0.54 o
  -7   2   1          2.37          3.07         0.42 o
  -6   2   1        117.74        115.90         1.65 o
  -5   2   1          0.59          1.22         0.23 o
  -4   2   1        676.72        748.41         7.34 o
  -3   2   1        667.85        637.35         7.16 o
  -2   2   1         15.19         23.04         0.43 o
  -1   2   1        124.89        111.85         1.25 o
   0   2   1         84.84         88.62         1.22 o
   1   2   1         33.03         30.34         0.53 o
   2   2   1         80.22         73.76         1.09 o
   3   2   1         50.53         56.46         1.01 o
   4   2   1        226.43        256.85         3.45 o
   5   2   1         27.24         28.89         0.65 o
   6   2   1          1.28          0.90         0.28 o
   7   2   1          4.22          4.04         0.39 o
   8   2   1         23.32         20.86         1.41 o
   9   2   1          2.95          5.10         1.39 o
  10   2   1          0.10          0.73         0.56 o
 -12   3   1          1.27          1.81         0.89 o
 -11   3   1          0.43          0.43         0.74 o
 -10   3   1          7.34          7.71         1.66 o
  -9   3   1         14.01         15.57         1.07 o
  -8   3   1          1.58          1.95         0.51 o
  -7   3   1         10.09         11.42         0.55 o
  -6   3   1        629.10        630.93         9.95 o
  -5   3   1         29.68         31.23         0.62 o
  -4   3   1        179.23        178.01         2.28 o
  -3   3   1         52.39         45.74         0.74 o
  -2   3   1        348.12        340.09         3.20 o
  -1   3   1        792.24        767.46         7.10 o
   0   3   1          0.80          0.25         0.16 o
   1   3   1         88.40         94.50         1.37 o
   2   3   1        293.05        291.71         3.88 o
   3   3   1        178.90        157.64         2.32 o
   4   3   1         89.47         83.24         1.44 o
   5   3   1         28.39         23.34         0.71 o
   6   3   1         37.17         43.13         0.91 o
   7   3   1         30.10         34.97         1.14 o
   8   3   1          0.94          1.18         0.41 o
   9   3   1          0.64          0.33         0.48 o
  10   3   1          0.03         -0.40         0.52 o
 -12   4   1         10.81         10.44         1.38 o
 -11   4   1         21.02         21.27         1.85 o
 -10   4   1          0.95          0.90         0.74 o
  -9   4   1          0.54          0.59         0.78 o
  -8   4   1         30.64         25.51         1.00 o
  -7   4   1          8.55         11.20         0.70 o
  -6   4   1        163.59        173.75         2.19 o
  -5   4   1         13.26         14.62         0.67 o
  -4   4   1          4.32          3.81         0.37 o
  -3   4   1        594.94        619.92         6.36 o
  -2   4   1         97.91         95.37         1.30 o
  -1   4   1       2381.26       2561.55        27.82 o
   0   4   1        452.22        457.19         5.01 o
   1   4   1         45.71         49.82         1.25 o
   2   4   1         47.65         41.24         0.85 o
   3   4   1          7.15          6.95         0.48 o
   4   4   1         61.51         58.26         1.24 o
   5   4   1        136.60        141.49         2.32 o
   6   4   1         29.92         27.52         1.08 o
   7   4   1         12.75         15.32         0.84 o
   8   4   1          0.24          0.17         0.42 o
   9   4   1          0.56         -0.04         0.50 o
 -12   5   1          0.21          0.30         0.92 o
 -11   5   1          6.74          5.34         1.35 o
 -10   5   1          0.28          1.12         0.81 o
  -9   5   1          2.01          2.65         0.84 o
  -8   5   1          2.22          1.25         0.59 o
  -7   5   1         72.13         65.83         1.40 o
  -6   5   1         96.21         80.18         2.26 o
  -5   5   1        254.80        284.09         3.66 o
  -4   5   1          8.77         10.35         0.62 o
  -3   5   1        357.65        401.60         4.70 o
  -2   5   1        429.83        504.60         6.18 o
  -1   5   1         36.96         45.08         1.05 o
   0   5   1        945.75       1096.89        11.46 o
   1   5   1         15.65         18.37         0.78 o
   2   5   1         40.12         40.88         0.83 o
   3   5   1         43.07         42.05         1.23 o
   4   5   1         52.16         43.15         1.26 o
   5   5   1         53.52         63.34         2.80 o
   6   5   1         13.33         12.53         0.88 o
   7   5   1          6.39          7.40         0.63 o
   8   5   1          0.78         -0.04         0.54 o
   9   5   1          0.15          0.54         0.61 o
 -12   6   1         26.78         26.32         2.33 o
 -11   6   1          0.20          0.05         0.81 o
 -10   6   1         20.05         19.19         1.96 o
  -9   6   1         36.45         38.84         1.98 o
  -8   6   1          1.39          1.10         0.67 o
  -7   6   1          8.91         10.66         1.03 o
  -6   6   1         40.26         45.45         1.49 o
  -5   6   1         29.00         30.22         1.68 o
  -4   6   1         30.74         32.05         1.02 o
  -3   6   1          4.04          2.87         0.41 o
  -2   6   1        166.85        153.62         2.45 o
  -1   6   1          0.13          0.90         0.33 o
   0   6   1          1.35          1.19         0.32 o
   1   6   1          9.29          9.02         0.50 o
   2   6   1          8.50          9.50         0.45 o
   3   6   1        148.13        158.84         3.21 o
   4   6   1         74.39         74.79         2.24 o
   5   6   1          1.02          0.37         0.59 o
   6   6   1          9.24          7.48         0.87 o
   7   6   1          1.53          0.41         0.65 o
   8   6   1          0.00         -0.18         0.64 o
 -11   7   1          5.63          4.97         1.21 o
 -10   7   1          7.47          9.46         1.34 o
  -9   7   1          0.18          1.74         1.18 o
  -8   7   1          0.99          0.80         0.70 o
  -7   7   1         16.89         15.05         1.28 o
  -6   7   1         44.34         43.01         1.88 o
  -5   7   1          0.00          0.09         0.54 o
  -4   7   1        118.10        125.16         2.35 o
  -3   7   1         77.91         73.27         1.64 o
  -2   7   1          1.01          1.76         0.44 o
  -1   7   1         30.27         29.09         1.05 o
   0   7   1          5.90          5.51         0.54 o
   1   7   1          0.31         -0.41         0.41 o
   2   7   1         19.23         16.74         1.65 o
   3   7   1         57.91         51.89         3.08 o
   4   7   1         29.72         36.47         1.67 o
   5   7   1         19.28         21.53         1.34 o
   6   7   1          4.39          3.36         1.43 o
   7   7   1          3.47          2.74         0.86 o
 -11   8   1          4.02          6.87         2.33 o
 -10   8   1          3.32          6.00         1.70 o
  -9   8   1          2.33          4.70         1.51 o
  -8   8   1          0.74         -0.30         1.01 o
  -7   8   1         13.20         11.51         1.32 o
  -6   8   1         81.50         87.88         5.19 o
  -5   8   1          9.07          9.54         1.08 o
  -4   8   1         10.59         10.31         0.87 o
  -3   8   1         31.75         27.38         1.27 o
  -2   8   1         28.28         24.17         1.18 o
  -1   8   1          6.72          4.52         0.74 o
   0   8   1          0.86          1.09         0.64 o
   1   8   1          3.50          1.28         0.66 o
   2   8   1         11.64         13.47         1.46 o
   3   8   1         19.68         16.34         2.72 o
   4   8   1          3.40          5.28         1.16 o
   5   8   1          4.97          4.19         1.12 o
   6   8   1          3.49          4.52         1.09 o
 -10   9   1          0.47         -1.42         1.42 o
  -9   9   1         13.12         13.43         2.66 o
  -8   9   1         16.34         14.66         2.63 o
  -7   9   1         39.04         34.56         2.34 o
  -6   9   1          2.47          3.70         1.21 o
  -5   9   1        100.20         95.15         3.61 o
  -4   9   1         38.04         36.91         1.91 o
  -3   9   1         13.47         12.63         1.27 o
  -2   9   1          0.16          1.53         0.74 o
  -1   9   1         36.01         37.15         2.36 o
   0   9   1         29.60         24.63         3.55 o
   1   9   1          1.43          1.61         0.92 o
   2   9   1          8.35         10.83         2.82 o
   3   9   1          5.78          7.04         1.36 o
   4   9   1          0.28          0.91         1.22 o
   5   9   1          1.28         -0.86         0.86 o
  -9  10   1          0.12          4.03         2.23 o
  -8  10   1         31.31         31.92         3.53 o
  -7  10   1          8.12          7.26         2.44 o
  -6  10   1         18.66         17.98         3.50 o
  -5  10   1          0.20          0.29         1.03 o
  -4  10   1          4.49          1.88         2.61 o
  -3  10   1          2.41          1.35         1.16 o
  -2  10   1         25.23         20.19         2.07 o
  -1  10   1          0.51          0.38         1.01 o
   0  10   1          3.49          2.41         1.69 o
   1  10   1          2.65          7.01         1.44 o
   2  10   1          0.63          1.16         1.05 o
   3  10   1          0.25          0.31         0.94 o
  -8  11   1          0.19          4.85         2.23 o
  -7  11   1          3.29          5.04         1.64 o
  -6  11   1          0.58         -0.83         1.08 o
  -5  11   1          0.90          1.54         1.63 o
  -4  11   1          0.00         -0.08         1.37 o
  -3  11   1          5.03          4.41         1.69 o
  -2  11   1          3.98          5.67         1.58 o
  -1  11   1          1.63          3.27         1.53 o
   0  11   1          0.14          0.73         1.72 o
   1  11   1          1.36         -0.26         2.71 o
   2  11   1          2.33          1.67         1.17 o
  -6  12   1          0.25         -0.95         1.62 o
  -5  12   1          0.39         -0.13         1.74 o
  -4  12   1          1.88          1.84         1.88 o
  -3  12   1          0.69          0.82         1.71 o
  -2  12   1          0.21         -0.82         1.21 o
  -1  12   1          0.56          1.87         1.50 o
  -1 -12   2          0.00          0.98         1.13 o
   0 -12   2          4.33          3.96         1.44 o
   1 -12   2          1.62          2.44         1.34 o
   2 -12   2          1.17         -0.11         1.93 o
   3 -12   2          0.10          3.84         1.82 o
   4 -12   2          2.16         -0.54         1.40 o
   5 -12   2          0.65          0.97         1.70 o
   6 -12   2          0.11          0.87         1.69 o
   7 -12   2          0.91          0.03         2.05 o
  -4 -11   2          1.35          0.84         1.46 o
  -3 -11   2          1.00          1.38         1.05 o
  -2 -11   2          2.05          0.70         1.32 o
  -1 -11   2          0.50          1.60         1.09 o
   0 -11   2          4.90          5.87         1.47 o
   1 -11   2          0.06          0.48         1.11 o
   2 -11   2         27.75         29.53         2.48 o
   3 -11   2          6.68         10.77         2.26 o
   4 -11   2          0.64          0.92         1.09 o
   5 -11   2          0.05          0.98         1.16 o
   6 -11   2          3.42          4.60         2.19 o
   7 -11   2          3.77          7.12         1.64 o
   8 -11   2          1.77          0.86         2.03 o
  -5 -10   2          0.36          0.53         0.93 o
  -4 -10   2          0.22          0.60         0.87 o
  -3 -10   2          2.98          2.50         1.03 o
  -2 -10   2          1.23          3.12         1.09 o
  -1 -10   2          5.80          4.35         1.32 o
   0 -10   2          5.73          4.66         1.26 o
   1 -10   2         17.76         16.24         1.83 o
   2 -10   2         10.16          8.98         1.14 o
   3 -10   2          2.64          2.68         0.91 o
   4 -10   2          1.74          2.36         1.08 o
   5 -10   2         13.30         11.30         2.16 o
   6 -10   2          1.01          2.44         1.22 o
   7 -10   2          0.56          0.93         1.16 o
   8 -10   2          5.33          7.06         2.57 o
   9 -10   2          2.38          3.04         2.24 o
  -6  -9   2          9.71         12.39         1.06 o
  -5  -9   2         16.62         14.81         1.53 o
  -4  -9   2          1.91          2.01         0.97 o
  -3  -9   2         23.82         21.42         1.86 o
  -2  -9   2         11.18         18.18         3.73 o
  -1  -9   2        204.56        194.50         6.81 o
   0  -9   2          3.63          7.19         1.80 o
   1  -9   2         28.49         27.95         1.31 o
   2  -9   2         39.38         37.55         1.49 o
   3  -9   2          5.54          3.91         0.96 o
   4  -9   2          0.10         -0.78         0.78 o
   5  -9   2          5.80          3.69         1.19 o
   6  -9   2         12.30          9.28         1.52 o
   7  -9   2          7.67          4.15         1.32 o
   8  -9   2         16.23         14.14         2.75 o
   9  -9   2          0.76         -0.05         1.69 o
  10  -9   2          5.65          4.25         2.26 o
  -7  -8   2          7.55          9.50         1.02 o
  -6  -8   2          0.42          0.87         0.66 o
  -5  -8   2         14.21         13.96         1.17 o
  -4  -8   2          4.51          5.00         0.87 o
  -3  -8   2        269.29        314.12        13.99 o
  -2  -8   2        401.79        390.79        13.45 o
  -1  -8   2         97.14        100.85         2.16 o
   0  -8   2        351.98        336.78         4.80 o
   1  -8   2         17.52         18.27         1.02 o
   2  -8   2         68.43         68.60         1.65 o
   3  -8   2          4.39          5.72         0.77 o
   4  -8   2         65.54         66.91         2.14 o
   5  -8   2          5.16          5.32         0.99 o
   6  -8   2          0.61          0.75         0.84 o
   7  -8   2          1.95          2.17         1.05 o
   8  -8   2         10.41          9.35         1.99 o
   9  -8   2          3.90          4.13         2.29 o
  10  -8   2          0.39          0.30         1.25 o
  -8  -7   2          1.17          2.11         0.53 o
  -7  -7   2          0.24          2.11         0.61 o
  -6  -7   2          0.15          0.06         0.52 o
  -5  -7   2         51.99         63.04         1.97 o
  -4  -7   2         44.65         47.33         2.14 o
  -3  -7   2        167.55        190.51         3.53 o
  -2  -7   2         49.39         61.40         1.34 o
  -1  -7   2          9.53         11.89         1.00 o
   0  -7   2        138.85        132.51         1.90 o
   1  -7   2         56.58         53.54         1.37 o
   2  -7   2         23.27         22.15         0.90 o
   3  -7   2         22.92         22.97         1.01 o
   4  -7   2         12.53         13.15         0.87 o
   5  -7   2          8.10          9.54         0.96 o
   6  -7   2         32.77         28.69         1.60 o
   7  -7   2         21.90         20.49         1.68 o
   8  -7   2          1.35          1.57         1.37 o
   9  -7   2          1.20          0.07         1.12 o
  10  -7   2          8.72         11.54         1.48 o
  11  -7   2          0.65         -0.30         0.99 o
  -9  -6   2          0.30          0.76         0.66 o
  -8  -6   2          0.02          0.18         0.47 o
  -7  -6   2          0.03          0.16         0.45 o
  -6  -6   2          4.42          3.54         0.55 o
  -5  -6   2          0.27         -0.36         0.36 o
  -4  -6   2         24.70         23.77         0.92 o
  -3  -6   2         74.56         70.72         1.67 o
  -2  -6   2         11.63         14.08         0.65 o
  -1  -6   2          6.91          6.93         0.49 o
   0  -6   2         29.92         24.61         0.68 o
   1  -6   2         47.99         44.85         1.11 o
   2  -6   2         50.87         54.10         1.28 o
   3  -6   2        144.63        150.23         2.70 o
   4  -6   2         83.39         86.03         1.78 o
   5  -6   2         10.25         10.89         0.82 o
   6  -6   2         39.03         38.44         1.55 o
   7  -6   2          3.61          2.63         0.73 o
   8  -6   2          5.83          5.77         1.30 o
   9  -6   2          1.83          2.19         0.92 o
  10  -6   2          3.28          1.34         0.96 o
  11  -6   2          0.01         -0.16         0.87 o
  -7  -5   2          0.43          1.36         0.30 o
  -6  -5   2          0.01         -0.15         0.27 o
  -5  -5   2         53.66         51.73         1.15 o
  -4  -5   2          5.28          4.64         0.42 o
  -3  -5   2         14.80         17.85         0.78 o
  -2  -5   2          3.68          3.46         0.33 o
  -1  -5   2         11.19          8.55         0.44 o
   0  -5   2         73.23         76.29         1.29 o
   1  -5   2         27.82         26.88         0.74 o
   2  -5   2          3.24          2.81         0.39 o
   3  -5   2          2.38          2.22         0.42 o
   4  -5   2         37.09         37.42         1.27 o
   5  -5   2         74.60         67.51         1.45 o
   6  -5   2         33.79         37.93         1.06 o
   7  -5   2         30.95         33.42         1.33 o
   8  -5   2          1.95          2.42         0.85 o
   9  -5   2         23.75         23.47         1.81 o
  10  -5   2          0.66          0.09         0.78 o
  11  -5   2          4.52          3.79         1.05 o
 -10  -4   2          2.95          6.10         2.15 o
  -9  -4   2          1.15          1.41         1.42 o
  -8  -4   2          2.64          3.77         1.63 o
  -7  -4   2          0.19          0.97         1.24 o
  -6  -4   2         81.08         84.01         4.47 o
  -5  -4   2        248.37        252.39         3.66 o
  -4  -4   2          1.53          0.95         0.24 o
  -3  -4   2          0.13         -0.24         0.24 o
  -2  -4   2         72.29         83.19         1.34 o
  -1  -4   2         68.95         64.73         1.38 o
   0  -4   2        188.67        220.55         2.91 o
   1  -4   2         28.21         28.58         0.78 o
   2  -4   2       1426.86       1533.17        15.03 o
   3  -4   2         53.41         47.39         1.04 o
   4  -4   2         12.81         10.06         0.52 o
   5  -4   2         39.98         55.14         1.13 o
   6  -4   2         37.26         39.11         1.11 o
   7  -4   2          3.96          4.92         0.67 o
   8  -4   2          1.01          0.26         0.54 o
   9  -4   2         37.99         38.50         1.73 o
  10  -4   2          7.80          8.13         1.06 o
  11  -4   2          0.01          0.11         0.80 o
 -11  -3   2          0.43          0.32         1.46 o
 -10  -3   2          4.26          5.20         1.88 o
  -9  -3   2          2.45          3.44         1.72 o
  -8  -3   2         17.03         19.00         2.53 o
  -7  -3   2         56.88         59.92         3.79 o
  -6  -3   2         20.33         18.36         2.04 o
  -5  -3   2        251.81        263.60         8.67 o
  -4  -3   2          4.54          5.26         0.51 o
  -3  -3   2        775.12        879.31        12.02 o
  -2  -3   2        474.64        448.10         5.69 o
  -1  -3   2        576.89        510.38         5.87 o
   0  -3   2         72.82         73.29         1.27 o
   1  -3   2        382.56        357.85         3.78 o
   2  -3   2        125.44         82.49         1.23 o
   3  -3   2        323.48        313.46         3.91 o
   4  -3   2        411.33        422.24         4.78 o
   5  -3   2         65.52         64.24         1.16 o
   6  -3   2         33.64         34.63         0.93 o
   7  -3   2          4.28          4.30         0.48 o
   8  -3   2         48.00         51.87         1.84 o
   9  -3   2          6.56          7.80         1.09 o
  10  -3   2          1.40         -0.67         0.67 o
  11  -3   2          2.09          2.47         0.89 o
 -11  -2   2          3.80          3.28         0.60 o
 -10  -2   2          5.90          5.38         0.98 o
  -9  -2   2          4.62          3.42         0.47 o
  -8  -2   2          1.66          1.42         1.00 o
  -7  -2   2          0.29          1.29         1.04 o
  -6  -2   2         33.63         34.42         2.56 o
  -5  -2   2          1.79          3.32         1.07 o
  -4  -2   2       1776.00       1757.79        39.88 o
  -3  -2   2        256.16        245.56         3.55 o
  -2  -2   2         10.78          8.38         0.29 o
  -1  -2   2        107.55        115.65         1.40 o
   0  -2   2         82.61         68.65         0.97 o
   1  -2   2       2576.52       2545.28        24.17 o
   2  -2   2       3347.09       3536.24        33.14 o
   3  -2   2        615.26        645.06         6.86 o
   4  -2   2         15.42         13.93         0.45 o
   5  -2   2         19.80         18.19         0.59 o
   6  -2   2          0.04         -0.07         0.25 o
   7  -2   2         16.31         13.19         0.69 o
   8  -2   2         93.29         96.32         2.47 o
   9  -2   2          0.03         -0.36         0.61 o
  10  -2   2          3.06          3.10         0.96 o
  11  -2   2          1.81          2.66         0.88 o
 -12  -1   2          5.14          5.32         0.73 o
 -11  -1   2          0.08          0.78         0.53 o
 -10  -1   2          0.40         -0.04         0.45 o
  -9  -1   2         13.76         12.18         0.71 o
  -8  -1   2          1.28          1.18         0.32 o
  -7  -1   2         14.82         15.18         0.63 o
  -6  -1   2        219.67        221.00         3.09 o
  -5  -1   2         48.59         68.64         1.31 o
  -4  -1   2        148.58        153.02         2.13 o
  -3  -1   2         29.24         23.72         0.44 o
  -2  -1   2         29.86         32.64         0.40 o
  -1  -1   2        933.84        823.91         7.95 o
   0  -1   2         96.85         93.95         1.01 o
   1  -1   2       1142.09       1096.26         9.80 o
   2  -1   2         37.64         46.35         0.69 o
   3  -1   2        200.22        184.28         1.93 o
   4  -1   2       2021.66       1995.47        19.98 o
   5  -1   2        153.12        153.46         2.65 o
   6  -1   2        144.53        145.36         2.21 o
   7  -1   2        210.99        200.01         3.51 o
   8  -1   2          4.09          4.51         0.60 o
   9  -1   2          9.01          6.06         0.84 o
  10  -1   2          0.07         -0.64         0.64 o
  11  -1   2          0.08          0.08         0.87 o
 -12   0   2          0.04          1.39         0.68 o
 -11   0   2          0.86          1.29         0.60 o
 -10   0   2         62.11         61.58         2.23 o
  -9   0   2          0.64          1.10         0.43 o
  -8   0   2          6.34          6.31         0.45 o
  -7   0   2         10.34         10.60         0.47 o
  -6   0   2        130.68        130.99         2.07 o
  -5   0   2          1.10          0.93         0.20 o
  -4   0   2        486.60        482.07         4.68 o
  -3   0   2        213.06        205.98         1.80 o
  -2   0   2       2668.57       2557.24        18.63 o
  -1   0   2          1.76          7.45         0.53 o
   0   0   2       1178.07       1091.41         8.77 o
   1   0   2       3448.31       3468.53        27.45 o
   2   0   2       4695.22       4646.42        40.60 o
   3   0   2       1235.82       1236.34        11.65 o
   4   0   2        564.04        619.79         7.09 o
   5   0   2        482.34        462.29         5.51 o
   6   0   2          0.05         -0.08         0.25 o
   7   0   2        172.82        176.86         2.59 o
   8   0   2          4.79          5.51         0.62 o
   9   0   2          7.49          7.83         0.86 o
  10   0   2          3.88          4.97         0.86 o
  11   0   2          0.21         -0.24         0.83 o
 -12   1   2         10.72          9.82         1.03 o
 -11   1   2          1.35          2.33         0.70 o
 -10   1   2          0.32          0.12         0.55 o
  -9   1   2          0.01          0.83         0.45 o
  -8   1   2        198.27        198.76         2.85 o
  -7   1   2        165.57        161.46         2.15 o
  -6   1   2          7.66          6.35         0.47 o
  -5   1   2        164.20        137.78         1.35 o
  -4   1   2        396.00        374.89         3.23 o
  -3   1   2       2426.70       2423.10        18.39 o
  -2   1   2         61.90         54.63         0.64 o
  -1   1   2       3135.06       2822.95        20.86 o
   0   1   2        107.42        116.10         1.04 o
   1   1   2       2380.09       2285.91        18.24 o
   2   1   2          1.72          1.03         0.15 o
   4   1   2        417.04        420.56         4.62 o
   5   1   2        236.79        252.05         3.00 o
   6   1   2         35.52         35.77         0.91 o
   7   1   2         57.89         54.99         1.37 o
   8   1   2          0.03         -0.41         0.41 o
   9   1   2          5.28          8.00         0.83 o
  10   1   2          3.15          3.37         0.76 o
 -12   2   2          0.47          0.16         0.79 o
 -11   2   2         18.24         17.04         1.20 o
 -10   2   2         42.29         45.08         1.83 o
  -9   2   2          5.13          5.04         0.84 o
  -8   2   2         16.74         16.91         0.67 o
  -7   2   2         14.49         15.89         0.68 o
  -6   2   2         50.38         45.33         0.86 o
  -5   2   2         45.57         40.30         0.80 o
  -4   2   2        693.41        649.18         6.03 o
  -3   2   2          1.13          3.35         0.24 o
  -2   2   2          0.36          0.08         0.14 o
  -1   2   2          2.36          0.36         0.17 o
   0   2   2        238.08        268.37         3.03 o
   1   2   2        479.35        434.93         4.12 o
   2   2   2        114.28        105.01         1.36 o
   3   2   2         16.77         15.13         0.51 o
   4   2   2         15.87         18.65         0.81 o
   5   2   2         26.18         26.23         0.77 o
   6   2   2         26.51         21.88         0.75 o
   7   2   2         26.86         34.77         1.12 o
   8   2   2         12.60         13.29         0.78 o
   9   2   2          2.58          3.28         0.71 o
  10   2   2          0.79          0.34         0.63 o
 -12   3   2         13.79         11.92         1.31 o
 -11   3   2         26.53         31.46         2.13 o
 -10   3   2         10.90          9.97         1.00 o
  -9   3   2         10.40          8.56         1.39 o
  -8   3   2          0.43          0.18         0.27 o
  -7   3   2         62.96         51.16         1.03 o
  -6   3   2          0.16          0.04         0.26 o
  -5   3   2        447.54        433.01         4.28 o
  -4   3   2        434.54        449.95         4.61 o
  -3   3   2         47.85         43.45         0.96 o
  -2   3   2        224.29        241.57         2.56 o
  -1   3   2          4.32          6.84         0.39 o
   0   3   2         29.23         31.78         0.76 o
   1   3   2        489.08        523.14        11.75 o
   2   3   2         44.57         33.98         0.75 o
   3   3   2         14.46         26.63         0.78 o
   4   3   2         98.71        101.41         1.80 o
   5   3   2         14.54         17.17         0.69 o
   6   3   2         12.65         13.83         0.73 o
   7   3   2         37.28         38.27         1.22 o
   8   3   2         10.72         12.38         0.80 o
   9   3   2          2.86          2.89         0.66 o
 -12   4   2          0.00          1.77         0.92 o
 -11   4   2         18.24         20.10         1.57 o
 -10   4   2         30.25         29.12         1.67 o
  -9   4   2          4.81          4.31         0.91 o
  -8   4   2         24.65         22.64         1.08 o
  -7   4   2         19.46         24.70         0.83 o
  -6   4   2         50.47         54.32         0.97 o
  -5   4   2        128.54        126.10         1.75 o
  -4   4   2        102.34        118.65         1.82 o
  -3   4   2         69.38         95.61         1.92 o
  -2   4   2        149.02        135.26         2.09 o
  -1   4   2        197.38        207.48         3.90 o
   0   4   2       1426.31       1523.13        17.05 o
   1   4   2        174.87        197.75         3.37 o
   2   4   2         49.82         62.52         1.24 o
   3   4   2          6.26          4.86         0.70 o
   4   4   2        104.14        100.67         1.89 o
   5   4   2         73.61         69.51         2.18 o
   6   4   2         48.56         46.67         1.50 o
   7   4   2          2.74          1.16         0.49 o
   8   4   2          0.01          0.31         0.48 o
   9   4   2          0.03          0.05         0.59 o
 -12   5   2         53.36         61.83         3.20 o
 -11   5   2         17.56         15.35         1.52 o
 -10   5   2         66.25         64.43         2.48 o
  -9   5   2          9.53          7.84         1.05 o
  -8   5   2          8.37         10.27         0.82 o
  -7   5   2          3.12          3.63         0.44 o
  -6   5   2         72.74         75.86         1.44 o
  -5   5   2         36.65         37.62         1.11 o
  -4   5   2          2.62          1.59         0.47 o
  -3   5   2        227.73        216.29         3.12 o
  -2   5   2        203.43        183.59         2.72 o
  -1   5   2         38.29         47.92         1.45 o
   0   5   2          5.34          3.95         0.38 o
   1   5   2         31.06         23.76         1.01 o
   2   5   2        383.61        381.60         5.21 o
   3   5   2        130.31        137.69         2.70 o
   4   5   2         17.88         18.11         1.83 o
   5   5   2         22.47         18.74         1.08 o
   6   5   2          0.27          0.53         0.47 o
   7   5   2          4.55          3.97         0.67 o
   8   5   2          0.11          0.55         0.58 o
 -12   6   2         15.93         10.76         1.49 o
 -11   6   2         25.63         23.74         1.78 o
 -10   6   2          5.20          5.88         1.12 o
  -9   6   2         22.68         25.34         2.29 o
  -8   6   2          4.86          2.83         0.78 o
  -7   6   2         80.37         75.86         1.72 o
  -6   6   2          0.41         -0.38         0.43 o
  -5   6   2         16.46         17.64         0.86 o
  -4   6   2        115.86        108.83         3.00 o
  -3   6   2          2.99          5.54         0.54 o
  -2   6   2         54.02         59.80         1.37 o
  -1   6   2         50.27         53.98         1.36 o
   0   6   2         37.86         41.66         1.07 o
   1   6   2         11.23         13.90         0.78 o
   2   6   2         50.66         46.29         1.35 o
   3   6   2         26.23         30.27         1.14 o
   4   6   2          1.06          0.05         0.56 o
   5   6   2          4.34          7.33         0.90 o
   6   6   2          0.03          0.27         0.55 o
   7   6   2          0.40          0.61         0.70 o
 -11   7   2          0.59          0.71         0.93 o
 -10   7   2          0.76          1.61         0.93 o
  -9   7   2          0.09         -0.04         1.22 o
  -8   7   2          1.06          0.88         1.28 o
  -7   7   2          6.53          7.42         1.01 o
  -6   7   2         11.47         10.56         1.15 o
  -5   7   2         60.80         64.06         1.78 o
  -4   7   2         23.75         25.32         1.11 o
  -3   7   2          0.01         -0.14         0.48 o
  -2   7   2         29.31         30.09         1.03 o
  -1   7   2         46.55         41.97         1.40 o
   0   7   2         23.46         27.76         1.19 o
   1   7   2         42.21         47.35         1.81 o
   2   7   2         35.70         38.91         1.40 o
   3   7   2          0.78          1.43         0.67 o
   4   7   2          1.55          1.16         0.71 o
   5   7   2          2.84          2.16         0.93 o
   6   7   2          0.50          0.15         0.77 o
 -11   8   2          0.06          0.34         0.99 o
 -10   8   2          0.14          1.79         1.29 o
  -9   8   2          0.82          0.36         2.58 o
  -8   8   2         10.44         11.65         2.21 o
  -7   8   2         11.12         14.92         1.37 o
  -6   8   2        111.10        112.90         2.89 o
  -5   8   2         63.28         52.55         2.12 o
  -4   8   2          1.44          2.18         0.71 o
  -3   8   2          5.61          3.72         0.74 o
  -2   8   2          7.70          7.84         0.83 o
  -1   8   2         49.48         48.37         1.62 o
   0   8   2          0.34          0.53         0.75 o
   1   8   2         20.99         22.38         1.33 o
   2   8   2         16.99         16.88         1.63 o
   3   8   2          0.89          0.37         1.93 o
   4   8   2          2.00          0.56         0.85 o
   5   8   2          0.56          0.91         0.95 o
 -10   9   2          1.37          0.90         1.86 o
  -9   9   2          0.22         -1.46         1.46 o
  -8   9   2          9.13          3.74         2.01 o
  -7   9   2         30.39         23.57         3.08 o
  -6   9   2         51.60         68.72         3.50 o
  -5   9   2          8.66          9.05         1.18 o
  -4   9   2          0.29         -0.21         0.68 o
  -3   9   2         78.58         60.03         2.05 o
  -2   9   2        131.88        128.34         3.88 o
  -1   9   2          4.09          3.57         0.97 o
   0   9   2         36.76         32.47         3.86 o
   1   9   2          0.10          0.57         0.93 o
   2   9   2          1.18          1.52         0.96 o
   3   9   2          0.83          0.90         0.95 o
   4   9   2          0.06          1.00         0.99 o
  -9  10   2          5.67          8.18         2.57 o
  -8  10   2          0.53          4.03         2.09 o
  -7  10   2         11.74         11.17         2.28 o
  -6  10   2          2.13          0.53         1.05 o
  -5  10   2          0.85          0.21         1.02 o
  -4  10   2         25.60         23.69         1.97 o
  -3  10   2         21.43         18.38         1.79 o
  -2  10   2          0.36          0.71         1.07 o
  -1  10   2          2.92          0.63         1.12 o
   0  10   2          1.89          1.95         2.19 o
   1  10   2          0.04          0.50         1.06 o
   2  10   2          0.28          0.45         2.21 o
   3  10   2          1.26          2.00         1.14 o
  -8  11   2          4.37         -0.46         1.88 o
  -7  11   2          1.17         -0.14         2.29 o
  -6  11   2          1.09         -0.03         1.14 o
  -5  11   2          2.73          4.27         1.84 o
  -4  11   2          0.21         -0.47         1.32 o
  -3  11   2          0.75         -1.32         1.32 o
  -2  11   2          0.41         -0.01         1.26 o
  -1  11   2          0.18          1.97         1.21 o
   0  11   2          0.02          1.30         1.18 o
   1  11   2          0.45          1.36         1.33 o
  -5  12   2          3.37          0.67         1.84 o
  -4  12   2          0.06         -1.12         1.53 o
  -3  12   2          3.19          3.11         1.98 o
  -2 -12   3          0.15         -0.59         1.01 o
  -1 -12   3          0.43          0.77         1.22 o
   0 -12   3          0.00         -0.93         1.10 o
   1 -12   3          0.01         -0.14         1.24 o
   2 -12   3          7.15          7.15         1.77 o
   3 -12   3          1.74          2.53         1.75 o
   4 -12   3          1.62          0.57         1.63 o
   5 -12   3          2.36          4.03         2.12 o
   6 -12   3          0.73         -1.19         1.54 o
  -4 -11   3          0.13         -0.51         0.97 o
  -3 -11   3          0.00         -0.08         0.90 o
  -2 -11   3          0.52          0.30         0.93 o
  -1 -11   3          0.74          0.55         1.03 o
   0 -11   3          2.17          2.70         1.26 o
   1 -11   3         18.59         19.19         2.14 o
   2 -11   3          1.57          0.13         1.05 o
   3 -11   3          6.13          7.85         2.08 o
   4 -11   3          0.66          2.08         1.63 o
   5 -11   3          1.72          2.62         1.56 o
   6 -11   3          0.47          0.58         1.24 o
   7 -11   3          7.57          4.78         2.33 o
   8 -11   3          0.01          0.75         2.16 o
  -5 -10   3          4.44          6.86         2.33 o
  -4 -10   3          3.56          4.90         1.21 o
  -3 -10   3          0.80          2.26         0.98 o
  -2 -10   3          0.17          0.40         0.90 o
  -1 -10   3          0.84          1.05         0.99 o
   0 -10   3         17.77         16.42         1.82 o
   1 -10   3          7.99          6.17         1.12 o
   2 -10   3          0.06         -0.30         0.76 o
   3 -10   3          0.01         -0.12         0.72 o
   4 -10   3          2.66          1.50         1.19 o
   5 -10   3          0.07          0.67         1.02 o
   6 -10   3          6.78          4.68         1.42 o
   7 -10   3          2.75          1.09         1.92 o
   8 -10   3          0.43          0.47         1.99 o
   9 -10   3          0.16          2.34         2.23 o
  -7  -9   3          3.10          6.56         0.97 o
  -6  -9   3          4.56          3.42         1.10 o
  -5  -9   3          0.20          0.64         0.75 o
  -4  -9   3         10.47          9.51         1.09 o
  -3  -9   3         33.76         35.14         2.08 o
  -2  -9   3         56.63         56.94         2.75 o
  -1  -9   3        149.67        164.80         5.41 o
   0  -9   3         60.91         57.92         2.09 o
   1  -9   3         92.11         94.60         3.40 o
   2  -9   3         92.25        100.91         3.21 o
   3  -9   3          0.80          0.35         0.84 o
   4  -9   3         38.25         37.50         2.00 o
   5  -9   3         43.37         43.90         2.51 o
   6  -9   3         25.18         26.18         2.13 o
   7  -9   3          2.79          2.14         1.29 o
   8  -9   3          0.23         -0.24         1.71 o
   9  -9   3          1.38          1.26         1.96 o
  -8  -8   3          0.36          1.14         0.68 o
  -7  -8   3          2.12          4.10         0.78 o
  -6  -8   3          0.17          0.24         0.61 o
  -5  -8   3         15.52         15.09         1.11 o
  -4  -8   3         12.77         12.48         1.21 o
  -3  -8   3         14.14         13.07         1.46 o
  -2  -8   3         71.86         82.95         2.60 o
  -1  -8   3          0.87          1.28         0.49 o
   0  -8   3        296.88        302.69         4.60 o
   1  -8   3         24.39         27.12         1.15 o
   2  -8   3        500.74        497.30         7.33 o
   3  -8   3        187.45        194.12         3.52 o
   4  -8   3         27.04         24.22         1.37 o
   5  -8   3         88.24         86.13         2.87 o
   6  -8   3          0.21          0.75         0.81 o
   7  -8   3          0.04          1.23         0.90 o
   8  -8   3          0.54         -0.69         1.06 o
   9  -8   3          0.41          0.71         1.21 o
  10  -8   3          0.32         -0.07         0.98 o
  -8  -7   3          0.11          0.33         0.53 o
  -7  -7   3          0.20         -0.20         0.53 o
  -6  -7   3          4.72          3.74         0.66 o
  -5  -7   3          0.68          0.30         0.49 o
  -4  -7   3         35.29         32.26         1.23 o
  -3  -7   3         36.09         39.35         1.58 o
  -2  -7   3         21.03         20.64         0.66 o
  -1  -7   3         12.58         10.96         0.79 o
   0  -7   3        126.41        122.58         2.09 o
   1  -7   3         25.04         25.26         0.93 o
   2  -7   3          2.36          4.44         0.55 o
   3  -7   3         71.88         65.33         1.73 o
   4  -7   3         55.70         51.95         1.79 o
   5  -7   3         26.83         28.32         1.40 o
   6  -7   3          0.00          1.74         0.75 o
   7  -7   3          0.01          0.04         0.68 o
   8  -7   3          0.18         -0.94         0.94 o
   9  -7   3          2.57          3.10         1.29 o
  10  -7   3          0.03          0.52         0.96 o
  -9  -6   3          0.75          2.16         0.66 o
  -8  -6   3          0.30          0.37         0.43 o
  -7  -6   3          2.46          2.30         0.49 o
  -6  -6   3          0.65          0.01         0.43 o
  -5  -6   3          0.94          0.88         0.39 o
  -4  -6   3          1.33          0.46         0.51 o
  -3  -6   3        105.20        109.89         2.23 o
  -2  -6   3          7.49          6.41         0.39 o
  -1  -6   3          2.05          2.35         0.34 o
   0  -6   3          8.97          7.45         0.54 o
   1  -6   3        314.70        329.85         4.89 o
   2  -6   3        246.36        252.79         4.03 o
   3  -6   3          1.89          1.09         0.56 o
   4  -6   3          0.21         -0.40         0.40 o
   5  -6   3          3.56          3.75         0.61 o
   6  -6   3         92.13         98.17         2.58 o
   7  -6   3          0.72          0.53         0.58 o
   8  -6   3          4.24          4.32         2.75 o
   9  -6   3          2.58          1.42         0.93 o
  10  -6   3          8.27          4.54         1.20 o
  11  -6   3          3.01          4.38         1.18 o
  -7  -5   3          1.08          1.09         0.30 o
  -6  -5   3          0.14         -0.06         0.28 o
  -5  -5   3          0.83          1.76         0.34 o
  -4  -5   3         53.27         59.12         1.33 o
  -3  -5   3          5.13          7.28         0.64 o
  -2  -5   3        154.06        178.51         2.83 o
  -1  -5   3        162.78        188.89         2.64 o
   0  -5   3         28.96         27.49         0.90 o
   1  -5   3         34.17         31.23         0.92 o
   2  -5   3        115.83        128.18         2.17 o
   3  -5   3         79.93         87.61         1.76 o
   4  -5   3         45.56         54.33         1.41 o
   5  -5   3         97.99         93.59         2.42 o
   6  -5   3          1.91          4.06         0.81 o
   7  -5   3          7.48          6.85         0.96 o
   8  -5   3          0.09         -0.10         0.67 o
   9  -5   3         33.59         36.93         1.79 o
  10  -5   3          5.82          5.01         0.99 o
  11  -5   3          4.84          4.48         1.16 o
 -11  -4   3          0.46          1.40         2.00 o
 -10  -4   3          3.43         -0.93         1.55 o
  -9  -4   3         10.48         10.94         2.40 o
  -8  -4   3          1.39         -1.08         1.08 o
  -6  -4   3         39.47         43.48         1.05 o
  -5  -4   3          0.02          0.26         0.22 o
  -4  -4   3        117.96        125.53         2.11 o
  -3  -4   3       1741.87       1887.19        25.50 o
  -2  -4   3         66.74         88.75         1.50 o
  -1  -4   3        485.06        572.39         6.72 o
   0  -4   3         56.84         56.54         1.13 o
   1  -4   3         25.11         29.80         0.85 o
   2  -4   3         40.63         40.76         1.04 o
   3  -4   3        725.38        691.39         9.15 o
   4  -4   3        903.69        917.35        11.92 o
   5  -4   3         32.89         39.25         1.41 o
   6  -4   3         18.48         19.76         1.04 o
   7  -4   3          3.46          4.74         0.76 o
   8  -4   3         16.16         18.80         1.48 o
   9  -4   3          7.87          9.21         1.24 o
  10  -4   3          7.49          6.84         1.41 o
  11  -4   3          0.88          1.14         0.88 o
 -11  -3   3          3.01          1.21         1.71 o
 -10  -3   3          0.59         -0.68         1.30 o
  -9  -3   3          5.26          4.77         1.75 o
  -8  -3   3         49.98         48.35         3.50 o
  -7  -3   3          2.76          2.86         1.28 o
  -6  -3   3         21.63         25.34         0.90 o
  -5  -3   3         55.60         52.64         0.91 o
  -4  -3   3        230.44        247.00         3.19 o
  -3  -3   3        439.57        416.26         5.93 o
  -2  -3   3       1568.17       1655.03        16.83 o
  -1  -3   3         14.40         12.84         0.42 o
   0  -3   3         16.34         19.20         0.55 o
   1  -3   3        729.98        716.69         7.21 o
   2  -3   3       1360.01       1383.46        15.59 o
   3  -3   3         13.95         17.68         0.87 o
   4  -3   3        206.38        225.24         3.19 o
   5  -3   3         29.79         33.72         1.09 o
   6  -3   3         19.01         20.36         1.01 o
   7  -3   3          5.96          5.33         0.81 o
   8  -3   3         21.54         22.59         1.33 o
   9  -3   3          2.75          2.33         0.93 o
  10  -3   3          0.19         -1.10         1.10 o
  11  -3   3          0.85          0.62         1.28 o
 -11  -2   3          7.46          6.50         0.96 o
 -10  -2   3          5.34          5.94         0.56 o
  -9  -2   3         25.12         19.52         0.89 o
  -8  -2   3          0.05         -0.10         0.22 o
  -7  -2   3         34.88         32.97         0.95 o
  -6  -2   3         13.41         12.57         0.41 o
  -5  -2   3         12.77         17.00         0.50 o
  -4  -2   3        547.74        528.09         5.93 o
  -3  -2   3        476.43        455.27         6.40 o
  -2  -2   3        201.54        197.77         2.45 o
  -1  -2   3         21.58         21.58         0.55 o
   0  -2   3        658.25        638.13         5.96 o
   1  -2   3       1398.69       1356.94        12.30 o
   2  -2   3       2134.87       2117.16        21.25 o
   3  -2   3        331.87        340.12         3.93 o
   4  -2   3          0.22          1.27         0.28 o
   5  -2   3         52.54         55.14         1.22 o
   6  -2   3         25.04         22.60         0.85 o
   7  -2   3         16.19         17.30         0.90 o
   8  -2   3          4.95          4.85         1.24 o
   9  -2   3          3.65          1.17         0.85 o
  10  -2   3          0.95         -0.14         0.81 o
  11  -2   3          0.17          0.46         0.99 o
 -12  -1   3          2.42          4.43         0.72 o
 -11  -1   3          0.04          0.33         0.54 o
 -10  -1   3         13.37         16.06         0.87 o
  -9  -1   3         19.36         17.50         0.84 o
  -8  -1   3          2.68          2.21         0.34 o
  -7  -1   3          0.19          0.63         0.24 o
  -6  -1   3        122.34        103.58         1.50 o
  -5  -1   3          1.77          2.32         0.22 o
  -4  -1   3        251.85        265.84         2.95 o
  -3  -1   3        476.37        442.07         4.08 o
  -2  -1   3       1041.85       1112.40         9.90 o
  -1  -1   3        309.54        303.27         2.93 o
   0  -1   3       3472.40       3452.53        30.50 o
   1  -1   3        567.01        576.03         5.11 o
   2  -1   3        497.37        431.06         4.71 o
   3  -1   3        136.33        135.67         1.91 o
   4  -1   3        157.85        149.05         2.20 o
   5  -1   3         34.24         37.54         0.86 o
   6  -1   3        211.21        196.46         2.88 o
   7  -1   3         69.44         62.36         1.60 o
   8  -1   3         20.03         19.23         0.98 o
   9  -1   3         11.94         12.12         0.81 o
  10  -1   3          2.34          1.36         1.14 o
 -12   0   3          0.27         -0.53         0.62 o
 -11   0   3          0.51          0.21         0.77 o
 -10   0   3          5.07          5.66         0.70 o
  -9   0   3         15.77         16.30         0.88 o
  -8   0   3         59.94         62.76         1.35 o
  -7   0   3          3.18          3.90         0.40 o
  -6   0   3        129.28        127.35         1.68 o
  -5   0   3        165.21        174.01         1.95 o
  -4   0   3          0.00          0.35         0.31 o
  -3   0   3        577.25        547.27         4.38 o
  -2   0   3        248.66        268.32         2.35 o
  -1   0   3        181.12        184.24         1.82 o
   0   0   3        117.12        105.46         1.10 o
   1   0   3        984.73       1146.28        10.84 o
   2   0   3         43.07         41.19         0.74 o
   3   0   3         65.37         75.09         1.30 o
   4   0   3        538.36        534.08         5.78 o
   5   0   3        121.57        120.90         1.95 o
   6   0   3         48.40         49.33         1.07 o
   7   0   3        227.83        224.68         3.25 o
   8   0   3          0.80          0.47         0.50 o
   9   0   3         76.15         71.62         2.21 o
  10   0   3          3.14          2.50         0.96 o
 -12   1   3          0.05          0.39         0.93 o
 -11   1   3          5.66          5.92         1.16 o
 -10   1   3         92.77         93.55         2.35 o
  -9   1   3         25.96         22.41         1.15 o
  -8   1   3        105.63        101.81         1.95 o
  -7   1   3        305.28        285.89         3.35 o
  -6   1   3         43.67         43.05         0.78 o
  -5   1   3        694.60        752.38         6.90 o
  -4   1   3        409.46        425.41         3.65 o
  -3   1   3         40.49         47.37         0.75 o
  -2   1   3        142.51        168.91         1.49 o
  -1   1   3       2489.43       2555.48        19.61 o
   0   1   3        715.48        674.31         5.58 o
   1   1   3        196.02        208.35         2.19 o
   2   1   3         46.57         47.83         0.76 o
   3   1   3         49.51         49.01         0.84 o
   4   1   3          2.78          1.86         0.30 o
   5   1   3         18.07         19.49         0.65 o
   6   1   3         24.19         26.26         0.99 o
   7   1   3          7.41          8.60         0.69 o
   8   1   3         72.89         66.71         1.74 o
   9   1   3         12.01         14.01         1.50 o
  10   1   3          0.68         -0.74         0.74 o
 -12   2   3         11.65         11.86         1.24 o
 -11   2   3          4.89          4.78         0.84 o
 -10   2   3          3.37          4.53         0.79 o
  -9   2   3        234.61        228.69         6.38 o
  -8   2   3          4.95          2.81         0.39 o
  -7   2   3          5.65          5.32         0.36 o
  -6   2   3         97.06         95.81         1.53 o
  -5   2   3        184.63        198.83         2.07 o
  -4   2   3        332.69        318.54         2.98 o
  -3   2   3         24.00         29.04         0.56 o
  -2   2   3       1696.91       1799.38        14.69 o
  -1   2   3        160.37        151.33         1.62 o
   0   2   3        724.59        742.81         7.80 o
   1   2   3        288.86        301.29         3.03 o
   2   2   3         65.70         60.44         1.05 o
   3   2   3          0.04          0.03         0.18 o
   4   2   3          4.82          3.18         0.37 o
   5   2   3         18.27         20.49         0.76 o
   6   2   3         61.46         66.77         1.63 o
   7   2   3         54.58         58.92         1.97 o
   8   2   3          8.62          8.93         1.10 o
   9   2   3          0.38          0.05         0.63 o
 -12   3   3          9.68         10.01         1.53 o
 -11   3   3         54.00         55.97         2.23 o
 -10   3   3         43.37         44.88         1.72 o
  -9   3   3          0.03         -0.40         0.52 o
  -8   3   3          0.00          0.22         0.35 o
  -7   3   3         40.97         40.07         0.96 o
  -6   3   3          4.30          7.04         0.35 o
  -5   3   3        816.42        814.56         8.62 o
  -4   3   3         36.03         33.66         0.75 o
  -3   3   3        265.34        279.18         3.35 o
  -2   3   3         52.78         42.70         0.91 o
  -1   3   3         15.18         15.89         0.60 o
   0   3   3         68.35         82.07         1.54 o
   1   3   3        278.53        261.04         3.40 o
   2   3   3        113.25        114.35         1.77 o
   3   3   3        143.15        167.49         2.05 o
   4   3   3         68.44         66.70         1.37 o
   5   3   3         60.06         51.53         1.38 o
   6   3   3         27.24         25.79         1.05 o
   7   3   3          0.54          0.36         0.47 o
   8   3   3         10.12          9.07         0.80 o
   9   3   3          0.34          0.76         0.77 o
 -12   4   3          6.97          6.38         1.16 o
 -11   4   3         10.98         11.19         1.28 o
 -10   4   3         94.51         92.81         3.19 o
  -9   4   3          1.50          1.99         0.76 o
  -8   4   3          5.32          5.99         0.54 o
  -7   4   3          1.11          0.41         0.25 o
  -6   4   3         46.17         49.77         1.14 o
  -5   4   3          0.50          0.58         0.32 o
  -4   4   3          0.00          0.04         0.24 o
  -3   4   3         33.46         51.56         1.18 o
  -2   4   3         59.35         45.25         1.07 o
  -1   4   3         31.56         36.10         1.40 o
   0   4   3         49.34         57.67         1.46 o
   1   4   3        245.64        233.31         3.48 o
   2   4   3        244.34        248.11         5.59 o
   3   4   3          4.73          4.73         0.56 o
   4   4   3         24.73         23.70         1.56 o
   5   4   3         25.85         27.06         1.07 o
   6   4   3          0.78          0.66         0.49 o
   7   4   3         17.65         11.81         0.87 o
   8   4   3          0.02         -0.13         0.56 o
 -12   5   3         15.27         13.15         1.52 o
 -11   5   3          5.45          8.31         2.09 o
 -10   5   3         52.21         54.67         3.56 o
  -9   5   3          8.50          8.96         1.12 o
  -8   5   3         78.30         75.73         1.50 o
  -7   5   3         55.94         60.26         1.45 o
  -6   5   3         40.22         42.68         1.09 o
  -5   5   3         39.48         37.70         0.99 o
  -4   5   3          2.95          1.90         0.46 o
  -3   5   3          0.00          0.25         0.32 o
  -2   5   3         63.28         64.27         1.84 o
  -1   5   3        196.90        196.42         2.89 o
   0   5   3        174.84        186.96         2.79 o
   1   5   3          1.87          2.34         0.49 o
   2   5   3         27.01         32.02         1.10 o
   3   5   3          3.03          2.38         0.68 o
   4   5   3          9.88          7.82         0.90 o
   5   5   3         12.20         13.98         0.83 o
   6   5   3          0.90          1.61         0.64 o
   7   5   3          6.54          8.72         1.05 o
 -12   6   3         15.59         15.42         2.02 o
 -11   6   3          4.83          6.45         1.23 o
 -10   6   3         57.68         52.42         2.34 o
  -9   6   3         18.88         20.97         1.51 o
  -8   6   3         18.83         19.51         0.93 o
  -7   6   3        119.44        117.12         2.33 o
  -6   6   3         20.96         19.87         0.89 o
  -5   6   3         30.70         31.11         1.21 o
  -4   6   3         28.97         31.34         1.16 o
  -3   6   3          6.93          7.63         0.62 o
  -2   6   3          7.77          6.28         0.57 o
  -1   6   3          1.33          2.14         0.41 o
   0   6   3         76.02         76.17         1.72 o
   1   6   3         78.85         78.13         2.38 o
   2   6   3          1.89          0.56         0.63 o
   3   6   3          9.54          8.33         0.98 o
   4   6   3         10.06         12.05         1.09 o
   5   6   3          7.58          6.53         0.90 o
   6   6   3          4.26          8.10         1.05 o
   7   6   3          2.38          1.37         0.83 o
 -11   7   3          7.94          5.36         1.27 o
 -10   7   3          1.24          1.14         0.88 o
  -9   7   3         20.14         14.88         1.87 o
  -8   7   3         29.99         28.25         1.18 o
  -7   7   3          5.46          7.08         0.74 o
  -6   7   3         95.83         87.78         2.41 o
  -5   7   3         25.06         24.10         1.18 o
  -4   7   3          1.39          2.64         0.60 o
  -3   7   3          0.04          0.98         0.48 o
  -2   7   3          0.14          1.13         0.52 o
  -1   7   3          0.25          0.80         0.58 o
   0   7   3         10.50          8.78         0.77 o
   1   7   3          0.05          0.14         0.57 o
   2   7   3          0.91         -0.44         0.55 o
   3   7   3          0.01         -0.28         1.03 o
   4   7   3          4.41          3.40         1.04 o
   5   7   3          8.26          9.51         1.06 o
   6   7   3          0.47          1.40         0.88 o
 -11   8   3          0.16         -0.91         0.91 o
 -10   8   3          0.48         -1.07         1.89 o
  -9   8   3         12.15         13.54         1.96 o
  -8   8   3          5.03          5.76         1.18 o
  -7   8   3          0.35          0.16         0.62 o
  -6   8   3         45.36         47.29         2.11 o
  -5   8   3          0.80          0.98         0.77 o
  -4   8   3         47.88         50.16         1.85 o
  -3   8   3         40.21         36.20         1.55 o
  -2   8   3          1.95          0.96         0.63 o
  -1   8   3         69.42         54.75         2.25 o
   0   8   3         63.22         68.79         3.73 o
   1   8   3         17.83         16.43         2.27 o
   2   8   3         13.66         14.73         2.41 o
   3   8   3          0.50          1.98         1.19 o
   4   8   3          0.59         -0.75         0.75 o
   5   8   3          0.03          0.65         0.76 o
 -10   9   3          0.01         -1.51         1.80 o
  -9   9   3          0.27          0.55         1.86 o
  -8   9   3          0.18          0.32         1.74 o
  -7   9   3         37.00         37.19         2.72 o
  -6   9   3          0.00         -0.58         1.14 o
  -5   9   3          0.22          0.77         0.86 o
  -4   9   3         20.20         24.04         1.60 o
  -3   9   3          0.41         -0.63         0.63 o
  -2   9   3         19.15         15.09         1.40 o
  -1   9   3          2.85          2.67         1.02 o
   0   9   3         17.19         12.40         1.75 o
   1   9   3          0.42          0.58         1.14 o
   2   9   3          9.64          9.74         3.86 o
   3   9   3          0.02          0.21         0.89 o
  -9  10   3          0.69         -1.80         1.92 o
  -8  10   3          1.31          2.38         2.09 o
  -7  10   3          1.47          1.24         1.17 o
  -6  10   3          0.00         -0.90         0.90 o
  -5  10   3          0.43          1.16         1.04 o
  -4  10   3          0.14          0.77         1.09 o
  -3  10   3          0.08          0.07         1.66 o
  -2  10   3          0.02          0.12         0.86 o
  -1  10   3          0.11          0.04         1.01 o
   0  10   3          1.59          1.36         1.28 o
   1  10   3          0.87         -1.03         1.13 o
   2  10   3          0.32         -0.91         0.91 o
  -7  11   3          3.88          6.86         1.63 o
  -6  11   3          1.63          1.69         1.80 o
  -5  11   3          0.81          0.93         1.55 o
  -4  11   3          0.19          0.08         1.06 o
  -3  11   3          3.80          5.11         1.87 o
  -2  11   3          3.61          4.20         1.91 o
  -1  11   3          0.70          2.65         1.90 o
  -2 -12   4          0.12         -0.93         0.93 o
  -1 -12   4          0.18          0.76         1.86 o
   0 -12   4          0.94          0.21         2.05 o
   1 -12   4          4.51          3.01         1.44 o
   2 -12   4          0.01         -0.49         1.29 o
   3 -12   4          3.29          2.00         1.74 o
   4 -12   4          0.18          0.30         1.66 o
   5 -12   4          1.08          1.01         1.75 o
   6 -12   4          0.62          1.05         1.86 o
  -4 -11   4          0.34         -0.49         1.75 o
  -3 -11   4          0.19         -0.07         0.82 o
  -2 -11   4          1.78          0.59         1.79 o
  -1 -11   4          0.34         -0.40         1.03 o
   0 -11   4          0.73          1.63         1.13 o
   1 -11   4          0.11          0.06         1.52 o
   2 -11   4          2.97          0.19         1.15 o
   3 -11   4          0.19          0.70         1.51 o
   4 -11   4          2.27          4.11         1.33 o
   5 -11   4          4.08          4.71         1.94 o
   6 -11   4          7.34         10.42         1.73 o
   7 -11   4          0.19         -1.86         1.86 o
  -6 -10   4          6.55          7.88         1.65 o
  -5 -10   4          0.30         -0.81         0.81 o
  -4 -10   4          0.65          0.37         1.29 o
  -3 -10   4          2.04          1.84         1.00 o
  -2 -10   4          1.14          1.85         1.01 o
  -1 -10   4          4.08          6.58         1.42 o
   0 -10   4         26.09         21.57         2.02 o
   1 -10   4          2.68          4.19         0.94 o
   2 -10   4          0.01         -0.66         0.66 o
   3 -10   4          0.72          0.87         0.89 o
   4 -10   4          0.26          0.71         1.01 o
   5 -10   4          9.93         12.59         1.70 o
   6 -10   4          5.98          5.04         1.36 o
   7 -10   4          2.40         -0.03         1.72 o
   8 -10   4          1.14         -1.19         1.91 o
  -7  -9   4          4.21          8.52         1.03 o
  -6  -9   4          0.19          0.09         0.68 o
  -5  -9   4          0.11         -0.41         0.60 o
  -4  -9   4          0.04         -0.39         0.65 o
  -3  -9   4          0.02          0.90         0.89 o
  -2  -9   4          5.06          6.14         1.76 o
  -1  -9   4          0.64          1.55         0.76 o
   0  -9   4          8.27         10.38         1.12 o
   1  -9   4         37.78         45.30         1.96 o
   2  -9   4         46.52         53.07         2.23 o
   3  -9   4         51.69         53.76         2.31 o
   4  -9   4        195.58        210.09        10.44 o
   5  -9   4         18.31         20.49         1.90 o
   6  -9   4         13.73         10.84         1.65 o
   7  -9   4          3.47          2.69         1.95 o
   8  -9   4          5.36          7.15         2.36 o
   9  -9   4          0.01         -0.58         1.90 o
  -8  -8   4          0.99         -0.61         0.61 o
  -7  -8   4          0.01          0.53         0.64 o
  -6  -8   4          3.04          1.40         0.68 o
  -5  -8   4          0.32         -0.36         0.58 o
  -4  -8   4         13.71         16.70         1.75 o
  -3  -8   4          4.74          3.45         0.79 o
  -2  -8   4         34.38         35.71         1.27 o
  -1  -8   4        104.88         98.53         2.04 o
   0  -8   4        264.64        274.49         4.32 o
   1  -8   4          0.37          1.34         0.65 o
   2  -8   4        118.61        121.67         3.44 o
   3  -8   4          7.81          7.06         0.94 o
   4  -8   4         72.71         73.31         2.32 o
   5  -8   4         93.78         97.11         3.10 o
   6  -8   4          5.68          6.86         1.17 o
   7  -8   4          5.59          8.01         1.90 o
   8  -8   4          2.12          3.99         1.68 o
   9  -8   4          6.35          7.98         2.77 o
  10  -8   4          0.82          2.45         2.48 o
  -9  -7   4          0.10          0.22         1.08 o
  -8  -7   4          7.33          8.55         0.77 o
  -7  -7   4          1.93          2.97         0.65 o
  -6  -7   4          1.18          2.87         0.64 o
  -5  -7   4          0.14         -0.39         0.75 o
  -4  -7   4          0.01          0.09         0.46 o
  -3  -7   4          5.21          5.93         0.67 o
  -2  -7   4         41.93         47.80         1.09 o
  -1  -7   4         11.24         11.56         0.64 o
   0  -7   4          1.93          1.88         0.50 o
   1  -7   4          0.39          0.03         0.43 o
   2  -7   4         34.82         34.34         1.28 o
   3  -7   4          0.02         -0.26         0.49 o
   4  -7   4         29.44         27.51         1.52 o
   5  -7   4         19.80         17.70         1.23 o
   6  -7   4          0.04          0.54         0.68 o
   7  -7   4          3.97          4.46         1.14 o
   8  -7   4          0.10          0.29         1.19 o
   9  -7   4          2.27          2.33         1.08 o
  10  -7   4          0.38         -0.38         1.02 o
  -8  -6   4          4.79          3.93         0.55 o
  -7  -6   4          0.55          0.10         0.46 o
  -6  -6   4          0.10         -0.03         0.44 o
  -5  -6   4          6.94          4.38         0.70 o
  -4  -6   4         88.54         82.25         1.86 o
  -3  -6   4          0.73         -0.04         0.38 o
  -2  -6   4        100.77        104.40         1.93 o
  -1  -6   4         27.60         28.61         0.99 o
   0  -6   4         27.70         21.91         0.99 o
   1  -6   4         11.79         12.52         0.77 o
   2  -6   4         30.64         36.69         1.15 o
   3  -6   4         73.13         66.34         1.83 o
   4  -6   4          2.57          1.13         0.49 o
   5  -6   4        124.86        114.50         2.85 o
   6  -6   4          0.37         -0.19         0.59 o
   7  -6   4          0.00          0.11         0.87 o
   8  -6   4          3.17          1.82         1.36 o
   9  -6   4         10.75         11.75         1.30 o
  10  -6   4          0.08         -0.61         0.89 o
  -8  -5   4          1.59          1.63         0.39 o
  -7  -5   4         16.92         13.66         0.76 o
  -6  -5   4         16.25         14.39         0.65 o
  -5  -5   4          4.05          3.65         0.42 o
  -4  -5   4          9.79          9.21         0.70 o
  -3  -5   4          7.39          7.60         0.68 o
  -2  -5   4         48.24         60.00         2.72 o
  -1  -5   4        275.56        332.71         4.57 o
   0  -5   4        175.29        205.40         2.97 o
   1  -5   4        112.98        120.16         2.28 o
   2  -5   4         64.54         70.95         1.89 o
   3  -5   4        240.25        253.02         4.08 o
   4  -5   4         32.28         38.71         1.37 o
   5  -5   4         60.82         58.35         1.71 o
   6  -5   4         73.17         70.49         2.38 o
   7  -5   4          9.41         10.60         1.56 o
   8  -5   4          0.00         -0.03         1.14 o
   9  -5   4          4.35          5.28         1.19 o
  10  -5   4          3.34          1.74         1.20 o
  -8  -4   4         30.38         24.51         0.70 o
  -7  -4   4          0.46          0.03         0.26 o
  -6  -4   4         18.31         17.20         0.63 o
  -5  -4   4          2.77          4.20         0.32 o
  -4  -4   4        206.68        187.24         3.06 o
  -3  -4   4        286.54        274.75         3.73 o
  -2  -4   4        193.25        186.71         3.19 o
  -1  -4   4        969.47       1087.41        12.39 o
   0  -4   4         50.72         59.81         1.25 o
   1  -4   4        286.00        319.38         4.65 o
   2  -4   4        363.30        391.82         5.58 o
   3  -4   4         13.51         16.76         1.07 o
   4  -4   4        423.84        448.43         6.43 o
   5  -4   4         42.27         37.60         1.46 o
   6  -4   4          3.49          4.85         0.72 o
   7  -4   4          5.21          6.24         1.02 o
   8  -4   4          3.02          1.71         1.01 o
   9  -4   4          0.34         -0.41         0.78 o
  10  -4   4          2.44          3.01         1.14 o
 -11  -3   4          0.57          1.64         0.61 o
 -10  -3   4         11.27         11.89         0.93 o
  -9  -3   4          6.57          5.01         0.47 o
  -8  -3   4         11.76         10.04         0.46 o
  -7  -3   4          3.90          3.10         0.41 o
  -6  -3   4         29.93         27.74         0.68 o
  -5  -3   4        145.46        142.45         2.08 o
  -4  -3   4          1.39          1.00         0.28 o
  -3  -3   4          4.07          4.80         0.32 o
  -2  -3   4         50.33         36.43         0.82 o
  -1  -3   4        482.65        453.66         5.94 o
   0  -3   4       1410.38       1375.32        15.49 o
   1  -3   4        194.75        179.65         2.63 o
   2  -3   4          3.89          7.99         0.56 o
   3  -3   4        518.21        546.41        10.05 o
   4  -3   4          0.02          0.01         0.33 o
   5  -3   4         98.35        101.56         1.91 o
   6  -3   4          8.40          4.63         0.56 o
   7  -3   4          0.01         -0.55         1.57 o
   8  -3   4          0.00         -0.71         0.71 o
   9  -3   4          2.23          1.40         0.96 o
  10  -3   4          0.25          0.84         1.42 o
 -12  -2   4          3.01          4.42         0.84 o
 -11  -2   4          1.15          2.00         0.76 o
 -10  -2   4         14.18         15.09         0.79 o
  -9  -2   4         30.77         27.66         1.00 o
  -8  -2   4         18.51         16.16         0.62 o
  -7  -2   4          0.49          0.56         0.24 o
  -6  -2   4        103.19        106.65         1.45 o
  -5  -2   4        314.93        264.60         3.25 o
  -4  -2   4        161.29        146.26         2.42 o
  -3  -2   4        112.85        112.77         1.75 o
  -2  -2   4          0.57          1.20         0.27 o
  -1  -2   4         30.62         31.41         0.74 o
   0  -2   4       1633.23       1677.80        16.58 o
   1  -2   4         21.69         24.32         0.86 o
   2  -2   4         19.69         13.62         0.53 o
   3  -2   4          8.78          3.81         0.38 o
   4  -2   4          6.38          5.74         0.42 o
   5  -2   4          6.68          5.83         0.46 o
   6  -2   4          6.75          7.45         0.57 o
   7  -2   4          5.27          4.67         0.82 o
   8  -2   4          2.38          2.00         1.05 o
   9  -2   4          2.98          3.66         1.08 o
  10  -2   4         16.49         15.34         1.61 o
 -12  -1   4          0.21         -0.57         0.57 o
 -11  -1   4          2.56          1.96         0.60 o
 -10  -1   4          0.24          0.31         0.50 o
  -9  -1   4          9.86          8.89         0.69 o
  -8  -1   4          4.46          5.78         0.45 o
  -7  -1   4         14.19         13.60         0.54 o
  -6  -1   4         19.17         22.91         0.65 o
  -5  -1   4          0.28          0.46         0.20 o
  -4  -1   4         42.58         39.69         0.72 o
  -3  -1   4         21.75         12.19         0.45 o
  -2  -1   4       3112.10       3195.51        29.55 o
  -1  -1   4        556.65        533.57         5.43 o
   0  -1   4       1446.61       1414.73        12.85 o
   1  -1   4        104.36        134.00         1.83 o
   2  -1   4         11.18         12.38         0.51 o
   3  -1   4        135.43        133.82         1.78 o
   4  -1   4         40.51         38.53         0.91 o
   5  -1   4          0.33          0.45         0.31 o
   6  -1   4         85.24         86.02         2.00 o
   7  -1   4          9.64         10.91         0.83 o
   8  -1   4         44.84         42.67         1.52 o
   9  -1   4         79.29         76.18         2.15 o
  10  -1   4          4.13          3.19         1.09 o
 -12   0   4          0.08          0.11         0.73 o
 -11   0   4          2.67          2.01         0.64 o
 -10   0   4          3.16          1.68         0.59 o
  -9   0   4         10.94         11.07         0.81 o
  -8   0   4        431.79        426.82         5.28 o
  -7   0   4         64.89         62.72         1.11 o
  -6   0   4         30.20         31.32         0.67 o
  -5   0   4        256.23        301.53         3.17 o
  -4   0   4        429.82        410.27         4.22 o
  -3   0   4        641.51        770.42         6.66 o
  -2   0   4        241.72        235.32         2.63 o
  -1   0   4        419.97        427.21         3.90 o
   0   0   4        237.48        215.99         2.30 o
   1   0   4        120.08        155.71         2.01 o
   2   0   4        385.91        427.18         4.46 o
   3   0   4          5.46         10.61         0.53 o
   4   0   4         23.31         21.91         0.68 o
   5   0   4         93.45         96.14         1.56 o
   6   0   4          1.36          0.94         0.41 o
   7   0   4         14.55         12.68         0.72 o
   8   0   4         41.30         39.66         1.61 o
   9   0   4         47.09         48.03         2.27 o
  10   0   4          8.10          6.16         1.20 o
 -12   1   4          0.08          0.54         0.74 o
 -11   1   4         11.17         13.77         1.20 o
 -10   1   4         54.57         58.16         1.82 o
  -9   1   4        274.00        287.03         4.52 o
  -8   1   4          7.51          7.89         0.57 o
  -7   1   4         36.19         37.68         0.86 o
  -6   1   4        177.80        180.08         2.12 o
  -5   1   4        642.28        692.42         6.76 o
  -4   1   4       1604.72       1726.12        16.33 o
  -3   1   4       3901.00       3838.63        35.81 o
  -2   1   4        171.79        203.98         2.26 o
  -1   1   4          4.38          8.43         0.35 o
   0   1   4        187.24        172.03         1.94 o
   1   1   4         17.36         15.14         0.64 o
   2   1   4         55.05         55.79         0.92 o
   3   1   4         23.62         32.18         0.81 o
   4   1   4        173.11        166.71         2.12 o
   5   1   4          6.22          5.11         0.49 o
   6   1   4         21.18         23.26         0.90 o
   7   1   4          9.53         11.87         1.24 o
   8   1   4          1.30          1.81         0.81 o
   9   1   4          7.04          6.33         1.11 o
 -12   2   4          5.22          5.25         1.01 o
 -11   2   4          7.19          7.30         1.02 o
 -10   2   4         17.05         15.12         1.07 o
  -9   2   4        122.32        129.05         4.85 o
  -8   2   4         11.14         10.91         0.60 o
  -7   2   4        234.55        222.50         2.69 o
  -6   2   4         45.37         42.36         0.80 o
  -5   2   4         66.54         87.46         1.17 o
  -4   2   4         59.53         81.99         1.36 o
  -3   2   4         59.69         67.97         1.20 o
  -2   2   4        117.17         99.95         1.36 o
  -1   2   4         34.93         38.38         0.74 o
   0   2   4        296.72        300.67         3.58 o
   1   2   4        441.11        432.51         4.30 o
   2   2   4         31.57         43.68         0.88 o
   3   2   4         26.42         27.35         0.75 o
   4   2   4         26.15         24.96         0.91 o
   5   2   4          2.08          1.15         0.43 o
   6   2   4          7.79          6.37         0.66 o
   7   2   4          1.59          1.03         0.64 o
   8   2   4         24.88         26.73         1.54 o
   9   2   4          0.57          1.15         0.86 o
 -12   3   4          6.04          6.22         1.10 o
 -11   3   4          0.00         -0.69         0.69 o
 -10   3   4         43.74         48.29         2.02 o
  -9   3   4          0.02         -0.21         0.51 o
  -8   3   4         27.12         22.20         0.99 o
  -7   3   4          2.44          2.89         0.31 o
  -6   3   4         11.06         13.72         0.51 o
  -5   3   4        109.28        112.83         1.71 o
  -4   3   4          8.02          9.96         0.46 o
  -3   3   4         63.39         65.58         1.22 o
  -2   3   4        175.65        167.98         2.29 o
  -1   3   4        175.58        160.06         2.22 o
   0   3   4          5.37          1.95         0.31 o
   1   3   4         22.27         25.09         0.68 o
   2   3   4          0.44          0.67         0.19 o
   3   3   4         14.32         14.53         0.58 o
   4   3   4          0.63          0.33         0.37 o
   5   3   4          0.44         -0.26         0.39 o
   6   3   4          3.67          3.69         0.60 o
   7   3   4         11.05          6.74         0.87 o
   8   3   4          1.03          0.98         0.69 o
 -12   4   4          1.53          1.83         1.11 o
 -11   4   4          0.71          0.86         0.91 o
 -10   4   4         14.45         11.68         1.42 o
  -9   4   4          7.17          6.85         1.06 o
  -8   4   4          0.23          0.47         0.35 o
  -7   4   4         15.93         17.15         0.63 o
  -6   4   4        122.48        123.39         1.83 o
  -5   4   4         56.10         55.89         1.87 o
  -4   4   4          1.72          3.34         0.39 o
  -3   4   4          4.94          3.84         0.43 o
  -2   4   4         49.43         52.15         1.22 o
  -1   4   4          0.06          0.19         0.29 o
   0   4   4         16.04         11.87         0.77 o
   1   4   4         42.25         42.90         1.09 o
   2   4   4         43.61         49.24         1.29 o
   3   4   4          0.54          0.00         0.37 o
   4   4   4          4.13          4.73         0.60 o
   5   4   4          1.18          2.72         0.79 o
   6   4   4         11.31         10.34         0.97 o
   7   4   4         10.90         14.65         1.21 o
   8   4   4          1.86          2.47         0.86 o
 -12   5   4          5.94          6.93         1.21 o
 -11   5   4         21.64         25.33         1.72 o
 -10   5   4         61.56         57.64         2.35 o
  -9   5   4         18.42         19.10         1.82 o
  -8   5   4        442.86        450.83         5.61 o
  -7   5   4        102.86        100.44         1.88 o
  -6   5   4        104.77        101.34         1.84 o
  -5   5   4         53.15         49.87         1.21 o
  -4   5   4          1.67          2.34         0.44 o
  -3   5   4          0.51          0.53         0.36 o
  -2   5   4        113.43        120.89         2.14 o
  -1   5   4          2.86          2.47         0.48 o
   0   5   4          7.93          7.90         0.62 o
   1   5   4          0.20         -0.32         0.32 o
   2   5   4          0.69          0.63         0.58 o
   3   5   4         10.84          7.97         0.86 o
   4   5   4         36.77         32.22         1.62 o
   5   5   4         10.87         11.73         1.30 o
   6   5   4          1.39          3.33         0.89 o
   7   5   4          6.17          4.97         1.00 o
 -12   6   4          1.79          2.43         1.03 o
 -11   6   4          5.05          5.78         1.20 o
 -10   6   4         95.96        102.62         3.46 o
  -9   6   4         77.47         71.78         2.27 o
  -8   6   4          0.71          2.38         0.65 o
  -7   6   4        170.11        169.51         3.05 o
  -6   6   4         29.68         28.64         1.18 o
  -5   6   4        422.34        425.33         5.64 o
  -4   6   4          3.66          5.48         0.86 o
  -3   6   4          0.28          0.17         0.44 o
  -2   6   4         19.99         20.53         0.97 o
  -1   6   4          5.30          6.00         0.70 o
   0   6   4          0.54          2.02         0.59 o
   1   6   4          0.90         -0.08         1.28 o
   2   6   4         32.00         31.39         1.99 o
   3   6   4          3.73          2.61         0.63 o
   4   6   4          8.17          9.27         0.92 o
   5   6   4         10.67         15.09         1.90 o
   6   6   4          0.07          0.08         0.92 o
 -11   7   4          0.01         -0.14         0.91 o
 -10   7   4         11.29          9.73         1.33 o
  -9   7   4          1.25          3.21         1.30 o
  -8   7   4          0.01         -0.08         0.83 o
  -7   7   4          0.01          0.02         0.55 o
  -6   7   4        214.76        213.29         3.72 o
  -5   7   4          0.02          0.53         0.56 o
  -4   7   4         25.37         27.82         1.38 o
  -3   7   4         13.78         14.28         1.05 o
  -2   7   4         42.10         51.61         1.74 o
  -1   7   4          6.16          4.17         0.73 o
   0   7   4         10.76          7.53         1.03 o
   1   7   4         19.47         15.94         1.25 o
   2   7   4          9.77         12.21         3.14 o
   3   7   4          1.65          0.81         0.70 o
   4   7   4          4.53          5.68         1.86 o
   5   7   4          1.27          1.37         0.88 o
 -11   8   4          5.31          7.04         1.49 o
 -10   8   4          2.61          1.81         1.53 o
  -9   8   4          2.37          3.52         1.83 o
  -8   8   4          0.76          0.74         0.84 o
  -7   8   4         27.04         23.06         1.62 o
  -6   8   4          7.46         11.33         1.05 o
  -5   8   4         42.26         48.59         1.77 o
  -4   8   4          1.99          1.19         0.70 o
  -3   8   4          7.25          5.86         0.86 o
  -2   8   4          1.11         -0.49         0.59 o
  -1   8   4          3.37          2.11         0.84 o
   0   8   4          0.17          0.33         0.77 o
   1   8   4          2.39          1.53         1.13 o
   2   8   4          6.33          5.69         1.33 o
   3   8   4          9.53          5.84         1.12 o
   4   8   4          6.88          8.24         1.06 o
 -10   9   4          5.46          6.60         2.25 o
  -9   9   4          2.65          3.28         1.88 o
  -8   9   4          5.59          5.65         2.24 o
  -7   9   4          6.91          6.70         1.50 o
  -6   9   4          0.09         -0.62         0.62 o
  -5   9   4          1.46          1.63         0.91 o
  -4   9   4          7.38          7.51         1.12 o
  -3   9   4          7.06          6.80         1.17 o
  -2   9   4          3.15          2.99         1.00 o
  -1   9   4          8.39          8.63         1.26 o
   0   9   4         13.64         12.98         1.82 o
   1   9   4          0.25         -1.01         1.01 o
   2   9   4          5.94          6.02         2.74 o
  -8  10   4          0.00         -1.63         1.63 o
  -7  10   4          1.14          2.14         0.94 o
  -6  10   4          0.38         -0.06         0.83 o
  -5  10   4          1.52          3.56         1.83 o
  -4  10   4          1.49          3.28         1.66 o
  -3  10   4          1.69          1.06         1.22 o
  -2  10   4          7.34          4.94         3.25 o
  -1  10   4          2.79          2.68         1.33 o
   0  10   4          0.75         -0.65         1.16 o
  -6  11   4          2.86          3.17         1.42 o
  -5  11   4          3.79          1.57         1.91 o
  -4  11   4          0.02         -0.96         1.51 o
  -3  11   4          0.39         -0.57         1.40 o
  -2 -12   5          0.38          2.66         1.30 o
  -1 -12   5          1.39          0.57         1.15 o
   0 -12   5          2.29          3.06         2.76 o
   1 -12   5          0.50          0.49         1.35 o
   2 -12   5          7.77          7.18         2.30 o
   3 -12   5          2.30          3.65         1.86 o
   4 -12   5          0.25          0.32         1.67 o
   5 -12   5          0.25         -1.55         1.55 o
  -4 -11   5          3.45          3.74         1.79 o
  -3 -11   5          0.04          2.04         1.09 o
  -2 -11   5          2.96          3.44         1.31 o
  -1 -11   5          0.03         -0.26         1.25 o
   0 -11   5         11.58         12.12         2.71 o
   1 -11   5          3.57          4.90         1.46 o
   2 -11   5         10.09          8.72         2.07 o
   3 -11   5          3.58          2.23         1.70 o
   4 -11   5          0.18          0.78         1.17 o
   5 -11   5          0.13         -0.01         1.84 o
   6 -11   5          0.26         -1.17         1.17 o
   7 -11   5          0.02          1.24         2.05 o
  -6 -10   5          0.62          2.67         1.07 o
  -5 -10   5          5.51          9.27         1.40 o
  -4 -10   5          0.46         -0.27         1.55 o
  -3 -10   5          0.03         -0.81         0.81 o
  -2 -10   5          7.61          6.39         2.11 o
  -1 -10   5         37.94         48.58         2.92 o
   0 -10   5          0.04         -0.91         0.91 o
   1 -10   5          9.66          7.17         1.46 o
   2 -10   5          1.00          0.99         0.89 o
   3 -10   5          0.56          0.18         0.98 o
   4 -10   5          0.00          0.42         1.26 o
   5 -10   5          0.28         -0.71         0.98 o
   6 -10   5          2.20          1.15         1.14 o
   7 -10   5          0.73          2.65         2.37 o
   8 -10   5          0.10         -1.87         1.87 o
  -7  -9   5          0.30         -0.05         0.73 o
  -6  -9   5          0.54          2.17         0.94 o
  -5  -9   5          0.46          0.91         0.86 o
  -4  -9   5          2.87          0.91         1.07 o
  -3  -9   5          7.48          9.65         1.39 o
  -2  -9   5         12.22         10.18         1.43 o
  -1  -9   5          7.37          7.21         1.61 o
   0  -9   5          0.04         -0.03         0.74 o
   1  -9   5         28.39         25.41         1.56 o
   2  -9   5         50.54         55.51         2.37 o
   3  -9   5          8.58          9.24         1.22 o
   4  -9   5         20.63         19.80         3.77 o
   5  -9   5          4.10          2.74         1.21 o
   6  -9   5         29.10         33.31         2.44 o
   7  -9   5          0.69          0.13         1.83 o
   8  -9   5         15.00         14.99         3.15 o
  -8  -8   5          3.89          1.61         0.90 o
  -7  -8   5          0.08          0.06         0.63 o
  -6  -8   5         15.14         13.28         1.09 o
  -5  -8   5         16.11         18.51         1.26 o
  -4  -8   5          0.12          0.25         0.65 o
  -3  -8   5         14.94         15.82         1.22 o
  -2  -8   5         66.63         76.23         2.26 o
  -1  -8   5         60.10         57.92         2.45 o
   0  -8   5          6.37          6.13         0.90 o
   1  -8   5          3.41          2.02         0.76 o
   2  -8   5        135.92        147.39         3.90 o
   3  -8   5         20.79         20.32         1.51 o
   4  -8   5         59.05         59.41         2.79 o
   5  -8   5         49.19         50.11         2.29 o
   6  -8   5         55.68         55.75         2.49 o
   7  -8   5         43.03         45.44         3.08 o
   8  -8   5          0.53          0.67         1.31 o
   9  -8   5          3.97          4.86         2.24 o
  -9  -7   5          0.72          1.49         0.55 o
  -8  -7   5          3.06          2.33         0.65 o
  -7  -7   5          8.17          6.98         0.81 o
  -6  -7   5         23.71         21.59         1.49 o
  -5  -7   5          4.14          4.08         0.72 o
  -4  -7   5          3.03          2.63         0.65 o
  -3  -7   5         39.37         39.26         1.65 o
  -2  -7   5          7.65          9.43         0.66 o
  -1  -7   5          1.05          1.49         0.54 o
   0  -7   5         29.59         27.21         1.27 o
   1  -7   5          3.79          2.30         0.59 o
   2  -7   5         31.51         31.65         1.29 o
   3  -7   5         40.87         40.96         1.62 o
   4  -7   5         28.79         29.61         1.38 o
   5  -7   5         24.46         27.36         1.54 o
   6  -7   5         35.36         36.80         1.77 o
   7  -7   5         23.73         23.39         1.91 o
   8  -7   5          0.13          0.94         1.79 o
   9  -7   5          0.45          1.86         1.00 o
  -9  -6   5          0.01         -0.27         0.47 o
  -8  -6   5          0.03          0.36         0.50 o
  -7  -6   5         16.98         11.00         0.83 o
  -6  -6   5          2.46          2.58         0.58 o
  -5  -6   5          1.78          1.30         0.77 o
  -4  -6   5         14.13         11.88         0.77 o
  -3  -6   5         58.15         61.34         1.33 o
  -2  -6   5         72.47         62.46         1.73 o
  -1  -6   5         19.48         26.91         0.92 o
   0  -6   5          1.80          2.07         0.56 o
   1  -6   5         23.42         21.38         0.93 o
   2  -6   5          3.40          2.70         0.63 o
   3  -6   5         52.90         55.89         1.89 o
   4  -6   5          0.21          0.87         0.68 o
   5  -6   5         99.59         92.44         3.29 o
   6  -6   5         11.55          9.86         1.16 o
   7  -6   5          0.02         -0.81         1.02 o
   8  -6   5          1.84          1.04         1.00 o
   9  -6   5          0.00          0.71         1.40 o
  10  -6   5          0.20          0.81         1.20 o
 -10  -5   5          2.79          3.08         0.70 o
  -9  -5   5          0.19          0.48         0.42 o
  -8  -5   5          7.16          6.79         0.63 o
  -7  -5   5         22.36         21.98         1.06 o
  -6  -5   5          5.14          6.92         0.42 o
  -5  -5   5         13.25         12.01         0.73 o
  -4  -5   5          0.05          0.06         0.33 o
  -3  -5   5         30.59         38.64         1.00 o
  -2  -5   5        188.11        170.12         2.98 o
  -1  -5   5          2.23          3.67         0.48 o
   0  -5   5         24.34         27.71         1.01 o
   1  -5   5        297.92        335.38         6.06 o
   2  -5   5          3.03          3.95         0.64 o
   3  -5   5          3.80          6.56         0.70 o
   4  -5   5        194.24        208.74         3.71 o
   5  -5   5         43.31         36.66         1.78 o
   6  -5   5         22.49         22.29         1.45 o
   7  -5   5          0.85          2.31         1.03 o
   8  -5   5          0.16         -0.33         1.25 o
   9  -5   5          0.07         -1.00         1.00 o
  10  -5   5          1.79          2.72         1.23 o
 -10  -4   5          0.72          0.04         0.39 o
  -9  -4   5          5.09          3.63         0.60 o
  -8  -4   5         32.55         32.19         1.13 o
  -7  -4   5         29.46         24.71         0.83 o
  -6  -4   5         26.83         23.82         0.72 o
  -5  -4   5          0.05         -0.15         0.26 o
  -4  -4   5         73.96         74.77         1.66 o
  -3  -4   5         10.21          9.52         0.57 o
  -2  -4   5        797.37        814.96         9.49 o
  -1  -4   5        427.42        438.30         5.95 o
   0  -4   5         31.73         35.97         1.27 o
   1  -4   5        181.56        223.38         4.04 o
   2  -4   5        219.23        246.44         3.93 o
   3  -4   5         19.78         18.02         0.92 o
   4  -4   5         21.30         21.47         1.01 o
   5  -4   5         51.31         51.79         1.97 o
   6  -4   5          9.13         11.13         2.09 o
   7  -4   5          0.24          1.12         0.85 o
   8  -4   5          0.65          0.30         0.91 o
   9  -4   5          6.71          6.89         1.36 o
  10  -4   5          1.35         -1.00         1.00 o
 -11  -3   5          6.43          7.99         0.66 o
 -10  -3   5         25.30         25.72         1.02 o
  -9  -3   5          0.01          0.06         0.39 o
  -8  -3   5         29.01         28.51         1.70 o
  -7  -3   5          6.25          5.56         0.41 o
  -6  -3   5         35.42         35.33         0.88 o
  -5  -3   5          0.05         -0.05         0.26 o
  -4  -3   5        190.82        212.13         3.00 o
  -3  -3   5         96.18        114.05         3.27 o
  -2  -3   5        242.48        266.74         3.50 o
  -1  -3   5         26.57         28.15         0.96 o
   0  -3   5         94.12         99.43         2.77 o
   1  -3   5         21.66         26.09         0.94 o
   2  -3   5          5.77          4.26         0.52 o
   3  -3   5         33.23         33.13         1.19 o
   4  -3   5         54.63         54.14         1.47 o
   5  -3   5          2.06          2.14         0.51 o
   6  -3   5          2.33          1.44         0.74 o
   7  -3   5          7.39          8.51         1.15 o
   8  -3   5          6.36          5.54         1.43 o
   9  -3   5          2.58          1.03         1.00 o
  10  -3   5          1.77          1.09         0.98 o
 -12  -2   5         14.18         15.12         0.96 o
 -11  -2   5          0.07          1.18         0.57 o
 -10  -2   5         30.20         30.12         1.19 o
  -9  -2   5         40.65         42.81         1.32 o
  -8  -2   5          2.56          1.28         0.42 o
  -7  -2   5         10.50          8.32         0.44 o
  -6  -2   5          0.08          0.07         0.22 o
  -5  -2   5         33.26         29.62         0.93 o
  -4  -2   5         21.44         19.71         0.65 o
  -3  -2   5        143.13        127.18         1.90 o
  -2  -2   5        660.90        588.87         7.59 o
  -1  -2   5          1.85          0.34         0.27 o
   0  -2   5        426.37        481.26         5.48 o
   1  -2   5        162.60        135.71         2.15 o
   2  -2   5          5.50          2.95         0.43 o
   3  -2   5         38.97         41.62         1.10 o
   4  -2   5         23.05         25.72         0.84 o
   5  -2   5          5.80          4.19         0.51 o
   6  -2   5          6.77          8.15         0.78 o
   7  -2   5          3.41          1.96         0.69 o
   8  -2   5          4.30          4.54         1.19 o
   9  -2   5         12.32         14.91         1.18 o
 -12  -1   5         13.92         18.41         1.11 o
 -11  -1   5          6.08          9.14         0.83 o
 -10  -1   5         40.81         43.94         1.47 o
  -9  -1   5         20.26         18.89         0.87 o
  -8  -1   5        174.20        174.05         2.35 o
  -7  -1   5         34.57         32.97         1.10 o
  -6  -1   5          9.90         10.36         0.46 o
  -5  -1   5          3.67          5.32         0.32 o
  -4  -1   5         23.39         30.45         0.87 o
  -3  -1   5        129.29        165.85         2.36 o
  -2  -1   5        616.95        598.81        10.66 o
  -1  -1   5        521.53        472.38         5.30 o
   0  -1   5         10.35          8.74         0.46 o
   1  -1   5        118.02        145.45         2.03 o
   2  -1   5        123.34        130.41         1.91 o
   3  -1   5        108.40        118.63         1.73 o
   4  -1   5          5.94          6.08         0.48 o
   5  -1   5         25.33         28.80         0.96 o
   6  -1   5          7.48          5.75         0.71 o
   7  -1   5          0.61         -0.01         0.58 o
   8  -1   5          0.11         -0.06         0.58 o
   9  -1   5          9.51         11.00         1.17 o
 -12   0   5          0.52          1.41         0.71 o
 -11   0   5         12.70         16.71         1.09 o
 -10   0   5          9.74          7.69         0.80 o
  -9   0   5         59.31         53.55         1.47 o
  -8   0   5         83.86         84.18         1.81 o
  -7   0   5         29.95         29.58         0.87 o
  -6   0   5        390.98        398.32         4.17 o
  -5   0   5         51.99         67.98         1.26 o
  -4   0   5          1.69          1.99         0.29 o
  -3   0   5       1121.74       1308.29        12.52 o
  -2   0   5         17.05         16.02         0.54 o
  -1   0   5       2150.42       2166.73        20.59 o
   0   0   5        113.07        113.28         1.64 o
   1   0   5          0.16          0.35         0.22 o
   2   0   5         18.16         25.63         0.71 o
   3   0   5         13.25         15.15         0.61 o
   4   0   5        156.45        163.93         2.87 o
   5   0   5          9.00          9.20         0.65 o
   6   0   5          0.00          0.17         0.40 o
   7   0   5          0.05          0.17         0.46 o
   8   0   5          1.31          0.74         0.80 o
   9   0   5          4.82          5.68         1.17 o
 -12   1   5          0.57          0.98         0.73 o
 -11   1   5          0.52          0.86         0.67 o
 -10   1   5          1.41          0.52         0.53 o
  -9   1   5        145.43        156.21         2.86 o
  -8   1   5         98.30         94.12         1.99 o
  -7   1   5         40.06         39.43         0.90 o
  -6   1   5         19.38         16.05         0.66 o
  -5   1   5        347.01        344.41         3.51 o
  -4   1   5         20.23         17.95         0.64 o
  -3   1   5         22.31         13.68         0.56 o
  -2   1   5       1201.43       1332.00        14.01 o
  -1   1   5        196.88        179.62         2.43 o
   0   1   5        194.24        191.28         2.32 o
   1   1   5         77.36         87.18         1.41 o
   2   1   5        115.24        101.92         1.45 o
   3   1   5         13.14         13.72         0.63 o
   4   1   5         20.23         23.16         0.76 o
   5   1   5          4.46          3.85         0.56 o
   6   1   5          3.25          3.61         0.67 o
   7   1   5          1.19          2.01         0.63 o
   8   1   5          9.49         10.54         1.32 o
 -12   2   5          2.41          3.37         0.92 o
 -11   2   5          1.48          0.53         0.70 o
 -10   2   5         25.72         27.91         1.35 o
  -9   2   5          1.73          1.57         0.53 o
  -8   2   5         11.04          9.16         0.73 o
  -7   2   5          6.89          6.21         0.49 o
  -6   2   5         73.71         70.66         1.42 o
  -5   2   5          7.07          7.90         0.42 o
  -4   2   5         28.98         29.19         0.72 o
  -3   2   5        118.37         95.96         1.72 o
  -2   2   5        128.58        144.54         2.26 o
  -1   2   5          0.00          1.17         0.24 o
   0   2   5         75.64         59.16         1.20 o
   1   2   5         21.60         27.57         0.69 o
   2   2   5          3.92          2.96         0.34 o
   3   2   5         32.07         29.85         1.09 o
   4   2   5          0.78          0.75         0.45 o
   5   2   5          7.43          7.55         0.74 o
   6   2   5          0.36          0.50         0.55 o
   7   2   5          0.25          0.11         0.63 o
   8   2   5          0.09         -0.68         0.68 o
 -12   3   5          0.06          0.19         0.84 o
 -11   3   5          0.30          0.22         0.87 o
 -10   3   5          4.02          2.44         1.02 o
  -9   3   5          6.30          7.95         0.87 o
  -8   3   5          0.67          1.76         0.50 o
  -7   3   5          5.40          3.88         0.42 o
  -6   3   5          8.03          6.79         0.49 o
  -5   3   5        295.66        269.84         3.16 o
  -4   3   5         46.72         44.24         1.59 o
  -3   3   5         50.56         50.30         1.32 o
  -2   3   5          2.61          3.12         0.30 o
  -1   3   5          3.28          2.55         0.40 o
   0   3   5         97.83         89.61         1.85 o
   1   3   5          6.62          7.08         0.52 o
   2   3   5         21.05         21.86         0.74 o
   3   3   5         11.69         13.06         0.81 o
   4   3   5          0.34          0.72         0.52 o
   5   3   5          4.11          4.24         0.75 o
   6   3   5          1.42          0.44         0.63 o
   7   3   5          1.68          2.24         0.80 o
 -12   4   5          1.66          1.79         0.96 o
 -11   4   5          0.01         -0.51         0.78 o
 -10   4   5          0.02          1.04         0.68 o
  -9   4   5         96.49        101.86         4.46 o
  -8   4   5        135.94        124.18         2.37 o
  -7   4   5          0.05          0.14         0.42 o
  -6   4   5        123.55        121.20         1.85 o
  -5   4   5          5.14          7.67         0.53 o
  -4   4   5        253.09        238.61         3.17 o
  -3   4   5         14.86         17.04         0.75 o
  -2   4   5         40.67         39.51         1.12 o
  -1   4   5          5.56          5.04         0.48 o
   0   4   5         61.84         66.57         1.46 o
   1   4   5          1.80          2.47         0.42 o
   2   4   5          8.29          8.92         0.83 o
   3   4   5         72.71         70.01         2.35 o
   4   4   5         35.89         42.87         1.63 o
   5   4   5          4.85          6.93         0.90 o
   6   4   5          0.70         -0.48         0.58 o
   7   4   5          4.20          6.60         1.00 o
 -12   5   5          0.01          0.11         0.90 o
 -11   5   5          6.28          5.21         1.15 o
 -10   5   5         27.10         28.53         1.68 o
  -9   5   5          0.01          0.55         0.64 o
  -8   5   5        233.42        228.69         3.74 o
  -7   5   5         16.01         15.39         0.80 o
  -6   5   5        273.69        265.04         4.12 o
  -5   5   5        730.98        699.37         7.89 o
  -4   5   5        551.68        524.61         6.66 o
  -3   5   5        646.94        604.59         7.49 o
  -2   5   5          0.82          0.45         0.41 o
  -1   5   5         78.94         72.43         1.81 o
   0   5   5         42.35         46.52         1.78 o
   1   5   5          0.17          0.59         0.52 o
   2   5   5         50.94         50.52         1.72 o
   3   5   5          7.53          8.76         1.54 o
   4   5   5          0.09         -0.62         0.65 o
   5   5   5          1.08          1.87         0.84 o
   6   5   5          0.49          0.09         0.78 o
 -12   6   5          2.62          2.20         1.12 o
 -11   6   5          1.23          0.87         0.96 o
 -10   6   5          1.57          0.81         0.87 o
  -9   6   5          1.30          0.98         0.69 o
  -8   6   5         47.50         44.71         2.48 o
  -7   6   5         70.05         71.61         1.69 o
  -6   6   5          6.45          4.86         0.73 o
  -5   6   5        249.97        231.94         3.61 o
  -4   6   5        317.16        331.39         4.70 o
  -3   6   5        151.87        152.78         2.92 o
  -2   6   5         12.62         11.22         0.83 o
  -1   6   5          0.05         -0.09         0.52 o
   0   6   5         16.86         12.66         1.21 o
   1   6   5         22.61         17.95         1.18 o
   2   6   5         52.15         55.12         1.90 o
   3   6   5          1.32          1.63         0.81 o
   4   6   5          3.51          5.77         1.06 o
   5   6   5          0.20          0.85         0.86 o
 -11   7   5          6.86          8.87         2.79 o
 -10   7   5          1.81          1.96         0.92 o
  -9   7   5          2.81          4.39         1.40 o
  -8   7   5          0.12          0.26         0.67 o
  -7   7   5          0.48          0.02         0.59 o
  -6   7   5          2.61          2.74         0.75 o
  -5   7   5        178.93        172.47         3.57 o
  -4   7   5         12.22         14.07         0.99 o
  -3   7   5          0.12          0.88         0.57 o
  -2   7   5          8.99          7.89         0.89 o
  -1   7   5         10.31          8.65         1.37 o
   0   7   5          2.76          3.18         0.78 o
   1   7   5          4.96          3.05         1.04 o
   2   7   5          0.07          0.43         0.65 o
   3   7   5          3.05          1.24         0.71 o
   4   7   5          0.58          1.05         0.88 o
 -10   8   5          5.34          4.33         2.00 o
  -9   8   5          2.39          1.36         1.75 o
  -8   8   5         13.66         14.13         1.54 o
  -7   8   5          0.08          0.29         0.70 o
  -6   8   5         30.80         32.43         1.55 o
  -5   8   5         15.26         15.46         1.17 o
  -4   8   5          4.34          3.78         0.76 o
  -3   8   5          8.33          7.06         0.85 o
  -2   8   5         27.95         25.23         1.45 o
  -1   8   5          4.59          5.00         0.89 o
   0   8   5          2.05          1.35         0.75 o
   1   8   5          7.18          5.75         1.17 o
   2   8   5          5.57          4.32         1.29 o
   3   8   5          3.88          5.76         0.98 o
  -9   9   5          0.35         -0.01         1.79 o
  -8   9   5          4.14          2.79         2.03 o
  -7   9   5          9.92         11.73         1.28 o
  -6   9   5          3.87          2.47         0.89 o
  -5   9   5          2.87          4.43         0.87 o
  -4   9   5          0.17          0.24         0.78 o
  -3   9   5          0.16          1.28         0.86 o
  -2   9   5         16.24         17.90         1.39 o
  -1   9   5          4.00          5.11         1.37 o
   0   9   5          0.84          2.23         1.00 o
   1   9   5          0.95          1.87         1.07 o
  -7  10   5          3.64          5.16         1.11 o
  -6  10   5          3.52          4.96         1.38 o
  -5  10   5          0.77          2.35         1.16 o
  -4  10   5          0.00          0.51         1.06 o
  -3  10   5          0.46          1.49         0.91 o
  -2  10   5          0.05         -0.55         0.99 o
  -1  10   5          0.27          1.21         1.07 o
  -2 -12   6          0.51          2.01         1.28 o
  -1 -12   6          5.91          5.46         1.62 o
   0 -12   6          0.92          1.07         1.33 o
   1 -12   6          4.99          5.81         2.01 o
   2 -12   6          4.62          3.05         1.92 o
   3 -12   6          2.53          0.11         1.75 o
   4 -12   6          0.04         -1.57         1.57 o
  -4 -11   6          0.37          1.71         1.15 o
  -3 -11   6          1.30          4.20         1.32 o
  -2 -11   6          2.86          2.17         1.25 o
  -1 -11   6          1.41          1.96         1.23 o
   0 -11   6         12.14         15.57         3.07 o
   1 -11   6         14.01         14.84         2.04 o
   2 -11   6          0.79          0.03         1.46 o
   3 -11   6          3.43          4.19         1.82 o
   4 -11   6          0.18         -0.03         1.51 o
   5 -11   6          1.90          2.85         1.41 o
   6 -11   6          0.01         -0.22         2.33 o
  -6 -10   6          2.04          1.81         1.09 o
  -5 -10   6          0.03          0.04         0.83 o
  -4 -10   6          1.47          1.50         0.99 o
  -3 -10   6         15.44         16.97         4.48 o
  -2 -10   6          9.59          9.00         1.53 o
  -1 -10   6          1.47          2.33         1.20 o
   0 -10   6          8.25          9.77         1.69 o
   1 -10   6          0.13          1.16         1.14 o
   2 -10   6          1.72          2.72         1.36 o
   3 -10   6          0.89          0.16         1.46 o
   4 -10   6          0.46          0.49         1.09 o
   5 -10   6          1.26          2.18         1.25 o
   6 -10   6          0.61         -1.25         1.70 o
   7 -10   6         11.50         14.41         3.11 o
  -7  -9   6          0.14         -0.42         1.30 o
  -6  -9   6          4.78          2.88         0.98 o
  -5  -9   6          3.23          6.65         1.18 o
  -4  -9   6          4.82          4.99         1.18 o
  -3  -9   6          1.59          1.27         0.90 o
  -2  -9   6          0.16          0.02         0.83 o
  -1  -9   6          4.28          5.46         1.24 o
   0  -9   6         12.92         12.87         1.64 o
   1  -9   6         14.83         15.09         2.00 o
   2  -9   6          3.93          3.43         0.97 o
   3  -9   6         12.42         14.59         1.72 o
   4  -9   6         31.20         33.34         2.38 o
   5  -9   6          2.51          5.91         1.40 o
   6  -9   6         57.43         59.49         4.64 o
   7  -9   6         11.32          8.14         2.69 o
   8  -9   6         26.01         25.22         3.65 o
  -8  -8   6          5.83          7.65         2.72 o
  -7  -8   6          2.82          2.73         0.77 o
  -6  -8   6          9.66          6.47         0.93 o
  -5  -8   6          0.04          0.96         0.63 o
  -4  -8   6         58.93         55.21         2.15 o
  -3  -8   6         39.85         35.55         2.00 o
  -2  -8   6          1.36          1.69         1.21 o
  -1  -8   6         56.81         58.82         2.37 o
   0  -8   6          2.25          1.18         0.70 o
   1  -8   6         24.11         25.98         1.60 o
   2  -8   6          2.10          2.29         0.82 o
   3  -8   6          9.53          7.45         1.15 o
   4  -8   6          9.11          8.68         2.79 o
   5  -8   6         47.92         45.05         2.63 o
   6  -8   6          1.55          1.20         1.74 o
   7  -8   6         46.40         45.52         4.33 o
   8  -8   6          0.42          3.50         2.09 o
  -9  -7   6          0.01          0.39         0.62 o
  -8  -7   6          7.86          6.90         1.29 o
  -7  -7   6         16.01         13.40         1.03 o
  -6  -7   6          0.60          0.87         0.59 o
  -5  -7   6         51.02         44.26         1.78 o
  -4  -7   6          4.72          6.05         0.85 o
  -3  -7   6         49.24         48.55         3.00 o
  -2  -7   6          0.94         -0.08         0.53 o
  -1  -7   6         52.97         56.70         1.78 o
   0  -7   6          0.01          0.12         0.54 o
   1  -7   6         11.42         10.10         0.89 o
   2  -7   6         57.11         59.55         1.82 o
   3  -7   6         14.53         12.47         1.11 o
   4  -7   6          3.74          3.28         0.97 o
   5  -7   6         32.02         28.75         1.83 o
   6  -7   6         25.96         30.48         6.02 o
   7  -7   6          1.43          1.87         1.41 o
   8  -7   6          8.91          9.17         1.52 o
   9  -7   6          0.10          0.19         1.03 o
 -10  -6   6          0.15         -0.03         0.51 o
  -9  -6   6          3.31          5.20         0.72 o
  -8  -6   6          1.12          2.95         0.62 o
  -7  -6   6          0.37          0.86         0.54 o
  -6  -6   6         17.16         15.47         1.02 o
  -5  -6   6          8.62          7.97         0.83 o
  -4  -6   6          5.12          4.97         0.75 o
  -3  -6   6         32.35         29.26         1.00 o
  -2  -6   6         55.44         61.57         1.66 o
  -1  -6   6         35.59         36.31         1.23 o
   0  -6   6        205.05        206.88         3.60 o
   1  -6   6          2.13          2.31         0.55 o
   2  -6   6          6.32          6.80         0.82 o
   3  -6   6          0.21         -0.67         0.67 o
   4  -6   6          9.37          8.36         1.08 o
   5  -6   6          1.17          0.98         0.76 o
   6  -6   6         45.68         44.40         2.96 o
   7  -6   6          9.16          9.54         1.75 o
   8  -6   6          0.19         -0.13         1.03 o
   9  -6   6          0.92          0.94         1.71 o
 -10  -5   6          0.10         -0.49         0.49 o
  -9  -5   6          0.01          0.23         0.50 o
  -8  -5   6         10.57          9.60         0.82 o
  -7  -5   6          1.56          1.61         0.54 o
  -6  -5   6          0.37         -0.33         0.33 o
  -5  -5   6         45.20         40.18         1.59 o
  -4  -5   6          8.92          8.95         0.43 o
  -3  -5   6         47.73         49.00         1.27 o
  -2  -5   6         55.72         62.16         1.49 o
  -1  -5   6          6.20          4.30         0.94 o
   0  -5   6         14.12         16.91         0.88 o
   1  -5   6         34.85         32.39         1.21 o
   2  -5   6         29.66         19.80         1.15 o
   3  -5   6         20.10         21.27         1.62 o
   4  -5   6          5.04          5.86         0.90 o
   5  -5   6          0.64          1.25         0.75 o
   6  -5   6          0.26          1.40         1.14 o
   7  -5   6          0.03         -0.56         0.86 o
   8  -5   6          3.05          1.62         1.13 o
   9  -5   6          1.04          0.47         1.01 o
 -11  -4   6          9.66          9.28         1.37 o
 -10  -4   6          0.02         -0.44         0.78 o
  -9  -4   6          4.71          3.46         0.61 o
  -8  -4   6         31.15         27.45         1.21 o
  -7  -4   6          1.64          1.14         0.42 o
  -6  -4   6         14.12         12.74         0.62 o
  -5  -4   6          0.56          0.05         0.36 o
  -4  -4   6         11.38          9.01         0.51 o
  -3  -4   6         17.11         19.00         0.89 o
  -2  -4   6         16.25         15.68         0.82 o
  -1  -4   6         77.20         81.60         1.79 o
   0  -4   6         10.81          9.84         0.86 o
   1  -4   6        148.56        148.77         3.32 o
   2  -4   6          4.33          3.88         0.65 o
   3  -4   6         60.73         72.98         2.12 o
   4  -4   6         66.28         68.41         2.34 o
   5  -4   6          0.27         -0.08         0.59 o
   6  -4   6         39.67         41.47         2.02 o
   7  -4   6          2.40          1.55         0.96 o
   8  -4   6          0.65         -0.05         0.91 o
   9  -4   6          0.00          0.57         0.98 o
 -11  -3   6         54.06         58.26         3.00 o
 -10  -3   6         47.29         44.08         1.57 o
  -9  -3   6          2.09          1.95         0.63 o
  -8  -3   6        166.78        167.12         3.04 o
  -7  -3   6          0.88          0.46         0.57 o
  -6  -3   6         26.07         24.97         0.85 o
  -5  -3   6          1.59          2.28         0.41 o
  -4  -3   6          0.58          0.59         0.28 o
  -3  -3   6          9.69         13.33         0.60 o
  -2  -3   6        130.80        119.24         2.14 o
  -1  -3   6          0.63          1.26         0.39 o
   0  -3   6        140.84        150.63         2.70 o
   1  -3   6         56.00         69.53         1.88 o
   2  -3   6        191.84        180.24         3.18 o
   3  -3   6         26.91         23.41         0.95 o
   4  -3   6          2.35          2.95         0.53 o
   5  -3   6         89.10         87.26         2.03 o
   6  -3   6          3.07          2.98         0.73 o
   7  -3   6          6.53          6.62         1.19 o
   8  -3   6          0.00         -0.39         0.86 o
   9  -3   6          1.94          2.03         1.11 o
 -12  -2   6         33.25         40.52         1.59 o
 -11  -2   6          1.38          1.92         0.65 o
 -10  -2   6         14.33         19.35         1.05 o
  -9  -2   6         48.35         48.84         1.36 o
  -8  -2   6        141.90        134.74         2.42 o
  -7  -2   6        135.44        141.04         2.19 o
  -6  -2   6         20.74         24.58         0.78 o
  -5  -2   6          4.50          5.27         0.43 o
  -4  -2   6         12.71         16.48         1.19 o
  -3  -2   6         46.04         43.56         1.04 o
  -2  -2   6          0.00          0.39         0.27 o
  -1  -2   6         59.57         50.05         1.21 o
   0  -2   6         53.22         57.15         1.44 o
   1  -2   6          0.11          1.17         0.38 o
   2  -2   6        277.52        283.43         3.98 o
   3  -2   6         81.56         81.38         1.57 o
   4  -2   6          9.14         11.12         0.71 o
   5  -2   6          3.23          3.69         0.77 o
   6  -2   6          5.49          4.63         0.81 o
   7  -2   6          1.47          2.38         0.77 o
   8  -2   6          0.56         -0.18         0.85 o
   9  -2   6          0.02          0.35         0.69 o
 -12  -1   6          1.63          0.64         0.69 o
 -11  -1   6          3.40          4.65         0.75 o
 -10  -1   6          7.77          9.48         0.78 o
  -9  -1   6          0.36          0.03         0.44 o
  -8  -1   6        455.05        439.30         6.08 o
  -7  -1   6        289.73        297.75         3.93 o
  -6  -1   6         14.57         11.66         0.49 o
  -5  -1   6        213.79        175.99         3.70 o
  -4  -1   6        109.74        110.49         1.71 o
  -3  -1   6         41.12         28.88         0.70 o
  -2  -1   6         57.34         63.67         1.58 o
  -1  -1   6       1374.43       1478.48        16.74 o
   0  -1   6         46.08         35.11         1.00 o
   1  -1   6        185.53        159.78         2.29 o
   2  -1   6        117.45        109.19         1.82 o
   3  -1   6          0.82          0.62         0.43 o
   4  -1   6          0.42         -0.15         0.36 o
   5  -1   6          7.20          9.78         0.90 o
   6  -1   6          6.77          4.56         0.80 o
   7  -1   6          0.95          0.79         0.55 o
   8  -1   6          2.88          3.65         0.81 o
 -12   0   6          2.04          0.86         0.76 o
 -11   0   6          0.24          0.32         0.68 o
 -10   0   6          0.50          0.45         0.52 o
  -9   0   6         59.81         58.41         1.57 o
  -8   0   6         24.47         24.78         1.03 o
  -7   0   6        129.32        127.96         1.75 o
  -6   0   6          2.22          1.25         0.26 o
  -5   0   6         25.45         25.77         0.84 o
  -4   0   6         26.90         38.88         0.92 o
  -3   0   6         97.34         84.97         1.49 o
  -2   0   6         10.03         13.71         0.60 o
  -1   0   6        110.37        130.65         1.91 o
   0   0   6         28.81         23.87         0.73 o
   1   0   6        340.99        333.96         4.33 o
   2   0   6        233.54        219.18         3.17 o
   3   0   6         45.06         48.55         1.16 o
   4   0   6          5.25          4.56         0.60 o
   5   0   6          1.72          3.36         0.60 o
   6   0   6          0.87          0.23         0.51 o
   7   0   6          0.02          0.17         0.51 o
   8   0   6          0.76          1.52         0.85 o
 -12   1   6          5.87          5.55         1.02 o
 -11   1   6          0.19          0.33         0.60 o
 -10   1   6          4.26          3.43         0.65 o
  -9   1   6          6.87          7.20         0.74 o
  -8   1   6         18.65         17.07         0.88 o
  -7   1   6          4.84          4.37         0.42 o
  -6   1   6         94.64         79.73         1.30 o
  -5   1   6         77.32         82.98         1.39 o
  -4   1   6        101.82        100.48         1.69 o
  -3   1   6        317.66        374.18         4.54 o
  -2   1   6         57.51         57.38         1.21 o
  -1   1   6         97.13         97.83         1.66 o
   0   1   6        445.16        470.40         5.90 o
   1   1   6         22.64         21.67         0.70 o
   2   1   6         65.91         70.11         1.31 o
   3   1   6         24.30         22.95         0.83 o
   4   1   6          6.73          6.82         0.69 o
   5   1   6          0.00          0.00         0.45 o
   6   1   6          3.07          2.33         0.60 o
   7   1   6          0.29         -0.23         0.61 o
   8   1   6          0.14          0.75         1.02 o
 -12   2   6          3.01          3.87         0.95 o
 -11   2   6          1.84          2.15         0.96 o
 -10   2   6         16.39         17.72         1.14 o
  -9   2   6         21.65         19.56         1.12 o
  -8   2   6         32.77         33.05         1.30 o
  -7   2   6         69.58         65.68         1.30 o
  -6   2   6          2.64          2.64         0.35 o
  -5   2   6        131.57        128.71         1.91 o
  -4   2   6          3.49          2.29         0.40 o
  -3   2   6          0.31          0.40         0.31 o
  -2   2   6         65.20         76.73         1.58 o
  -1   2   6         92.40         92.14         1.66 o
   0   2   6        165.18        166.54         2.47 o
   1   2   6         31.57         34.45         1.28 o
   2   2   6          3.46          2.44         0.39 o
   3   2   6          8.31          8.83         0.68 o
   4   2   6          8.66          7.67         0.84 o
   5   2   6          2.97          2.78         0.73 o
   6   2   6          0.69         -0.20         0.60 o
   7   2   6          0.01          0.14         0.75 o
 -12   3   6          7.39          8.04         1.15 o
 -11   3   6          6.52          6.57         0.91 o
 -10   3   6          0.01          0.67         0.64 o
  -9   3   6          1.78          2.22         0.67 o
  -8   3   6         14.31         13.87         0.97 o
  -7   3   6          1.96          0.65         0.36 o
  -6   3   6          6.41          5.26         0.45 o
  -5   3   6          1.54          0.78         0.37 o
  -4   3   6        129.22        122.16         2.22 o
  -3   3   6          5.78          6.86         0.62 o
  -2   3   6         38.81         33.90         0.89 o
  -1   3   6         13.36         10.85         0.70 o
   0   3   6         12.00         12.09         0.71 o
   1   3   6          9.73          8.74         0.70 o
   2   3   6          6.59          6.33         0.73 o
   3   3   6         15.34         15.52         1.04 o
   4   3   6          0.61          0.48         0.57 o
   5   3   6          0.54         -0.27         0.60 o
   6   3   6          0.13         -0.58         0.58 o
   7   3   6          0.01         -0.51         0.69 o
 -12   4   6          2.31          2.32         0.96 o
 -11   4   6          2.17          3.08         0.92 o
 -10   4   6          0.18          0.54         0.63 o
  -9   4   6          4.05          3.98         0.78 o
  -8   4   6          1.17          1.22         0.51 o
  -7   4   6         19.04         18.01         0.82 o
  -6   4   6         63.57         62.82         1.41 o
  -5   4   6         51.57         51.50         1.63 o
  -4   4   6        313.47        294.37         4.61 o
  -3   4   6        350.38        348.80         5.26 o
  -2   4   6        508.38        493.97         6.98 o
  -1   4   6        165.34        163.44         3.32 o
   0   4   6         55.53         55.51         1.85 o
   1   4   6         12.19         10.37         0.87 o
   2   4   6         16.85         15.70         1.29 o
   3   4   6         13.65         14.65         1.29 o
   4   4   6          3.05          2.31         0.84 o
   5   4   6          1.78          1.99         0.90 o
   6   4   6          0.33          1.25         0.79 o
 -12   5   6          0.00          0.15         2.23 o
 -11   5   6          2.92          3.43         1.03 o
 -10   5   6         11.23         13.27         1.37 o
  -9   5   6          2.25          4.15         0.79 o
  -8   5   6          2.11          3.31         0.62 o
  -7   5   6         21.04         22.64         1.02 o
  -6   5   6        454.48        426.58         6.21 o
  -5   5   6        166.21        172.38         2.86 o
  -4   5   6         39.88         38.22         1.23 o
  -3   5   6        746.97        716.20         8.84 o
  -2   5   6          2.72          4.92         0.69 o
  -1   5   6        261.46        246.35         4.08 o
   0   5   6         17.94         16.64         1.06 o
   1   5   6         30.79         28.53         2.59 o
   2   5   6         67.37         64.32         2.48 o
   3   5   6         11.46          7.83         1.18 o
   4   5   6          4.67          5.19         1.27 o
   5   5   6          0.86         -0.09         0.89 o
 -11   6   6          0.78          3.99         1.35 o
 -10   6   6          0.03          0.77         1.10 o
  -9   6   6          8.64          8.33         1.59 o
  -8   6   6          1.13          0.39         0.53 o
  -7   6   6         15.49         15.14         0.90 o
  -6   6   6          0.94         -0.47         0.47 o
  -5   6   6          4.72          5.67         0.72 o
  -4   6   6          7.31          9.87         0.81 o
  -3   6   6         22.23         17.02         0.94 o
  -2   6   6         72.82         74.87         1.79 o
  -1   6   6         12.87         13.40         0.95 o
   0   6   6         50.63         49.93         1.88 o
   1   6   6         15.16         11.65         1.31 o
   2   6   6          5.97          5.00         1.21 o
   3   6   6          2.51          2.35         0.95 o
   4   6   6          0.04         -0.63         0.79 o
 -11   7   6          1.62          0.26         1.86 o
 -10   7   6          0.56          1.83         1.67 o
  -9   7   6          0.06          0.72         1.54 o
  -8   7   6          0.06         -0.45         1.24 o
  -7   7   6         27.65         25.60         1.24 o
  -6   7   6         71.58         70.77         2.92 o
  -5   7   6         29.85         30.48         1.33 o
  -4   7   6          7.08          8.41         0.87 o
  -3   7   6          5.72          5.62         0.73 o
  -2   7   6          0.74          0.69         0.63 o
  -1   7   6          0.78          0.23         0.61 o
   0   7   6          9.08         10.69         0.98 o
   1   7   6          0.06         -0.53         0.63 o
   2   7   6          0.94          1.45         0.94 o
   3   7   6          4.79          7.48         1.68 o
 -10   8   6          5.76          9.63         2.67 o
  -9   8   6          2.29          2.77         1.96 o
  -8   8   6          7.64          7.44         2.25 o
  -7   8   6          3.95          2.46         0.80 o
  -6   8   6          4.98          4.80         0.88 o
  -5   8   6          0.52          0.31         0.61 o
  -4   8   6          4.73          4.40         0.94 o
  -3   8   6          0.95          0.05         0.78 o
  -2   8   6          1.59          0.49         0.72 o
  -1   8   6          1.71          1.60         0.76 o
   0   8   6          2.18          3.74         0.92 o
   1   8   6          2.25          2.19         0.88 o
   2   8   6          2.09          2.12         1.70 o
  -8   9   6          6.61          7.73         2.34 o
  -7   9   6          0.75          0.85         0.84 o
  -6   9   6         18.32         17.06         1.36 o
  -5   9   6         11.99         13.13         2.78 o
  -4   9   6          1.57          2.99         1.30 o
  -3   9   6          0.09         -0.64         0.78 o
  -2   9   6          1.02          0.99         0.84 o
  -1   9   6          2.60          2.46         1.05 o
   0   9   6          0.87          2.02         0.96 o
  -5  10   6         14.25         18.21         4.79 o
  -1 -12   7          3.38          3.79         1.57 o
   0 -12   7          0.20         -0.58         1.69 o
   1 -12   7          0.23          0.66         1.67 o
   2 -12   7          4.14          3.65         2.08 o
   3 -12   7          0.01          2.82         1.95 o
  -4 -11   7          0.02          0.60         1.05 o
  -3 -11   7          0.40         -0.64         0.94 o
  -2 -11   7          0.98          1.59         1.28 o
  -1 -11   7          2.50          2.93         3.43 o
   0 -11   7          0.02          0.47         2.98 o
   1 -11   7          0.39         -1.16         1.46 o
   2 -11   7          0.31          0.76         1.36 o
   3 -11   7          0.56         -0.25         1.62 o
   4 -11   7          0.59          2.12         1.74 o
   5 -11   7          1.93          2.43         1.46 o
  -6 -10   7          0.23         -0.87         1.53 o
  -5 -10   7          1.50          0.43         2.13 o
  -4 -10   7          0.73         -0.65         0.83 o
  -3 -10   7          1.45          1.29         1.15 o
  -2 -10   7          6.67          2.71         1.18 o
  -1 -10   7          0.14          0.04         1.04 o
   0 -10   7          0.84          0.46         1.14 o
   1 -10   7          1.38          3.29         2.71 o
   2 -10   7          0.06         -0.90         1.17 o
   3 -10   7          2.01          1.37         1.19 o
   4 -10   7          0.22         -0.56         1.09 o
   5 -10   7          2.39          3.05         1.39 o
   6 -10   7          2.89          6.73         2.50 o
  -7  -9   7          0.03         -0.75         0.79 o
  -6  -9   7          0.56          0.32         0.83 o
  -5  -9   7          0.62          2.07         1.04 o
  -4  -9   7          1.88         -0.22         0.77 o
  -3  -9   7          2.60          2.46         1.06 o
  -2  -9   7          9.38          9.22         1.44 o
  -1  -9   7          8.59          7.96         1.37 o
   0  -9   7         14.90         14.09         1.76 o
   1  -9   7          0.02          0.01         0.78 o
   2  -9   7          2.54          5.07         1.42 o
   3  -9   7          4.53          3.42         1.59 o
   4  -9   7          2.51          3.13         2.22 o
   5  -9   7          2.23         -0.09         1.84 o
   6  -9   7          0.03          4.60         2.24 o
   7  -9   7         10.28          9.68         2.91 o
  -8  -8   7          4.87          4.90         1.07 o
  -7  -8   7          0.00          0.39         0.78 o
  -6  -8   7          4.88          5.66         1.09 o
  -5  -8   7         34.94         31.05         4.85 o
  -4  -8   7         17.57         15.15         1.78 o
  -3  -8   7         48.87         47.39         2.51 o
  -2  -8   7          0.01         -0.76         0.76 o
  -1  -8   7         15.46          8.87         1.38 o
   0  -8   7          5.39          5.23         0.97 o
   1  -8   7          2.16          2.41         0.87 o
   2  -8   7         14.83         15.09         1.42 o
   3  -8   7          8.57          8.48         1.94 o
   4  -8   7          3.58          3.00         1.49 o
   5  -8   7          0.29          0.56         1.04 o
   6  -8   7          1.05         -1.15         1.55 o
   7  -8   7          1.08          1.21         1.95 o
   8  -8   7          6.00         -0.50         2.07 o
  -9  -7   7          3.15          4.80         0.83 o
  -8  -7   7          1.19          1.60         0.71 o
  -7  -7   7          0.28          1.15         0.95 o
  -6  -7   7          0.69          1.48         0.68 o
  -5  -7   7         25.77         28.52         1.52 o
  -4  -7   7         17.94         16.68         1.25 o
  -3  -7   7         34.42         27.63         1.55 o
  -2  -7   7          8.30         11.31         1.01 o
  -1  -7   7         36.03         35.39         1.69 o
   0  -7   7         34.88         29.87         2.54 o
   1  -7   7         13.74         14.02         1.25 o
   2  -7   7         19.88         21.00         1.51 o
   3  -7   7          0.55          0.55         1.11 o
   4  -7   7          0.33         -0.33         0.79 o
   5  -7   7          0.11          1.90         1.10 o
   6  -7   7          7.94          5.57         2.15 o
   7  -7   7          0.79         -0.04         1.83 o
   8  -7   7          0.13          0.64         1.28 o
 -10  -6   7          0.09          0.09         1.20 o
  -9  -6   7          1.28         -0.20         1.18 o
  -8  -6   7          2.72          1.11         0.62 o
  -7  -6   7          0.14          0.36         0.57 o
  -6  -6   7         13.83         14.10         1.07 o
  -5  -6   7         14.28         12.22         1.46 o
  -4  -6   7          0.05         -0.54         0.54 o
  -3  -6   7          2.57          1.39         0.69 o
  -2  -6   7          0.82         -0.39         0.45 o
  -1  -6   7          0.69          0.97         0.77 o
   0  -6   7         30.49         28.20         1.34 o
   1  -6   7          2.60          2.97         0.74 o
   2  -6   7         24.20         24.06         2.19 o
   3  -6   7         24.23         22.54         1.56 o
   4  -6   7          0.07          0.16         0.82 o
   5  -6   7          5.17          4.20         1.08 o
   6  -6   7          1.62          1.59         1.35 o
   7  -6   7          0.85          1.14         1.03 o
   8  -6   7          1.02          0.06         0.95 o
 -10  -5   7          1.67          0.50         0.63 o
  -9  -5   7          0.06          0.21         0.56 o
  -8  -5   7          4.80          5.26         0.76 o
  -7  -5   7          1.57          1.25         0.60 o
  -6  -5   7          4.13          3.36         0.69 o
  -5  -5   7          0.17         -0.80         0.80 o
  -4  -5   7          7.49          5.94         0.58 o
  -3  -5   7         45.14         42.20         1.26 o
  -2  -5   7          0.15         -0.34         0.34 o
  -1  -5   7          1.52          1.32         0.49 o
   0  -5   7          5.77          6.91         0.70 o
   1  -5   7         19.07         13.20         1.01 o
   2  -5   7         17.74         18.54         1.22 o
   3  -5   7          4.27          3.16         0.85 o
   4  -5   7          5.07          4.84         0.99 o
   5  -5   7         13.87         15.08         1.37 o
   6  -5   7         12.30         14.55         1.58 o
   7  -5   7          3.64          3.33         1.38 o
   8  -5   7          3.08          2.31         1.15 o
 -11  -4   7         14.78         15.98         1.09 o
 -10  -4   7          4.17          4.29         0.78 o
  -9  -4   7         18.96         21.72         1.55 o
  -8  -4   7         14.97         12.15         1.39 o
  -7  -4   7         60.86         54.74         2.26 o
  -6  -4   7         83.67         78.43         3.52 o
  -5  -4   7          7.82          6.21         0.90 o
  -4  -4   7         48.75         45.95         1.25 o
  -3  -4   7         64.96         65.29         1.56 o
  -2  -4   7         55.84         59.91         1.72 o
  -1  -4   7          4.20          4.70         0.60 o
   0  -4   7         45.55         48.03         1.56 o
   1  -4   7        121.56        120.29         2.90 o
   2  -4   7         11.34         14.04         1.05 o
   3  -4   7         11.08         12.85         1.16 o
   4  -4   7         30.25         32.48         1.96 o
   5  -4   7          3.11          2.87         0.89 o
   6  -4   7         22.71         21.94         1.71 o
   7  -4   7         10.53          7.82         1.34 o
   8  -4   7          7.26          9.00         1.56 o
 -11  -3   7          0.95          0.36         0.65 o
 -10  -3   7         39.57         41.24         1.69 o
  -9  -3   7         54.12         56.70         1.94 o
  -8  -3   7         85.04         82.80         2.02 o
  -7  -3   7        182.94        179.56         3.37 o
  -6  -3   7       1168.72       1160.03        19.17 o
  -5  -3   7          1.00          1.11         0.40 o
  -4  -3   7         94.37         83.51         1.75 o
  -3  -3   7        428.81        429.89         5.52 o
  -2  -3   7         53.71         56.53         1.50 o
  -1  -3   7          7.75          7.77         0.66 o
   0  -3   7        556.12        549.95         8.57 o
   1  -3   7          2.12          2.60         0.61 o
   2  -3   7          5.13          7.64         0.67 o
   3  -3   7          0.01         -0.46         0.46 o
   4  -3   7         10.48         10.69         0.83 o
   5  -3   7          2.10          3.01         0.97 o
   6  -3   7          7.08          6.58         1.39 o
   7  -3   7         10.42          8.41         1.34 o
   8  -3   7          0.00          0.69         0.99 o
 -11  -2   7          2.16          3.09         0.77 o
 -10  -2   7         30.01         29.72         1.48 o
  -9  -2   7          0.95          0.22         0.52 o
  -8  -2   7          5.84          7.99         0.74 o
  -7  -2   7        401.61        393.33         5.64 o
  -6  -2   7        129.47        125.44         2.04 o
  -5  -2   7        492.83        511.79         7.83 o
  -4  -2   7         13.58         14.00         0.70 o
  -3  -2   7        175.00        163.78         3.14 o
  -2  -2   7         40.63         43.99         1.30 o
  -1  -2   7        180.73        195.66         3.04 o
   0  -2   7         42.61         40.30         1.29 o
   1  -2   7         13.68         15.23         0.79 o
   2  -2   7          1.84          1.26         0.39 o
   3  -2   7         17.84         14.85         0.88 o
   4  -2   7          1.12          0.21         0.45 o
   5  -2   7         22.48         22.59         1.33 o
   6  -2   7          2.96          4.19         0.89 o
   7  -2   7          0.81          1.40         0.76 o
   8  -2   7          0.54         -0.29         0.69 o
 -12  -1   7          2.03          1.79         1.90 o
 -11  -1   7          1.16          1.71         0.70 o
 -10  -1   7          0.07          0.95         0.55 o
  -9  -1   7          5.90          6.09         0.67 o
  -8  -1   7          5.63          4.07         0.66 o
  -7  -1   7        244.11        239.24         3.84 o
  -6  -1   7        154.15        130.47         2.15 o
  -5  -1   7          5.98          7.04         0.51 o
  -4  -1   7         32.93         31.38         1.80 o
  -3  -1   7         84.94         74.28         1.30 o
  -2  -1   7         38.10         34.95         1.19 o
  -1  -1   7        282.35        292.04         4.45 o
   0  -1   7         16.21         16.15         1.06 o
   1  -1   7         85.83         98.87         1.74 o
   2  -1   7          9.85         11.11         0.67 o
   3  -1   7         36.99         39.18         1.30 o
   4  -1   7          3.60          2.43         0.67 o
   5  -1   7          0.54         -0.07         0.61 o
   6  -1   7          1.22          0.05         0.60 o
   7  -1   7          0.03         -0.55         0.55 o
   8  -1   7          0.25          0.17         0.71 o
 -12   0   7          0.10          1.45         0.79 o
 -11   0   7          1.75          0.81         0.63 o
 -10   0   7          0.31          0.49         0.57 o
  -9   0   7         18.84         20.38         1.16 o
  -8   0   7        123.20        117.11         2.34 o
  -7   0   7         23.71         24.93         0.99 o
  -6   0   7         47.95         49.45         1.12 o
  -5   0   7          0.38          0.02         0.29 o
  -4   0   7         88.37         86.35         1.72 o
  -3   0   7         47.23         49.54         1.56 o
  -2   0   7          1.75          2.88         0.43 o
  -1   0   7        169.38        179.04         2.46 o
   0   0   7         15.22         18.31         0.65 o
   1   0   7        253.64        244.76         3.08 o
   2   0   7         82.80         81.13         1.69 o
   3   0   7          8.76          9.82         0.68 o
   4   0   7         19.30         18.66         1.12 o
   5   0   7         12.54         10.37         0.89 o
   6   0   7         15.27         16.12         1.09 o
   7   0   7          0.07          0.07         0.60 o
 -12   1   7          0.22          1.09         0.82 o
 -11   1   7          9.47          9.60         0.98 o
 -10   1   7         35.03         37.04         1.84 o
  -9   1   7          4.47          3.98         1.09 o
  -8   1   7          2.26          2.47         0.58 o
  -7   1   7          0.05          0.40         0.33 o
  -6   1   7         23.67         23.38         0.96 o
  -5   1   7         32.37         27.97         1.19 o
  -4   1   7        289.80        262.13         3.52 o
  -3   1   7         33.47         29.62         0.94 o
  -2   1   7         12.95         12.65         0.71 o
  -1   1   7          3.09          4.32         0.53 o
   0   1   7        145.65        156.87         2.28 o
   1   1   7          0.29          0.43         0.34 o
   2   1   7         50.76         53.62         1.40 o
   3   1   7          3.39          3.74         0.60 o
   4   1   7         39.26         39.52         1.46 o
   5   1   7          7.34          6.32         0.79 o
   6   1   7          2.59          2.18         0.77 o
   7   1   7          1.08          1.28         0.81 o
 -12   2   7          6.19          6.72         1.11 o
 -11   2   7          7.53          8.40         0.95 o
 -10   2   7         13.53         11.75         1.12 o
  -9   2   7          0.20          0.83         0.56 o
  -8   2   7         57.80         54.08         1.66 o
  -7   2   7         21.94         25.91         0.88 o
  -6   2   7          0.19          0.11         0.29 o
  -5   2   7         43.44         38.58         1.18 o
  -4   2   7         14.49         13.36         0.75 o
  -3   2   7          6.26          4.12         0.59 o
  -2   2   7         14.70         13.80         0.92 o
  -1   2   7         81.47         72.37         1.52 o
   0   2   7          9.76         11.21         0.79 o
   1   2   7          3.38          4.01         0.50 o
   2   2   7          4.77          4.91         0.64 o
   3   2   7         32.52         29.54         1.39 o
   4   2   7          1.97          1.29         0.95 o
   5   2   7          3.36          2.90         0.82 o
   6   2   7          0.16          0.90         0.73 o
 -12   3   7          0.01          0.34         1.57 o
 -11   3   7          2.51          3.72         1.21 o
 -10   3   7          0.29          1.28         0.92 o
  -9   3   7         41.21         39.65         1.55 o
  -8   3   7         35.89         37.42         1.26 o
  -7   3   7         64.28         56.55         1.32 o
  -6   3   7          9.50         12.15         0.81 o
  -5   3   7          0.09         -0.07         0.62 o
  -4   3   7          6.76          4.61         0.68 o
  -3   3   7        385.22        345.26         5.26 o
  -2   3   7        326.98        315.63         4.92 o
  -1   3   7         19.33         21.55         1.17 o
   0   3   7          3.15          4.57         0.71 o
   1   3   7          5.27          5.66         0.75 o
   2   3   7          3.28          3.54         0.87 o
   3   3   7          8.57          6.36         0.88 o
   4   3   7         18.16         18.70         1.29 o
   5   3   7          0.25         -0.17         0.70 o
   6   3   7          0.06         -0.16         0.72 o
 -12   4   7          0.03          0.67         1.16 o
 -11   4   7          0.84         -0.08         1.10 o
 -10   4   7          4.78          3.77         1.33 o
  -9   4   7          1.59          0.87         0.71 o
  -8   4   7         68.86         65.52         2.04 o
  -7   4   7          0.59         -0.35         0.46 o
  -6   4   7          6.88          7.71         0.80 o
  -5   4   7         17.48         16.60         0.97 o
  -4   4   7         25.43         21.21         1.11 o
  -3   4   7         38.13         38.35         1.42 o
  -2   4   7          5.20          5.59         0.85 o
  -1   4   7        374.40        373.76         6.36 o
   0   4   7         19.41         20.60         1.21 o
   1   4   7         68.85         73.06         2.64 o
   2   4   7         25.98         25.15         1.67 o
   3   4   7         30.67         29.97         1.85 o
   4   4   7         18.68         21.32         1.68 o
   5   4   7          0.02         -0.22         0.84 o
 -11   5   7          4.98          2.65         1.30 o
 -10   5   7          0.74          0.41         2.30 o
  -9   5   7         10.29          6.58         1.47 o
  -8   5   7          8.43          7.40         0.92 o
  -7   5   7          6.06          4.61         0.73 o
  -6   5   7          5.99          6.00         0.77 o
  -5   5   7         24.65         25.45         1.20 o
  -4   5   7        254.10        241.59         4.48 o
  -3   5   7         51.16         52.14         2.76 o
  -2   5   7         10.32         12.02         1.25 o
  -1   5   7        239.10        235.30         4.59 o
   0   5   7         29.88         31.74         2.99 o
   1   5   7         61.10         60.18         2.51 o
   2   5   7         81.36         88.47         3.10 o
   3   5   7          6.19          5.93         1.21 o
   4   5   7          3.26          1.30         0.97 o
 -11   6   7         11.28         11.08         1.95 o
 -10   6   7          3.20          3.33         1.99 o
  -9   6   7          9.68          9.08         1.83 o
  -8   6   7         21.12         20.79         1.73 o
  -7   6   7          2.50          3.73         0.95 o
  -6   6   7          9.94         10.10         1.00 o
  -5   6   7          0.06          0.43         0.85 o
  -4   6   7         13.03         12.18         1.06 o
  -3   6   7         87.83         89.43         2.28 o
  -2   6   7         20.02         19.68         2.22 o
  -1   6   7         14.07         16.75         1.52 o
   0   6   7          6.93          6.86         1.19 o
   1   6   7          0.43          0.49         0.86 o
   2   6   7          5.52          7.05         1.24 o
   3   6   7          1.23         -0.13         0.93 o
 -10   7   7          0.64          0.42         1.53 o
  -9   7   7          3.60          3.70         1.83 o
  -8   7   7          2.46          1.82         1.05 o
  -7   7   7          0.52          0.91         0.81 o
  -6   7   7          4.24          5.29         1.43 o
  -5   7   7          4.86          3.03         0.72 o
  -4   7   7          7.91         10.95         0.96 o
  -3   7   7         14.29         14.31         1.21 o
  -2   7   7          2.63          2.57         0.75 o
  -1   7   7          2.48          2.49         0.88 o
   0   7   7          2.48          3.41         1.10 o
   1   7   7          0.00          0.07         0.92 o
   2   7   7          2.29          1.36         1.06 o
  -9   8   7          0.68         -1.21         1.67 o
  -8   8   7          0.48         -0.95         0.95 o
  -7   8   7          0.00         -0.98         0.98 o
  -6   8   7          9.94         11.02         1.16 o
  -5   8   7          0.48         -0.12         0.69 o
  -4   8   7         37.99         36.88         2.40 o
  -3   8   7         12.82         14.79         1.48 o
  -2   8   7          0.04          0.94         0.80 o
  -1   8   7          0.95          0.68         0.89 o
   0   8   7          3.15          3.87         1.26 o
  -7   9   7          1.56          0.67         1.22 o
  -6   9   7          5.05          7.62         1.34 o
  -5   9   7          8.40          7.65         1.35 o
  -4   9   7          3.98          4.78         1.23 o
  -3   9   7          5.64          8.98         1.49 o
   1 -12   8          1.81          1.49         2.00 o
  -3 -11   8          0.15          0.55         1.15 o
  -2 -11   8          1.93          3.35         1.39 o
  -1 -11   8          1.61          4.23         1.77 o
   0 -11   8          1.89          4.72         1.87 o
   1 -11   8          0.50         -0.99         1.41 o
   2 -11   8          2.88          2.99         1.74 o
   3 -11   8          7.05          5.86         2.30 o
   4 -11   8          0.36          0.93         1.78 o
  -5 -10   8          2.22          3.54         1.59 o
  -4 -10   8          0.29         -0.30         0.94 o
  -3 -10   8          1.28          1.08         1.14 o
  -2 -10   8          1.78          1.34         1.23 o
  -1 -10   8          3.02          5.56         1.44 o
   0 -10   8          8.44         13.39         4.69 o
   1 -10   8          0.58          0.07         1.38 o
   2 -10   8         14.35         13.60         2.57 o
   3 -10   8          0.07         -1.05         1.34 o
   4 -10   8          1.11         -0.57         1.05 o
   5 -10   8          0.18         -1.86         1.86 o
  -7  -9   8          0.00         -0.89         1.26 o
  -6  -9   8          0.01          0.81         0.93 o
  -5  -9   8          0.33          0.18         0.86 o
  -4  -9   8          8.56         10.84         1.53 o
  -3  -9   8         25.23         25.45         3.90 o
  -2  -9   8          0.54          2.86         1.18 o
  -1  -9   8          3.49          5.43         1.33 o
   0  -9   8          2.84          2.35         1.18 o
   1  -9   8          0.09          0.25         1.02 o
   2  -9   8          0.04          0.32         1.00 o
   3  -9   8          0.03          0.43         1.07 o
   4  -9   8          0.48         -0.54         1.07 o
   5  -9   8          0.19          2.33         2.00 o
   6  -9   8          0.01          1.13         1.90 o
  -8  -8   8          0.55         -0.81         0.81 o
  -7  -8   8          0.60         -0.09         0.80 o
  -6  -8   8          0.75          0.91         0.88 o
  -5  -8   8          2.78          2.65         1.05 o
  -4  -8   8          0.64          1.30         0.91 o
  -3  -8   8         10.48          7.80         1.36 o
  -2  -8   8          4.89          1.44         1.05 o
  -1  -8   8         57.89         55.72         2.90 o
   0  -8   8          4.54          5.90         1.67 o
   1  -8   8         40.93         40.36         2.49 o
   2  -8   8          5.88          2.81         1.16 o
   3  -8   8          1.04          0.59         0.92 o
   4  -8   8          2.15          2.64         1.27 o
   5  -8   8          0.00         -1.37         1.69 o
   6  -8   8          2.35          0.74         1.95 o
   7  -8   8          0.37          0.71         1.87 o
  -9  -7   8          0.38         -0.80         1.41 o
  -8  -7   8          0.69          1.74         1.15 o
  -7  -7   8          1.79          0.69         0.74 o
  -6  -7   8          1.06         -0.13         1.67 o
  -5  -7   8          0.02          0.15         0.71 o
  -4  -7   8          0.00          0.27         0.77 o
  -3  -7   8         56.28         49.01         2.54 o
  -2  -7   8          1.67         -0.08         0.80 o
  -1  -7   8         10.99          7.57         1.08 o
   0  -7   8         14.50         12.32         2.05 o
   1  -7   8          6.94          6.22         1.07 o
   2  -7   8          7.03          6.41         1.26 o
   3  -7   8          0.00         -0.88         1.17 o
   4  -7   8          0.05          0.68         1.02 o
   5  -7   8          0.09         -0.95         1.58 o
   6  -7   8          0.57          1.83         2.04 o
   7  -7   8          0.00          0.50         2.21 o
  -9  -6   8          1.63          0.73         1.48 o
  -8  -6   8          0.11          0.98         0.68 o
  -7  -6   8          8.99          8.42         1.01 o
  -6  -6   8          0.01         -0.54         0.54 o
  -5  -6   8          2.54          1.64         0.88 o
  -4  -6   8          3.26          2.25         0.90 o
  -3  -6   8         24.91         22.00         2.61 o
  -2  -6   8         53.59         45.39         2.97 o
  -1  -6   8          1.85          1.99         0.83 o
   0  -6   8          9.36          9.47         1.12 o
   1  -6   8          6.03          7.86         1.11 o
   2  -6   8          0.05          0.05         0.82 o
   3  -6   8          2.70          3.82         1.14 o
   4  -6   8          0.01          0.06         0.81 o
   5  -6   8          0.05         -0.80         1.12 o
   6  -6   8          0.10          0.55         0.99 o
   7  -6   8          1.13         -0.63         1.27 o
 -10  -5   8          3.55          3.63         1.13 o
  -9  -5   8          4.18          4.36         0.82 o
  -8  -5   8          1.94          1.10         0.93 o
  -7  -5   8          2.38          1.91         0.71 o
  -6  -5   8         55.16         50.57         2.49 o
  -5  -5   8         19.37         17.64         1.40 o
  -4  -5   8         51.34         52.93         3.22 o
  -3  -5   8         11.81         10.72         0.94 o
  -2  -5   8         25.42         26.25         1.47 o
  -1  -5   8          0.28         -0.04         0.59 o
   0  -5   8          0.38          1.54         0.69 o
   1  -5   8          6.64          7.41         0.92 o
   2  -5   8          5.88          5.28         1.04 o
   3  -5   8          0.05          1.64         0.83 o
   4  -5   8          2.06          0.93         0.82 o
   5  -5   8          0.08          0.23         0.88 o
   6  -5   8          2.92          3.05         1.13 o
   7  -5   8          1.93          0.47         1.08 o
 -10  -4   8          3.89          5.03         0.85 o
  -9  -4   8         11.69          9.84         1.00 o
  -8  -4   8          6.42          5.15         0.86 o
  -7  -4   8          5.40          4.44         0.70 o
  -6  -4   8        163.15        155.59         4.98 o
  -5  -4   8          0.03          0.04         0.73 o
  -4  -4   8        769.56        793.54        11.78 o
  -3  -4   8          0.01         -0.13         0.55 o
  -2  -4   8          4.57          2.24         0.64 o
  -1  -4   8         76.09         80.05         2.03 o
   0  -4   8        118.38        126.58         3.00 o
   1  -4   8          4.55          3.92         0.79 o
   2  -4   8         22.31         20.80         1.46 o
   3  -4   8          6.51          4.81         0.96 o
   4  -4   8          0.40          0.65         0.64 o
   5  -4   8          1.03          1.76         0.87 o
   6  -4   8          0.15         -0.71         0.85 o
   7  -4   8          4.39          6.25         1.38 o
 -11  -3   8          0.97          3.83         0.93 o
 -10  -3   8          0.00          0.56         0.72 o
  -9  -3   8         12.32         11.48         1.03 o
  -8  -3   8        108.84        110.71         2.57 o
  -7  -3   8          2.21          2.28         0.61 o
  -6  -3   8         60.15         60.01         3.74 o
  -5  -3   8        794.95        807.35        20.86 o
  -4  -3   8        200.99        200.58         5.99 o
  -3  -3   8        268.76        275.61         4.85 o
  -2  -3   8         28.54         25.80         1.11 o
  -1  -3   8        184.94        187.22         3.76 o
   0  -3   8        170.31        166.83         3.55 o
   1  -3   8        132.60        144.50         2.92 o
   2  -3   8          1.06          1.62         0.99 o
   3  -3   8          5.31          5.62         0.74 o
   4  -3   8          4.18          5.24         0.88 o
   5  -3   8          0.28          0.65         0.69 o
   6  -3   8          0.00          0.74         0.76 o
   7  -3   8          0.01         -0.08         0.97 o
 -11  -2   8          2.91          3.16         0.96 o
 -10  -2   8          1.96          2.74         1.07 o
  -9  -2   8          7.74          9.00         0.86 o
  -8  -2   8         10.02         10.55         0.89 o
  -7  -2   8         34.40         32.60         1.35 o
  -6  -2   8          1.75          2.81         0.61 o
  -5  -2   8        146.17        136.57         2.59 o
  -4  -2   8         72.89         71.26         1.92 o
  -3  -2   8         51.84         52.07         1.52 o
  -2  -2   8        195.51        198.71         3.18 o
  -1  -2   8         12.48         13.91         0.87 o
   0  -2   8         77.25         77.06         1.94 o
   1  -2   8        116.69        114.28         2.17 o
   2  -2   8          4.42          5.17         0.64 o
   3  -2   8          7.62          7.38         0.76 o
   4  -2   8          1.00          2.51         0.75 o
   5  -2   8          0.40          0.38         0.71 o
   6  -2   8          2.78          4.94         0.99 o
   7  -2   8          0.30         -0.43         0.67 o
 -11  -1   8          0.26         -0.72         0.72 o
 -10  -1   8          0.84         -0.08         0.63 o
  -9  -1   8         51.52         53.18         2.01 o
  -8  -1   8          6.53          7.53         1.30 o
  -7  -1   8         18.30         15.15         0.89 o
  -6  -1   8         11.93         10.85         1.07 o
  -5  -1   8         17.90         17.87         1.01 o
  -4  -1   8          6.18          4.14         0.35 o
  -3  -1   8         42.63         37.32         1.09 o
  -2  -1   8         70.84         69.58         1.38 o
  -1  -1   8         28.61         33.44         0.99 o
   0  -1   8         33.00         30.88         1.02 o
   1  -1   8         70.34         65.94         1.68 o
   2  -1   8          0.23          0.29         0.44 o
   3  -1   8          1.03          0.95         0.49 o
   4  -1   8          4.78          3.82         0.81 o
   5  -1   8         13.34         13.41         1.05 o
   6  -1   8          1.09          0.54         0.66 o
   7  -1   8          3.37          2.90         0.80 o
 -12   0   8          0.10         -0.30         0.89 o
 -11   0   8         13.99         17.54         1.18 o
 -10   0   8          0.30         -0.01         0.57 o
  -9   0   8          6.36          8.67         1.04 o
  -8   0   8          3.90          2.26         0.94 o
  -7   0   8         55.41         48.27         2.42 o
  -6   0   8         17.19         16.19         0.94 o
  -5   0   8          0.31          0.24         0.35 o
  -4   0   8         22.04         19.90         0.84 o
  -3   0   8         47.97         44.07         1.20 o
  -2   0   8         12.35         14.29         0.80 o
  -1   0   8          4.39          2.95         0.40 o
   0   0   8         98.30         96.96         2.13 o
   1   0   8          0.48          0.45         0.38 o
   2   0   8          3.89          2.66         0.52 o
   3   0   8         41.47         39.03         1.43 o
   4   0   8         41.21         41.60         1.54 o
   5   0   8          0.91          0.71         0.63 o
   6   0   8         14.70         12.01         1.07 o
 -12   1   8          3.50          5.86         1.38 o
 -11   1   8          4.01          2.28         0.87 o
 -10   1   8          0.09          0.30         0.67 o
  -9   1   8         22.96         22.01         1.63 o
  -8   1   8         61.84         53.78         2.28 o
  -7   1   8          8.73          8.31         1.01 o
  -6   1   8         30.08         22.12         1.21 o
  -5   1   8          1.18          1.44         0.47 o
  -4   1   8         51.73         53.18         1.42 o
  -3   1   8         12.90         13.10         0.79 o
  -2   1   8         35.16         32.30         1.42 o
  -1   1   8        281.89        259.89         3.93 o
   0   1   8         11.01         10.56         0.66 o
   1   1   8          9.79         10.10         0.70 o
   2   1   8         14.33         11.67         0.86 o
   3   1   8          1.20          1.08         0.55 o
   4   1   8          2.74          3.41         0.72 o
   5   1   8         18.28         18.70         1.21 o
   6   1   8          2.15          0.65         1.18 o
 -12   2   8          5.00          5.92         1.40 o
 -11   2   8          5.37          5.06         1.31 o
 -10   2   8          6.88          6.44         1.38 o
  -9   2   8          0.16          0.04         0.74 o
  -8   2   8         90.67         77.39         2.65 o
  -7   2   8         73.94         60.57         1.92 o
  -6   2   8         18.59         13.55         0.96 o
  -5   2   8         24.85         21.00         1.12 o
  -4   2   8          0.12         -0.47         0.47 o
  -3   2   8         39.34         38.18         1.40 o
  -2   2   8          4.91          5.35         0.66 o
  -1   2   8         84.72         78.30         2.03 o
   0   2   8        161.53        156.80         3.09 o
   1   2   8          6.60          6.16         0.65 o
   2   2   8          4.50          4.28         0.68 o
   3   2   8          2.07          2.92         0.79 o
   4   2   8          7.52          7.27         1.03 o
   5   2   8          0.65          1.28         0.79 o
 -11   3   8          7.81          9.63         1.60 o
 -10   3   8          6.66          4.59         1.84 o
  -9   3   8          5.26          3.91         1.28 o
  -8   3   8         61.22         56.59         1.94 o
  -7   3   8         42.50         35.31         2.22 o
  -6   3   8          0.05         -0.01         0.50 o
  -5   3   8         49.90         42.43         1.69 o
  -4   3   8         55.25         56.60         1.85 o
  -3   3   8         16.35         16.28         1.12 o
  -2   3   8        102.80        107.61         2.73 o
  -1   3   8        119.84        118.32         2.90 o
   0   3   8          0.16         -0.44         0.58 o
   1   3   8          5.57          5.02         1.03 o
   2   3   8         10.34         11.39         1.32 o
   3   3   8         28.32         30.55         1.95 o
   4   3   8         19.30         18.51         1.39 o
   5   3   8          2.43          1.21         0.89 o
 -11   4   8          0.00         -0.85         2.58 o
 -10   4   8          0.44          1.76         1.22 o
  -9   4   8          3.45          1.65         1.09 o
  -8   4   8          4.16          4.26         1.07 o
  -7   4   8          2.51          4.10         0.69 o
  -6   4   8         16.76         16.98         1.04 o
  -5   4   8          0.38         -0.51         0.55 o
  -4   4   8          8.08          8.88         1.07 o
  -3   4   8         49.17         51.16         1.85 o
  -2   4   8         80.05         84.50         2.46 o
  -1   4   8          1.22          0.53         0.68 o
   0   4   8         17.66         17.34         1.52 o
   1   4   8         95.90        100.46         3.33 o
   2   4   8          8.85          8.74         1.31 o
   3   4   8          5.94          8.68         1.36 o
   4   4   8          4.36          4.75         1.18 o
 -11   5   8          0.01         -1.17         1.17 o
 -10   5   8         11.84         13.91         3.45 o
  -9   5   8         23.83         25.76         5.45 o
  -8   5   8         11.59         14.48         1.39 o
  -7   5   8          7.32          7.58         1.12 o
  -6   5   8          0.37          0.32         0.63 o
  -5   5   8          0.00          0.32         0.62 o
  -4   5   8         17.71         18.93         1.40 o
  -3   5   8         14.57         15.39         1.61 o
  -2   5   8          4.35          2.59         0.77 o
  -1   5   8         98.14        100.76         6.54 o
   0   5   8          3.62          4.86         1.37 o
   1   5   8         37.14         39.81         2.22 o
   2   5   8          3.43          1.81         0.99 o
   3   5   8         17.51         17.51         1.75 o
 -10   6   8          1.99          1.13         1.69 o
  -9   6   8         16.64         16.66         2.83 o
  -8   6   8          4.90          6.87         1.32 o
  -7   6   8          1.06          1.82         1.11 o
  -6   6   8          5.59          8.89         1.19 o
  -5   6   8         19.74         20.67         1.37 o
  -4   6   8         29.30         31.32         2.34 o
  -3   6   8         28.35         29.95         1.52 o
  -2   6   8          1.91          1.21         1.01 o
  -1   6   8          3.89          3.81         1.10 o
   0   6   8         13.27         15.77         1.64 o
   1   6   8          2.22          3.05         1.15 o
   2   6   8         13.87         12.34         1.58 o
  -9   7   8          0.00          1.74         1.76 o
  -8   7   8          5.53          6.98         1.48 o
  -7   7   8          0.44          1.91         1.12 o
  -6   7   8          0.05          0.44         0.86 o
  -5   7   8          7.43          9.42         1.27 o
  -4   7   8         27.41         26.04         2.17 o
  -3   7   8          1.92          3.56         1.60 o
  -2   7   8          3.23          4.48         1.70 o
  -1   7   8          1.96          2.91         1.31 o
   0   7   8          0.78          2.23         1.11 o
  -7   8   8          1.84         -1.21         3.22 o
  -6   8   8          3.23          3.54         1.40 o
  -5   8   8         11.56         12.01         1.80 o
  -4   8   8          0.07          0.90         1.19 o
  -3   8   8          1.00          4.33         2.59 o
  -2   8   8         13.65         15.74         2.02 o
  -2 -11   9          2.73          2.90         1.48 o
  -1 -11   9          0.02         -0.17         1.51 o
   0 -11   9          0.94          0.83         1.65 o
   1 -11   9          1.43          0.25         1.54 o
   2 -11   9          1.01          2.05         1.87 o
  -5 -10   9          0.01          1.04         1.01 o
  -4 -10   9          0.02          1.12         1.42 o
  -3 -10   9          4.27          4.28         1.43 o
  -2 -10   9          0.40         -0.70         1.40 o
  -1 -10   9          0.33          0.74         1.11 o
   0 -10   9          1.73          2.94         1.72 o
   1 -10   9          2.50          1.46         1.59 o
   2 -10   9          1.45          0.95         1.47 o
   3 -10   9          2.94          3.46         1.94 o
   4 -10   9          1.76          1.71         1.84 o
  -6  -9   9          0.16          0.86         1.25 o
  -5  -9   9          0.51          0.63         0.96 o
  -4  -9   9          3.45          2.76         1.19 o
  -3  -9   9          0.69         -0.33         0.90 o
  -2  -9   9          2.26          0.83         1.03 o
  -1  -9   9          0.35          0.11         1.09 o
   0  -9   9          4.65          4.95         1.69 o
   1  -9   9          2.68          1.87         1.58 o
   2  -9   9          2.39          0.39         1.09 o
   3  -9   9          0.11         -1.05         1.05 o
   4  -9   9          2.51          2.98         1.53 o
   5  -9   9          0.06          1.00         1.99 o
  -7  -8   9          0.17          1.07         0.94 o
  -6  -8   9          1.23          2.68         1.09 o
  -5  -8   9          0.63          0.12         1.63 o
  -4  -8   9          1.61          0.59         0.92 o
  -3  -8   9          6.04          4.26         1.18 o
  -2  -8   9          0.37          0.02         0.99 o
  -1  -8   9         53.92         47.69         2.84 o
   0  -8   9          3.02          2.91         1.47 o
   1  -8   9          9.39          6.62         1.40 o
   2  -8   9          0.98          0.59         1.07 o
   3  -8   9         13.93         13.14         1.79 o
   4  -8   9          2.61          2.56         1.35 o
   5  -8   9          3.82          5.02         2.48 o
   6  -8   9          3.16          0.08         2.04 o
  -8  -7   9          0.73          0.58         0.83 o
  -7  -7   9          5.31          5.83         1.16 o
  -6  -7   9          0.75          2.01         0.93 o
  -5  -7   9          0.09          0.80         0.88 o
  -4  -7   9         11.02          9.67         1.44 o
  -3  -7   9         10.69          7.34         1.36 o
  -2  -7   9         13.37         11.18         2.50 o
  -1  -7   9         10.38         10.05         1.18 o
   0  -7   9         14.26         12.25         1.88 o
   1  -7   9          5.12          6.99         1.39 o
   2  -7   9         17.87         18.63         1.88 o
   3  -7   9          0.26         -0.68         0.96 o
   4  -7   9          2.36          2.44         1.25 o
   5  -7   9          0.13          0.83         1.88 o
   6  -7   9          0.16          3.31         2.36 o
  -9  -6   9          0.07          0.23         0.85 o
  -8  -6   9          0.09          1.85         1.65 o
  -7  -6   9          1.89          2.14         1.24 o
  -6  -6   9          1.58          1.56         0.87 o
  -5  -6   9          0.05         -0.63         0.63 o
  -4  -6   9          7.03          6.39         1.24 o
  -3  -6   9         22.26         20.63         3.83 o
  -2  -6   9          5.94          5.55         0.92 o
  -1  -6   9         19.52         18.98         1.45 o
   0  -6   9          5.85          3.80         0.96 o
   1  -6   9         13.97         14.06         1.66 o
   2  -6   9          1.55          3.20         1.99 o
   3  -6   9          1.77          0.78         1.02 o
   4  -6   9          0.05         -1.33         1.46 o
   5  -6   9          0.79          1.62         1.75 o
   6  -6   9          0.00         -0.95         1.12 o
 -10  -5   9          5.81          7.61         1.22 o
  -9  -5   9          4.98          5.67         1.09 o
  -8  -5   9          1.13          1.16         0.84 o
  -7  -5   9          0.03         -0.26         0.68 o
  -6  -5   9          0.13         -0.61         0.61 o
  -5  -5   9         15.42         12.82         1.43 o
  -4  -5   9        178.32        176.17         5.29 o
  -3  -5   9          0.35         -0.11         0.64 o
  -2  -5   9          7.80          6.55         1.01 o
  -1  -5   9          0.02         -0.05         0.71 o
   0  -5   9          1.54          0.36         0.76 o
   1  -5   9          3.49          3.74         1.91 o
   2  -5   9         47.59         50.71         2.70 o
   3  -5   9          3.01          2.89         1.09 o
   4  -5   9          0.98         -1.37         1.37 o
   5  -5   9          0.23         -0.33         1.76 o
   6  -5   9          3.81          3.01         1.92 o
 -10  -4   9          5.18          5.02         2.36 o
  -9  -4   9          0.54          2.68         0.90 o
  -8  -4   9          3.07          1.52         1.44 o
  -7  -4   9         16.75         17.10         1.51 o
  -6  -4   9         10.25         11.23         4.49 o
  -5  -4   9          9.85          8.64         1.47 o
  -4  -4   9        113.68        107.44         3.79 o
  -3  -4   9         62.76         76.36         2.49 o
  -2  -4   9        211.03        218.27        10.19 o
  -1  -4   9         22.40         23.53         1.54 o
   0  -4   9         33.68         36.78         2.01 o
   1  -4   9        197.13        209.48         5.08 o
   2  -4   9          8.76          8.87         1.22 o
   3  -4   9          7.38          6.94         0.99 o
   4  -4   9          3.58          4.06         1.14 o
   5  -4   9          1.15         -0.89         0.89 o
   6  -4   9          0.61         -0.20         0.98 o
 -11  -3   9          1.39          3.56         1.76 o
 -10  -3   9          0.66          1.25         0.90 o
  -9  -3   9          0.90          0.69         0.74 o
  -8  -3   9          3.82          4.38         0.84 o
  -7  -3   9          3.93          3.01         1.19 o
  -6  -3   9        103.72        102.12         3.93 o
  -5  -3   9         55.96         53.14         4.60 o
  -4  -3   9        111.55        109.55         4.99 o
  -3  -3   9        392.17        406.03         7.77 o
  -2  -3   9         38.76         42.55         1.90 o
  -1  -3   9        272.13        259.67         5.64 o
   0  -3   9        111.61        125.15         3.12 o
   1  -3   9          7.77          9.80         1.05 o
   2  -3   9          9.26          8.34         0.84 o
   3  -3   9          5.14          6.04         1.21 o
   4  -3   9          7.33          9.55         1.11 o
   5  -3   9          0.13         -0.67         1.01 o
   6  -3   9          0.06         -0.44         1.01 o
 -11  -2   9          3.69          8.52         1.42 o
 -10  -2   9         17.38         18.19         1.64 o
  -9  -2   9          0.00          0.31         0.59 o
  -8  -2   9         20.81         19.58         1.31 o
  -7  -2   9          2.29          4.49         0.81 o
  -6  -2   9         14.81         11.55         1.07 o
  -5  -2   9         62.08         63.92         1.88 o
  -4  -2   9          1.09          1.09         0.63 o
  -3  -2   9        134.11        121.24         3.25 o
  -2  -2   9         86.78         90.04         2.41 o
  -1  -2   9         20.76         18.71         1.36 o
   0  -2   9          0.43          0.58         0.45 o
   1  -2   9         11.65         11.74         0.93 o
   2  -2   9         18.18         22.24         1.15 o
   3  -2   9          0.93          0.82         0.72 o
   4  -2   9          1.26          1.28         0.82 o
   5  -2   9          0.00         -0.57         0.73 o
   6  -2   9          0.00         -0.62         0.72 o
 -11  -1   9          0.40         -0.60         0.85 o
 -10  -1   9          0.14         -0.70         0.92 o
  -9  -1   9          0.03          0.23         0.63 o
  -8  -1   9          2.93          2.69         0.78 o
  -7  -1   9          2.96          2.36         0.76 o
  -6  -1   9          6.87          7.10         1.07 o
  -5  -1   9         64.47         65.47         1.93 o
  -4  -1   9          0.37          0.40         0.44 o
  -3  -1   9          5.91          6.05         0.78 o
  -2  -1   9          0.01         -0.16         0.41 o
  -1  -1   9         21.28         21.24         1.05 o
   0  -1   9         29.49         30.79         1.21 o
   1  -1   9          1.46          1.55         0.62 o
   2  -1   9          0.02         -0.41         0.44 o
   3  -1   9         11.14         12.72         1.02 o
   4  -1   9          0.04         -0.02         0.60 o
   5  -1   9          5.11          4.08         0.85 o
   6  -1   9          4.63          3.21         0.89 o
 -11   0   9         12.95         14.01         1.48 o
 -10   0   9          1.72          2.07         0.77 o
  -9   0   9          9.68          9.17         1.29 o
  -8   0   9          1.08          0.77         0.69 o
  -7   0   9         46.37         43.57         5.02 o
  -6   0   9         98.58         83.59         2.71 o
  -5   0   9          0.01          0.76         0.48 o
  -4   0   9         31.10         27.95         1.18 o
  -3   0   9          3.96          3.27         0.59 o
  -2   0   9          0.36          0.39         0.47 o
  -1   0   9         14.37         12.57         0.93 o
   0   0   9         18.50         15.29         0.80 o
   1   0   9         73.41         72.82         1.72 o
   2   0   9         20.93         20.37         1.12 o
   3   0   9          1.57          1.35         0.63 o
   4   0   9          1.97          0.19         0.64 o
   5   0   9          1.96          2.01         0.74 o
 -11   1   9          2.22          2.63         1.19 o
 -10   1   9         29.60         30.74         1.81 o
  -9   1   9         43.45         40.38         2.89 o
  -8   1   9          7.97          6.28         1.22 o
  -7   1   9          7.38          7.46         1.04 o
  -6   1   9        166.85        145.60         3.21 o
  -5   1   9         10.02         10.59         0.85 o
  -4   1   9         46.66         38.70         1.40 o
  -3   1   9         93.39         90.68         2.18 o
  -2   1   9         40.24         37.66         1.45 o
  -1   1   9         45.20         43.18         1.54 o
   0   1   9        100.21        109.76         2.82 o
   1   1   9          5.01          4.97         0.92 o
   2   1   9          0.48          0.32         0.54 o
   3   1   9         11.02          9.94         0.96 o
   4   1   9          0.97          0.27         0.69 o
   5   1   9          3.14          2.63         0.93 o
 -11   2   9         13.16         17.34         1.92 o
 -10   2   9          0.00          0.70         1.05 o
  -9   2   9         19.32         20.53         1.55 o
  -8   2   9          5.29          6.23         1.06 o
  -7   2   9          5.92          8.76         1.06 o
  -6   2   9         17.20         19.49         1.21 o
  -5   2   9        153.90        143.16         3.26 o
  -4   2   9          7.53          6.94         0.88 o
  -3   2   9         14.41         10.51         1.11 o
  -2   2   9         56.65         52.45         1.80 o
  -1   2   9         21.19         20.45         1.17 o
   0   2   9         67.34         70.18         2.22 o
   1   2   9         12.60         12.19         1.24 o
   2   2   9          9.70          7.53         1.45 o
   3   2   9          0.83          1.17         1.00 o
   4   2   9          3.23          2.64         1.12 o
 -11   3   9          3.55          4.12         1.41 o
 -10   3   9         10.23         10.92         1.90 o
  -9   3   9          3.76          3.62         1.21 o
  -8   3   9          3.70          5.73         0.87 o
  -7   3   9          1.42          2.00         0.71 o
  -6   3   9          0.03          0.16         0.60 o
  -5   3   9          0.92          1.12         0.68 o
  -4   3   9         25.01         22.46         1.46 o
  -3   3   9          5.18          4.31         0.90 o
  -2   3   9         11.49         13.21         1.23 o
  -1   3   9         28.70         28.82         1.54 o
   0   3   9          1.65          0.89         0.88 o
   1   3   9          8.00          7.17         2.31 o
   2   3   9          0.64          0.46         0.91 o
   3   3   9          0.00         -0.89         0.89 o
 -10   4   9          0.50         -0.16         1.21 o
  -9   4   9         10.28         18.94         2.09 o
  -8   4   9          2.59          3.24         0.96 o
  -7   4   9          0.75          2.04         1.05 o
  -6   4   9         18.91         16.88         1.24 o
  -5   4   9          2.27          4.12         0.92 o
  -4   4   9         32.82         32.56         3.34 o
  -3   4   9          0.02          0.73         1.01 o
  -2   4   9          0.76          2.19         1.14 o
  -1   4   9          6.22          6.57         1.42 o
   0   4   9          3.21          2.85         1.01 o
   1   4   9         22.10         24.39         1.88 o
   2   4   9          2.34          2.89         1.11 o
 -10   5   9          0.24          0.54         1.62 o
  -9   5   9         14.70         20.25         2.88 o
  -8   5   9          0.49          0.97         1.13 o
  -7   5   9          9.95         11.41         1.59 o
  -6   5   9          0.24          1.97         0.88 o
  -5   5   9         21.24         20.39         1.54 o
  -4   5   9         39.61         46.30         2.14 o
  -3   5   9          1.05          1.59         0.86 o
  -2   5   9          0.01         -0.34         0.92 o
  -1   5   9          2.44          4.67         1.32 o
   0   5   9          0.23         -0.03         1.04 o
   1   5   9         24.67         24.77         1.98 o
  -9   6   9          0.05          2.77         2.00 o
  -8   6   9         20.22         26.83         2.19 o
  -7   6   9         40.88         45.64         3.53 o
  -6   6   9         65.35         72.53         2.77 o
  -5   6   9         16.37         19.96         2.72 o
  -4   6   9          1.19          0.19         1.14 o
  -3   6   9          0.11          0.64         1.05 o
  -2   6   9          0.25          0.56         1.08 o
  -1   6   9          2.99          3.40         1.31 o
   0   6   9          0.15         -0.43         1.10 o
  -7   7   9         19.54         25.49         2.33 o
  -6   7   9          0.02         -0.29         1.54 o
  -5   7   9          3.17          3.37         1.48 o
  -4   7   9          1.27          1.76         1.31 o
  -3   7   9          0.96          1.89         1.81 o
  -2   7   9          3.18          2.31         2.46 o
  -4 -10  10          2.47          0.29         1.16 o
  -3 -10  10          0.03         -0.80         1.16 o
  -2 -10  10          7.40          6.15         1.62 o
  -1 -10  10          2.08          1.70         1.61 o
   0 -10  10          0.42         -0.42         1.49 o
   1 -10  10          0.01          0.55         1.65 o
   2 -10  10          0.22          1.16         1.67 o
  -5  -9  10          1.69          3.05         1.24 o
  -4  -9  10          0.00         -0.29         0.98 o
  -3  -9  10          3.80          3.80         1.41 o
  -2  -9  10          7.56          4.63         1.46 o
  -1  -9  10          5.81          7.04         1.61 o
   0  -9  10          1.47          0.84         1.45 o
   1  -9  10          1.32          1.42         1.63 o
   2  -9  10          1.90          0.03         1.46 o
   3  -9  10          5.15          5.85         1.63 o
   4  -9  10          0.61         -1.28         1.88 o
  -7  -8  10          0.82          2.00         1.13 o
  -6  -8  10          0.68          1.29         1.06 o
  -5  -8  10          2.10          2.65         1.15 o
  -4  -8  10          0.03          0.56         0.99 o
  -3  -8  10          4.99          8.78         1.59 o
  -2  -8  10         23.54         21.50         2.18 o
  -1  -8  10          5.06          4.75         1.59 o
   0  -8  10          0.92          2.46         1.55 o
   1  -8  10         16.36         17.44         2.73 o
   2  -8  10          4.82          5.78         1.54 o
   3  -8  10          8.84          8.73         1.78 o
   4  -8  10         11.31          8.26         2.73 o
  -8  -7  10          1.99          3.18         1.13 o
  -7  -7  10          0.64          2.95         1.83 o
  -6  -7  10          1.12          1.97         1.19 o
  -5  -7  10          0.02          1.77         1.00 o
  -4  -7  10          2.16          1.13         1.02 o
  -3  -7  10         32.12         36.04         2.49 o
  -2  -7  10          8.87         11.83         1.76 o
  -1  -7  10          6.88         10.02         1.58 o
   0  -7  10          2.98          4.02         1.25 o
   1  -7  10          0.03          0.55         0.99 o
   2  -7  10          4.28          4.13         3.38 o
   3  -7  10          3.60          3.65         1.51 o
   4  -7  10          9.05          6.10         2.67 o
   5  -7  10          2.01          1.45         2.33 o
  -8  -6  10         14.97         17.11         1.70 o
  -7  -6  10          0.31          0.78         0.86 o
  -6  -6  10          0.00         -0.38         1.80 o
  -5  -6  10         22.45         22.04         1.92 o
  -4  -6  10         27.08         25.00         2.05 o
  -3  -6  10          0.10         -0.48         0.87 o
  -2  -6  10         45.85         49.32         2.79 o
  -1  -6  10          0.50          0.10         0.82 o
   0  -6  10          1.42          2.61         1.12 o
   1  -6  10          2.02          1.03         1.04 o
   2  -6  10          9.07          7.40         1.58 o
   3  -6  10          0.31         -0.24         2.80 o
   4  -6  10          0.92          2.23         2.07 o
   5  -6  10          1.59          2.34         1.40 o
  -9  -5  10          7.16         13.84         1.55 o
  -8  -5  10          0.10         -0.77         0.77 o
  -7  -5  10         15.28         15.39         1.62 o
  -6  -5  10          1.35          1.48         0.90 o
  -5  -5  10          6.11          7.54         3.02 o
  -4  -5  10         43.01         47.25         3.29 o
  -3  -5  10         79.22         78.80         3.45 o
  -2  -5  10          3.37          4.02         0.99 o
  -1  -5  10          4.97          7.07         1.14 o
   0  -5  10         10.12          9.19         1.48 o
   1  -5  10         12.45         18.84         1.93 o
   2  -5  10          0.00          0.73         1.07 o
   3  -5  10          8.11          3.63         2.23 o
   4  -5  10          1.39          1.38         1.23 o
   5  -5  10          0.08          1.83         1.30 o
 -10  -4  10          0.20          0.55         2.17 o
  -9  -4  10          1.93          1.73         1.69 o
  -8  -4  10          0.31          0.95         0.85 o
  -7  -4  10          0.53          1.18         0.92 o
  -6  -4  10          0.72         -0.26         0.79 o
  -5  -4  10         18.38         14.72         1.60 o
  -4  -4  10          0.19          0.01         0.84 o
  -3  -4  10         48.37         54.04         2.20 o
  -2  -4  10        143.29        130.52         3.70 o
  -1  -4  10         78.35         97.11         3.19 o
   0  -4  10         18.89         19.88         2.98 o
   1  -4  10         13.09         10.61         3.13 o
   2  -4  10          2.10          1.79         0.89 o
   3  -4  10         25.63         29.13         2.19 o
   4  -4  10          0.66         -0.38         1.17 o
   5  -4  10          1.75          0.47         1.28 o
 -10  -3  10          2.27          3.29         1.46 o
  -9  -3  10          7.93          9.44         1.40 o
  -8  -3  10          0.04         -0.31         0.61 o
  -7  -3  10          2.38          2.41         0.96 o
  -6  -3  10         16.71         17.50         1.36 o
  -5  -3  10          6.19          6.89         1.24 o
  -4  -3  10         45.40         44.09         2.48 o
  -3  -3  10         90.55         93.78         2.97 o
  -2  -3  10         68.59         72.04         2.90 o
  -1  -3  10        136.38        131.19         4.60 o
   0  -3  10          0.17          0.06         0.91 o
   1  -3  10        143.27        153.70         3.81 o
   2  -3  10         33.35         40.45         2.24 o
   3  -3  10         20.42         20.08         1.61 o
   4  -3  10         10.91         11.80         1.96 o
   5  -3  10          0.13         -1.53         1.53 o
 -10  -2  10          2.03          0.20         0.88 o
  -9  -2  10          0.04          0.09         0.69 o
  -8  -2  10         13.76         16.37         1.33 o
  -7  -2  10         16.30         16.75         1.34 o
  -6  -2  10          2.68          2.49         0.82 o
  -5  -2  10          9.83          9.38         1.13 o
  -4  -2  10          3.49          3.22         0.72 o
  -3  -2  10          0.02          0.09         0.73 o
  -2  -2  10          7.63          9.80         1.04 o
  -1  -2  10         86.38         93.66         3.00 o
   0  -2  10         97.34         96.40         3.11 o
   1  -2  10         13.02         12.62         1.03 o
   2  -2  10         83.81         79.12         3.29 o
   3  -2  10          0.62         -0.64         0.75 o
   4  -2  10          1.65          1.11         1.24 o
   5  -2  10          0.19          0.56         0.77 o
 -11  -1  10          0.00          1.82         1.86 o
 -10  -1  10          0.17          0.80         0.73 o
  -9  -1  10          8.28         13.14         2.16 o
  -8  -1  10         10.11         11.03         1.29 o
  -7  -1  10         21.49         19.04         1.48 o
  -6  -1  10         61.12         56.31         2.27 o
  -5  -1  10         20.95         21.14         1.78 o
  -4  -1  10          0.00         -0.44         0.44 o
  -3  -1  10         33.18         27.81         1.30 o
  -2  -1  10         26.04         26.40         1.58 o
  -1  -1  10          3.12          4.00         0.76 o
   0  -1  10         28.12         26.29         1.45 o
   1  -1  10         84.08         88.14         2.40 o
   2  -1  10          0.14         -0.08         0.73 o
   3  -1  10          2.11          0.46         0.84 o
   4  -1  10          4.66          5.52         1.08 o
   5  -1  10          0.35          1.96         1.84 o
 -11   0  10         15.40         17.18         1.88 o
 -10   0  10         11.39         14.93         1.78 o
  -9   0  10          6.16          4.46         1.53 o
  -8   0  10          0.58         -0.47         1.18 o
  -7   0  10          8.16         10.69         2.77 o
  -6   0  10          2.65          2.89         0.88 o
  -5   0  10          8.43          7.83         0.83 o
  -4   0  10        130.69        121.79         2.73 o
  -3   0  10          8.73          6.76         0.82 o
  -2   0  10         19.02         20.58         1.44 o
  -1   0  10         95.10         93.96         2.63 o
   0   0  10         20.80         24.55         1.44 o
   1   0  10         35.02         31.57         1.72 o
   2   0  10         11.66         10.84         1.25 o
   3   0  10         13.36         13.87         1.37 o
   4   0  10          0.02         -0.04         1.27 o
 -11   1  10          0.08          1.21         1.05 o
 -10   1  10          1.50          4.07         1.27 o
  -9   1  10          0.00          0.22         1.00 o
  -8   1  10         17.77         16.04         1.45 o
  -7   1  10         89.70         86.76         3.67 o
  -6   1  10          0.18          1.87         0.80 o
  -5   1  10          0.24          0.63         0.58 o
  -4   1  10         44.67         40.32         1.69 o
  -3   1  10         14.57         10.63         1.05 o
  -2   1  10         19.87         17.14         1.24 o
  -1   1  10         16.95         19.08         1.95 o
   0   1  10         83.18         87.32         4.39 o
   1   1  10         12.72         13.10         1.35 o
   2   1  10          0.96          0.21         0.79 o
   3   1  10          1.39         -0.45         0.95 o
 -10   2  10          0.34         -1.53         1.57 o
  -9   2  10          1.74          0.38         1.98 o
  -8   2  10          1.94          3.96         1.23 o
  -7   2  10         20.44         20.28         1.36 o
  -6   2  10         34.37         37.27         2.58 o
  -5   2  10          0.41          0.19         0.71 o
  -4   2  10         10.35          9.19         1.15 o
  -3   2  10          6.14          8.75         1.41 o
  -2   2  10          2.07          1.19         0.87 o
  -1   2  10          5.67          3.96         0.99 o
   0   2  10          0.86          2.91         1.15 o
   1   2  10          0.01          0.31         0.93 o
   2   2  10          1.74          2.75         1.15 o
   3   2  10          0.00          1.53         1.09 o
 -10   3  10          0.22         -0.25         1.17 o
  -9   3  10          0.99         -0.57         1.07 o
  -8   3  10          1.30          0.78         1.42 o
  -7   3  10          0.00         -0.15         0.94 o
  -6   3  10          7.52          8.95         2.11 o
  -5   3  10          4.03          4.53         1.01 o
  -4   3  10          0.96          1.16         1.22 o
  -3   3  10          0.84          0.11         0.72 o
  -2   3  10          0.00         -0.12         0.72 o
  -1   3  10          1.54          1.64         1.11 o
   0   3  10         13.98         14.25         1.86 o
   1   3  10          1.65          3.97         1.59 o
   2   3  10          1.26          1.64         1.09 o
  -9   4  10         15.76         25.90         3.20 o
  -8   4  10         13.42         13.55         1.80 o
  -7   4  10          8.81          9.17         1.50 o
  -6   4  10         40.99         36.43         2.48 o
  -5   4  10          1.91          2.76         0.96 o
  -4   4  10          7.60          7.44         1.20 o
  -3   4  10          1.43          1.09         1.13 o
  -2   4  10          1.64          1.96         1.15 o
  -1   4  10          5.85          4.56         2.84 o
   0   4  10          1.31          0.65         1.20 o
   1   4  10          0.34         -0.25         1.15 o
  -8   5  10          7.01         12.70         3.20 o
  -7   5  10         17.43         18.42         3.24 o
  -6   5  10         36.42         49.96         3.06 o
  -5   5  10         22.92         28.73         1.91 o
  -4   5  10          5.75          5.48         1.15 o
  -3   5  10          0.13         -0.59         1.14 o
  -2   5  10          0.01         -0.10         1.04 o
  -1   5  10          0.29          0.87         1.49 o
  -7   6  10         33.38         37.58         2.72 o
  -6   6  10          4.44          6.42         1.65 o
  -5   6  10          0.94          0.93         1.23 o
  -4   6  10         12.70         13.47         1.96 o
  -3   6  10          0.71          1.80         1.34 o
  -4  -9  11          0.03          1.38         1.71 o
  -3  -9  11          0.01          0.52         1.88 o
  -2  -9  11          3.01          1.60         1.76 o
  -1  -9  11          0.00         -0.18         1.33 o
   0  -9  11          0.00          0.25         1.70 o
   1  -9  11          3.04          2.74         1.86 o
   2  -9  11          0.00          0.66         1.98 o
  -6  -8  11          0.99          1.75         1.24 o
  -5  -8  11          1.30          1.02         2.14 o
  -4  -8  11          0.83          1.14         1.17 o
  -3  -8  11          3.98          5.11         1.80 o
  -2  -8  11          0.41          0.61         1.34 o
  -1  -8  11          3.87          4.87         2.00 o
   0  -8  11         11.33          9.01         2.41 o
   1  -8  11          1.03          0.53         1.45 o
   2  -8  11          4.24          8.60         2.36 o
   3  -8  11          1.11         -0.83         2.11 o
  -7  -7  11          3.54          3.32         1.30 o
  -6  -7  11         11.13         13.71         1.80 o
  -5  -7  11          0.07          0.47         1.06 o
  -4  -7  11          1.70          2.14         1.16 o
  -3  -7  11          4.88          3.72         1.40 o
  -2  -7  11         20.46         17.78         2.23 o
  -1  -7  11          4.84          8.07         2.09 o
   0  -7  11          0.05          0.97         1.41 o
   1  -7  11          2.69          0.81         1.19 o
   2  -7  11          0.33          0.66         1.31 o
   3  -7  11          0.10         -2.07         2.07 o
  -8  -6  11          5.19          8.79         1.55 o
  -7  -6  11          8.49         12.49         1.67 o
  -6  -6  11          0.90         -0.25         0.87 o
  -5  -6  11          4.63          4.35         1.37 o
  -4  -6  11          3.17          3.69         1.22 o
  -3  -6  11         51.81         58.62         3.21 o
  -2  -6  11          2.41          2.46         1.47 o
  -1  -6  11          6.43          7.19         1.99 o
   0  -6  11          4.28          3.67         1.32 o
   1  -6  11          2.76          2.97         1.26 o
   2  -6  11          3.75          3.59         1.47 o
   3  -6  11          0.96         -0.29         1.83 o
   4  -6  11          0.23          0.30         1.20 o
  -8  -5  11          1.96          3.04         1.17 o
  -7  -5  11          6.05          5.15         1.28 o
  -6  -5  11          6.45          8.42         1.59 o
  -5  -5  11          0.06          0.86         1.01 o
  -4  -5  11         13.91         13.62         3.04 o
  -3  -5  11          7.28          9.44         1.59 o
  -2  -5  11          1.82          1.61         1.61 o
  -1  -5  11          0.15         -0.85         0.85 o
   0  -5  11          0.01          0.30         1.07 o
   1  -5  11          1.89          1.59         1.10 o
   2  -5  11          2.26          2.73         2.53 o
   3  -5  11          0.04         -1.12         1.18 o
   4  -5  11          5.00          7.16         1.74 o
  -9  -4  11          0.28          0.93         1.00 o
  -8  -4  11          1.03          0.75         0.93 o
  -7  -4  11          0.56          0.61         0.93 o
  -6  -4  11          1.87          0.45         0.96 o
  -5  -4  11          2.49          5.56         2.10 o
  -4  -4  11          4.27          1.91         1.69 o
  -3  -4  11          6.69          7.77         1.43 o
  -2  -4  11          2.32          1.80         1.00 o
  -1  -4  11          0.04         -0.83         0.83 o
   0  -4  11         76.65         82.21         3.86 o
   1  -4  11         31.86         34.23         1.89 o
   2  -4  11         10.94         15.12         2.01 o
   3  -4  11         64.96         65.39         3.28 o
   4  -4  11          0.04         -1.01         1.35 o
  -9  -3  11          1.06          1.09         1.95 o
  -8  -3  11         14.01         18.98         2.18 o
  -7  -3  11         61.30         58.32         4.27 o
  -6  -3  11         13.35         15.71         1.44 o
  -5  -3  11          0.65          0.13         0.72 o
  -4  -3  11          7.58          7.63         1.45 o
  -3  -3  11          0.02          0.17         0.78 o
  -2  -3  11          0.42          0.46         0.95 o
  -1  -3  11         33.69         34.69         2.41 o
   0  -3  11          0.34          0.66         0.96 o
   1  -3  11         55.60         57.65         6.14 o
   2  -3  11         87.00         91.55         5.98 o
   3  -3  11          9.65         13.55         2.88 o
   4  -3  11         28.75         26.51         3.71 o
 -10  -2  11         15.10         20.69         2.10 o
  -9  -2  11         57.69         72.34         3.93 o
  -8  -2  11          2.78          4.63         1.23 o
  -7  -2  11          0.76          0.70         0.96 o
  -6  -2  11          9.12         11.26         1.31 o
  -5  -2  11          6.33          5.98         1.12 o
  -4  -2  11          7.27          5.92         1.06 o
  -3  -2  11          7.83          9.25         1.20 o
  -2  -2  11         13.49         15.88         1.46 o
  -1  -2  11          2.15          2.04         0.87 o
   0  -2  11          0.01          0.54         0.84 o
   1  -2  11         28.93         30.23         1.69 o
   2  -2  11          0.28         -0.23         0.95 o
   3  -2  11         24.68         27.20         2.03 o
 -10  -1  11         13.85         21.48         2.08 o
  -9  -1  11         25.23         29.98         2.32 o
  -8  -1  11          4.78          4.39         1.40 o
  -7  -1  11          9.55         10.40         1.29 o
  -6  -1  11          0.04         -0.37         0.74 o
  -5  -1  11         12.71         12.60         1.36 o
  -4  -1  11         25.57         22.48         1.28 o
  -3  -1  11          1.53          0.94         0.84 o
  -2  -1  11          5.38          2.90         0.84 o
  -1  -1  11          6.21          6.59         1.00 o
   0  -1  11         19.72         19.17         1.42 o
   1  -1  11         40.94         38.41         2.22 o
   2  -1  11         27.72         31.89         2.11 o
   3  -1  11          4.45          3.47         1.55 o
 -10   0  11         31.32         43.56         2.86 o
  -9   0  11          6.22         11.75         2.19 o
  -8   0  11          0.24         -0.82         0.94 o
  -7   0  11          9.78          7.20         1.47 o
  -6   0  11         14.30         13.00         1.41 o
  -5   0  11          0.98          1.21         0.76 o
  -4   0  11          0.50          1.77         0.71 o
  -3   0  11          3.23          5.14         0.89 o
  -2   0  11          9.17          9.69         1.11 o
  -1   0  11          0.10         -0.36         0.65 o
   0   0  11          1.38          0.61         1.72 o
   1   0  11         10.55         10.74         2.42 o
   2   0  11          1.98          1.71         1.05 o
   3   0  11          7.96          3.45         1.21 o
 -10   1  11          0.02          1.28         1.18 o
  -9   1  11          1.21          1.42         1.17 o
  -8   1  11          8.39          9.94         1.72 o
  -7   1  11          1.74          0.80         1.01 o
  -6   1  11          1.18         -0.13         0.95 o
  -5   1  11         35.66         32.12         1.93 o
  -4   1  11          9.07          8.66         1.09 o
  -3   1  11          5.33          7.20         1.04 o
  -2   1  11         14.59         13.20         1.24 o
  -1   1  11          4.37          3.37         0.90 o
   0   1  11          2.51          1.13         1.03 o
   1   1  11          4.34          5.87         1.25 o
   2   1  11          0.69         -0.91         0.91 o
  -9   2  11          0.59          0.52         1.81 o
  -8   2  11          8.20         10.19         1.77 o
  -7   2  11          1.11          1.66         2.63 o
  -6   2  11          1.51          2.02         1.15 o
  -5   2  11         12.83         14.40         1.47 o
  -4   2  11         10.64         11.45         1.33 o
  -3   2  11         10.27         10.03         1.33 o
  -2   2  11         11.56         13.96         1.46 o
  -1   2  11          5.33          6.77         2.25 o
   0   2  11          2.46          4.53         1.39 o
   1   2  11         16.03         17.65         3.34 o
  -9   3  11          5.10          6.90         2.20 o
  -8   3  11          8.80          4.01         1.36 o
  -7   3  11          1.58          2.28         1.25 o
  -6   3  11          0.24          0.39         1.27 o
  -5   3  11          1.16         -0.43         0.84 o
  -4   3  11          3.72          4.19         1.13 o
  -3   3  11          0.53          0.98         0.89 o
  -2   3  11          1.99          0.57         1.23 o
  -1   3  11          0.23         -0.09         1.11 o
   0   3  11          3.26          2.66         1.32 o
  -8   4  11          1.24          0.68         1.21 o
  -7   4  11          0.35          3.09         1.42 o
  -6   4  11         38.60         46.76         2.94 o
  -5   4  11          5.07          6.45         1.32 o
  -4   4  11          1.02          0.86         0.99 o
  -3   4  11          0.17         -0.36         1.34 o
  -2   4  11          2.69          1.24         1.22 o
  -5   5  11         13.82         13.72         2.86 o
  -4  -8  12          1.14          4.36         1.60 o
  -3  -8  12          0.04         -1.28         1.37 o
  -2  -8  12         18.62         29.71         3.56 o
  -1  -8  12          0.40         -1.07         1.59 o
   0  -8  12          0.58         -0.57         1.58 o
  -5  -7  12          0.31          0.30         1.13 o
  -4  -7  12          2.13          5.08         3.33 o
  -3  -7  12          9.38         11.03         2.48 o
  -2  -7  12          2.69          0.84         1.62 o
  -1  -7  12          6.46          7.51         2.17 o
   0  -7  12          1.07          3.21         1.74 o
   1  -7  12          0.09         -1.59         1.59 o
  -7  -6  12          0.01          2.94         2.05 o
  -6  -6  12          2.89          3.08         1.43 o
  -5  -6  12          9.26         10.21         1.76 o
  -4  -6  12          2.08          4.27         1.39 o
  -3  -6  12          0.14          1.11         1.34 o
  -2  -6  12          2.16          1.26         1.61 o
  -1  -6  12          1.64          3.38         1.86 o
   0  -6  12          1.09          2.33         1.61 o
   1  -6  12          0.00          0.58         1.22 o
   2  -6  12          0.07         -1.47         1.90 o
  -7  -5  12          0.12         -0.68         1.06 o
  -6  -5  12          0.20         -0.68         1.08 o
  -5  -5  12          0.21          0.36         1.20 o
  -4  -5  12          1.04          2.18         1.16 o
  -3  -5  12          1.02          0.70         1.45 o
  -2  -5  12          2.73          2.91         1.80 o
  -1  -5  12          3.31          2.62         1.66 o
   0  -5  12          0.07         -0.99         0.99 o
   1  -5  12          2.61          5.02         1.45 o
   2  -5  12          6.97          7.68         2.77 o
  -8  -4  12          5.95          3.19         1.33 o
  -7  -4  12          2.80          5.93         1.55 o
  -6  -4  12          1.89          3.69         1.32 o
  -5  -4  12         11.39         14.81         1.90 o
  -4  -4  12          1.77          0.53         1.09 o
  -3  -4  12          1.19          1.72         1.55 o
  -2  -4  12          6.29          7.03         2.07 o
  -1  -4  12          0.24          0.57         0.95 o
   0  -4  12          1.58         -0.55         1.00 o
   1  -4  12          9.46          8.80         2.57 o
   2  -4  12          0.60          1.70         2.00 o
  -8  -3  12          4.19          6.43         3.29 o
  -7  -3  12         15.71         21.97         2.18 o
  -6  -3  12          0.16         -0.78         0.81 o
  -5  -3  12         11.68         10.91         1.61 o
  -4  -3  12          3.24          3.64         1.30 o
  -3  -3  12          3.82          3.87         1.65 o
  -2  -3  12          0.07          0.05         1.01 o
  -1  -3  12          0.61          0.62         1.08 o
   0  -3  12          5.47          3.70         1.38 o
   1  -3  12          0.24          0.95         1.90 o
   2  -3  12          2.04          2.98         2.37 o
  -9  -2  12          6.06          7.01         2.58 o
  -8  -2  12         57.24         77.47         6.18 o
  -7  -2  12          1.18         -0.07         1.07 o
  -6  -2  12          1.19          0.47         1.38 o
  -5  -2  12          9.75          7.45         1.25 o
  -4  -2  12          6.11          6.72         2.67 o
  -3  -2  12          3.02          1.65         1.04 o
  -2  -2  12          9.81         13.71         1.49 o
  -1  -2  12          5.75          5.97         1.06 o
   0  -2  12          0.08         -0.42         0.74 o
   1  -2  12          9.64         11.15         1.55 o
   2  -2  12          2.49          1.46         1.19 o
  -9  -1  12          1.44          0.73         1.21 o
  -8  -1  12          0.52          0.22         1.06 o
  -7  -1  12          3.71          5.94         1.91 o
  -6  -1  12          1.38          1.15         0.88 o
  -5  -1  12          0.77          2.04         1.65 o
  -4  -1  12          0.85         -0.91         0.91 o
  -3  -1  12          6.08          5.04         1.01 o
  -2  -1  12          1.80          1.11         1.16 o
  -1  -1  12          2.84          1.71         0.90 o
   0  -1  12          0.02          0.11         0.95 o
   1  -1  12          0.36          0.00         1.20 o
  -8   0  12          1.17          1.86         1.24 o
  -7   0  12          1.63          0.24         1.46 o
  -6   0  12          1.54          0.57         0.98 o
  -5   0  12         19.28         20.72         1.79 o
  -4   0  12         12.43         13.35         1.55 o
  -3   0  12          9.46          8.72         1.15 o
  -2   0  12          0.59          0.91         0.90 o
  -1   0  12          2.78          3.33         1.13 o
   0   0  12          2.25          2.18         1.11 o
   1   0  12          0.13          1.75         1.21 o
  -8   1  12          4.65          4.42         1.94 o
  -7   1  12          0.82          0.90         1.54 o
  -6   1  12          1.84          4.34         1.43 o
  -5   1  12          5.68          4.11         2.59 o
  -4   1  12          0.01          0.07         0.91 o
  -3   1  12         10.56         11.55         1.31 o
  -2   1  12         12.31         11.14         1.32 o
  -1   1  12          0.18          0.02         1.01 o
   0   1  12          7.32          9.52         1.52 o
  -7   2  12          3.70          5.50         1.54 o
  -6   2  12          0.22          0.12         1.23 o
  -5   2  12          4.60          4.85         1.48 o
  -4   2  12          8.92          9.06         1.46 o
  -3   2  12          0.63          0.60         1.03 o
  -2   2  12          0.65          1.20         1.30 o
  -1   2  12          2.14          0.71         1.28 o
  -6   3  12          4.49          6.42         4.25 o
  -5   3  12          4.30          8.13         1.79 o
  -4   3  12         35.53         38.10         2.30 o
  -3   3  12          0.18          2.30         1.43 o
  -4  -6  13          3.31          1.62         1.70 o
  -3  -6  13          4.12          4.95         1.98 o
  -2  -6  13          0.13         -1.54         1.54 o
  -1  -6  13         10.57         14.68         3.05 o
  -5  -5  13          0.36          2.49         1.75 o
  -4  -5  13          2.34          2.38         1.94 o
  -3  -5  13          0.01         -0.33         1.57 o
  -2  -5  13         12.49         17.24         3.02 o
  -1  -5  13          2.98          0.50         1.72 o
   0  -5  13          1.28          2.98         1.91 o
  -6  -4  13          0.46          0.23         1.19 o
  -5  -4  13          1.95          1.58         2.71 o
  -4  -4  13          5.82          7.85         2.24 o
  -3  -4  13          0.02          1.70         1.70 o
  -2  -4  13          1.31          1.90         1.69 o
  -1  -4  13          0.58         -0.67         1.57 o
   0  -4  13          3.22          1.54         2.24 o
  -7  -3  13          1.43          0.08         2.07 o
  -6  -3  13          4.85          6.33         2.00 o
  -5  -3  13         17.98         16.22         2.10 o
  -4  -3  13          2.93          3.76         1.42 o
  -3  -3  13         22.16         22.35         2.31 o
  -2  -3  13          6.19         10.13         2.67 o
  -1  -3  13          3.43          3.48         1.43 o
   0  -3  13          0.38          1.61         1.52 o
  -7  -2  13          0.84          0.80         1.65 o
  -6  -2  13         42.13         56.23         7.56 o
  -5  -2  13          7.03          8.57         1.72 o
  -4  -2  13          3.16          5.67         1.53 o
  -3  -2  13          0.14          0.99         1.19 o
  -2  -2  13          2.86          0.21         1.16 o
  -1  -2  13          0.04         -1.04         1.04 o
  -7  -1  13          9.86         15.09         2.78 o
  -6  -1  13          0.19          0.52         1.22 o
  -5  -1  13          1.18          0.23         1.19 o
  -4  -1  13          6.23          6.20         1.74 o
  -3  -1  13          1.54          1.44         1.09 o
  -2  -1  13          0.69          0.02         0.87 o
  -1  -1  13          0.05         -0.87         0.96 o
  -6   0  13          4.05          6.16         2.12 o
  -5   0  13          0.10          1.63         1.33 o
  -4   0  13          0.85          0.47         1.03 o
  -3   0  13          0.25         -0.87         0.96 o
  -2   0  13          2.24          2.37         1.21 o
                                                
